# Supplementary material for: Risk prediction for dermatomyositis-associated hepatocellular carcinoma
Source: BMC Bioinformatics. 2023 May 31;24:222. doi: 10.1186/s12859-023-05353-6 (PMC10233868; doi:10.1186/s12859-023-05353-6)
Supplement: Supplementary file 1 — Additional file 1. Original data of DM.xlsx. [file 12859_2023_5353_MOESM1_ESM.xlsx]

## Sheet: Sheet1
id	logFC	AveExpr	t	P.Value	adj.P.Val	B
IFITM1	1.41298	12.4986	5.50308	4.77027e-07	0.00171649	6.0609
IFITM3	1.03198	13.0207	5.22181	1.47865e-06	0.00202969	5.02849
IFIT5	1.40628	8.58522	5.16161	1.87788e-06	0.00202969	4.81053
ISG15	3.29849	10.8742	5.15325	1.94105e-06	0.00202969	4.78036
GADD45A	1.04391	9.465	5.13056	2.1232e-06	0.00204937	4.69859
LY6E	1.71717	9.9689	5.06832	2.71335e-06	0.00229653	4.47504
SIGLEC1	1.06438	8.03826	5.00885	3.42552e-06	0.00229653	4.26269
PLSCR1	1.28995	8.49008	4.97895	3.84973e-06	0.00229653	4.15635
CD163	1.3468	8.44249	4.94508	4.39248e-06	0.00229653	4.03623
SLC15A3	1.77614	7.50714	4.83645	6.68628e-06	0.00280968	3.6538
IFI27	1.84569	12.0565	4.82135	7.08586e-06	0.00280968	3.60099
C1QA	1.63657	9.42773	4.81935	7.14058e-06	0.00280968	3.594
IFIT3	2.33499	10.7758	4.80075	7.66911e-06	0.00280968	3.52904
PLTP	1.08025	9.34593	4.76471	8.80356e-06	0.00306853	3.40358
PSMB8	1.93081	9.25938	4.66874	1.26819e-05	0.00391633	3.07182
IRF9	1.30429	10.4424	4.59006	1.706e-05	0.00462981	2.80251
RSAD2	2.98349	9.55376	4.56177	1.89682e-05	0.00462981	2.70627
LY96	1.14844	7.83521	4.56031	1.90715e-05	0.00462981	2.70134
IFI44	2.01391	8.95834	4.55736	1.92837e-05	0.00462981	2.6913
IFI44L	2.38607	10.2238	4.55362	1.95553e-05	0.00462981	2.67861
ACKR1	1.39628	8.90949	4.50889	2.31049e-05	0.00467055	2.5273
STAT1	1.49515	10.4064	4.48533	2.52184e-05	0.00467055	2.44792
IRF7	1.5437	8.90482	4.46442	2.72506e-05	0.00488487	2.37766
ISG20	1.89442	8.13411	4.45644	2.80679e-05	0.00492186	2.35087
IFI6	2.18812	10.4669	4.45477	2.82415e-05	0.00492186	2.34529
C3AR1	1.02454	7.70596	4.44721	2.90419e-05	0.00499203	2.31996
LGALS3BP	1.2549	10.413	4.42458	3.15714e-05	0.00510114	2.24428
OAS3	1.40578	8.63585	4.41926	3.21957e-05	0.00510114	2.22654
C1QB	1.46579	9.13815	4.4151	3.26921e-05	0.00510114	2.21268
SLC14A1	-1.08506	5.4332	-4.41497	3.27086e-05	0.00510114	2.21222
MX1	2.16312	10.8291	4.40903	3.3431e-05	0.00510114	2.19243
NMI	1.19781	9.68461	4.40651	3.3742e-05	0.00510114	2.18405
UBE2L6	1.24575	10.4238	4.39205	3.55836e-05	0.0051919	2.13591
GBP1	1.46766	8.48794	4.31725	4.67714e-05	0.00605608	1.88844
USP18	1.75794	8.23589	4.31587	4.70065e-05	0.00605608	1.8839
SECTM1	1.04	7.9966	4.31417	4.7298e-05	0.00605608	1.87831
OAS2	1.61691	8.04851	4.25687	5.82139e-05	0.00677049	1.69051
CDKN1A	1.14836	9.88922	4.21157	6.85303e-05	0.00741308	1.54308
MS4A4A	1.09601	7.59585	4.19354	7.31078e-05	0.00784066	1.48467
TRIM22	1.17339	11.0702	4.18351	7.57814e-05	0.00805852	1.45224
HERC5	1.66029	8.85667	4.15138	8.49942e-05	0.00858641	1.34867
CCR1	1.20251	7.53955	4.14018	8.84536e-05	0.00880886	1.31266
IFIH1	1.527	6.78706	4.13588	8.98159e-05	0.0088185	1.29887
MX2	1.5401	9.99794	4.12112	9.46502e-05	0.00899751	1.25158
TNFRSF21	1.00528	7.84269	4.06368	0.000115966	0.0102475	1.06845
SERPINE1	1.17262	6.03276	4.05443	0.000119804	0.0102966	1.03911
PARP12	1.13115	9.51119	4.00485	0.000142544	0.0113205	0.882584
OAS1	1.89705	9.23129	3.95932	0.000167035	0.0122355	0.739911
RTP4	1.59152	7.80148	3.92741	0.00018655	0.0128617	0.640556
DDX58	1.35578	8.75381	3.9194	0.000191786	0.0131504	0.61568
VSIG4	1.07833	8.64105	3.90528	0.000201357	0.0135114	0.571914
IFI35	1.27454	9.01029	3.89238	0.000210496	0.0138326	0.532041
DDX60	1.32287	9.60002	3.88931	0.000212725	0.0138326	0.522578
CHAC1	1.11596	6.54119	3.88476	0.000216078	0.0139043	0.508534
LGALS9	1.05967	8.02416	3.86546	0.000230861	0.0144121	0.449112
CCL2	1.36682	8.19392	3.86206	0.000233569	0.014509	0.438642
HERC6	1.40716	7.71263	3.84319	0.000249126	0.0151016	0.380771
MT1M	1.08681	7.57815	3.82401	0.000265956	0.0158755	0.322121
CCL8	1.99525	8.00576	3.82291	0.000266954	0.0158755	0.318763
RARRES3	1.0677	8.90326	3.69809	0.000406563	0.0206564	-0.0580091
LILRB2	1.0183	6.01741	3.69564	0.000409902	0.0206564	-0.0653239
PSMB9	1.01413	10.1819	3.6491	0.00047847	0.0225709	-0.203571
IFIT2	1.51726	9.09019	3.55066	0.000661132	0.0271996	-0.492041
IFIT1	1.70003	11.137	3.54474	0.000674006	0.0272888	-0.509221
BST2	1.38069	9.4945	3.44068	0.000942796	0.0325006	-0.807725
XAF1	1.16607	9.04945	3.38859	0.00111276	0.0343914	-0.954798
CXCL10	2.10527	9.63175	3.36574	0.00119606	0.0360375	-1.01878
FCGR1B	1.06608	6.65073	3.34092	0.00129319	0.0374847	-1.08793
SAMD9	1.23682	7.48632	3.34084	0.0012935	0.0374847	-1.08814
PLA1A	1.08745	6.80846	3.30093	0.00146549	0.0403267	-1.19857
PLA2G2A	1.18032	9.10914	3.20513	0.00196978	0.0461997	-1.45956
CXCL11	2.20564	7.67196	3.19986	0.00200183	0.0462628	-1.47377
SLC47A1	-1.09093	7.87709	-3.14738	0.00234803	0.0479854	-1.61412
RNASE6	1.00627	7.60957	3.06479	0.00300788	0.0538905	-1.83144
SPP1	1.12084	5.60054	2.98542	0.00380107	0.0606817	-2.03611
OASL	1.21947	8.69246	2.91163	0.00470817	0.0685367	-2.22259
IGLC1	1.09475	6.88772	2.79576	0.00654278	0.0798627	-2.50797
CXCL9	1.22019	8.90734	2.44275	0.0168811	0.129102	-3.31871
MMP3	1.1701	6.18161	2.28011	0.0253857	0.159429	-3.66113
CXCL13	1.08347	5.75655	2.08017	0.0408567	0.203817	-4.0539
