# Supplementary material for: Risk prediction for dermatomyositis-associated hepatocellular carcinoma
Source: BMC Bioinformatics. 2023 May 31;24:222. doi: 10.1186/s12859-023-05353-6 (PMC10233868; doi:10.1186/s12859-023-05353-6)
Supplement: Supplementary file 2 — Additional file 2. Original data of HCC.xlsx. [file 12859_2023_5353_MOESM2_ESM.xlsx]

## Sheet: Sheet1
id	logFC	AveExpr	t	P.Value	adj.P.Val	B
ECM1	-1.95587	6.92675	-61.3958	3.90904738989594e-320	4.48015921355974e-316	723.081
VIPR1	-2.313	6.67764	-54.7107	2.95758e-285	1.69484e-281	643.023
FCN3	-3.55132	8.16833	-51.5185	9.30853e-268	3.55617e-264	602.841
LCAT	-2.16099	6.72189	-47.6601	7.19429e-246	2.06134e-242	552.564
CYP1A2	-4.88066	8.68574	-47.6223	1.18955e-245	2.72669e-242	552.062
CLEC1B	-2.60219	6.266	-47.4345	1.44996e-244	2.76966e-241	549.567
NAT2	-3.23376	7.4666	-47.2133	2.77439e-243	4.54247e-240	546.622
FCN2	-1.2586	5.54013	-44.4845	2.95568e-227	4.23438e-224	509.797
CXCL14	-2.39656	6.12563	-44.0729	8.35384e-225	1.06381e-221	504.164
CYP39A1	-2.68401	6.8909	-43.7948	3.82585e-223	4.38481e-220	500.348
STAB2	-1.49715	5.91662	-43.65	2.81527e-222	2.93326e-219	498.356
APOF	-3.39689	8.50824	-42.1649	2.49041e-213	2.37854e-210	477.796
SRD5A2	-2.32685	6.70649	-41.7478	8.48417e-211	7.47978e-208	471.976
ZGPAT	-1.85141	7.98977	-41.4596	4.82209e-209	3.94757e-206	467.944
MT1F	-3.97048	9.83622	-41.2702	6.89888e-208	5.2712e-205	465.288
PTH1R	-1.34534	5.6647	-40.9374	7.46112e-206	5.3445e-203	460.613
IGFALS	-2.24854	6.6567	-40.4781	4.88725e-203	3.29487e-200	454.141
PRC1	2.10012	6.07457	39.8661	2.85804e-199	1.81978e-196	445.483
CAP2	2.03863	7.00484	39.5646	2.07829e-197	1.25364e-194	441.204
FAM13A	-1.68998	7.35895	-39.3742	3.13278e-196	1.79524e-193	438.496
TOP2A	2.62062	6.31311	39.3537	4.19244e-196	2.28807e-193	438.205
FOS	-3.2744	8.37764	-39.2935	9.89449e-196	5.15458e-193	437.348
HAMP	-4.94968	9.8463	-39.1367	9.28218e-195	4.62535e-192	435.113
GSTZ1	-1.88666	7.03363	-39.101	1.54415e-194	7.37394e-192	434.605
CFP	-1.13823	6.0736	-38.54	4.73113e-191	2.16894e-188	426.592
PTTG1	1.86202	7.11734	38.0684	4.13183e-188	1.82134e-185	419.831
DNASE1L3	-2.69145	7.74031	-37.887	5.62342e-187	2.38704e-184	417.225
ASPM	2.26711	6.46278	37.7864	2.3942e-186	9.79998e-184	415.779
MT1H	-3.04664	9.2209	-37.6227	2.53614e-185	1.0023e-182	413.423
MT1M	-3.84312	7.77883	-37.3502	1.29504e-183	4.9475e-181	409.497
KMO	-2.17899	7.54438	-37.2873	3.21548e-183	1.18879e-180	408.589
CHST4	-1.50174	6.09695	-36.8031	3.54951e-180	1.27128e-177	401.594
MT1G	-3.37104	9.46283	-36.6477	3.37886e-179	1.17349e-176	399.345
DBH	-1.30715	5.63764	-36.3122	4.41625e-177	1.48867e-174	394.48
ASS1	-1.67965	10.895	-36.2739	7.70032e-177	2.52152e-174	393.925
PAMR1	-1.08728	5.56672	-36.166	3.70093e-176	1.17823e-173	392.358
CPEB3	-1.48024	6.01436	-35.9166	1.39451e-174	4.3196e-172	388.735
ACADS	-1.32321	7.13194	-35.867	2.87311e-174	8.66545e-172	388.013
LPA	-1.87717	6.56984	-35.7959	8.10205e-174	2.37581e-171	386.978
STEAP3	-1.50604	7.25116	-35.7943	8.2918e-174	2.37581e-171	386.955
SAE1	1.28526	8.5012	35.5674	2.26681e-172	6.33655e-170	383.652
CRHBP	-1.75431	6.08024	-35.2398	2.71467e-170	7.40782e-168	378.875
MT1E	-2.60762	9.78078	-35.1792	6.58173e-170	1.75426e-167	377.991
CXCL12	-2.1107	7.55294	-35.019	6.85794e-169	1.78634e-166	375.651
NUSAP1	1.65895	6.37583	34.8148	1.36215e-167	3.39381e-165	372.667
GBA3	-2.84061	7.78361	-34.7013	7.18648e-167	1.71592e-164	371.007
GPC3	4.24669	7.87289	34.5952	3.39977e-166	7.79294e-164	369.455
ST3GAL6	-1.25879	6.56221	-34.4918	1.55005e-165	3.48336e-163	367.94
CDC20	2.09444	5.999	34.3998	5.97155e-165	1.31615e-162	366.594
GCDH	-1.53263	7.47417	-34.3511	1.22064e-164	2.63957e-162	365.88
CDKN3	1.9171	5.80469	34.156	2.14043e-163	4.54287e-161	363.021
ACSM3	-1.77158	6.6123	-34.0724	7.30964e-163	1.5232e-160	361.794
RCL1	-1.84848	7.78097	-34.0523	9.81929e-163	2.00962e-160	361.5
STARD5	-1.10006	6.27071	-33.9632	3.63723e-162	7.31339e-160	360.192
SF3B4	1.35376	7.84065	33.8537	1.8203e-161	3.53601e-159	358.585
RACGAP1	1.49292	5.80684	33.8148	3.22519e-161	6.16064e-159	358.014
RND3	-2.01462	8.63919	-33.7514	8.19706e-161	1.54011e-158	357.082
UBE2C	1.37307	6.48894	33.6835	2.22553e-160	4.114e-158	356.085
CBR4	-1.36124	7.67997	-33.6542	3.42829e-160	6.23677e-158	355.654
MT1X	-3.22255	10.9762	-33.3242	4.42266e-158	7.92002e-156	350.802
NDRG2	-1.2727	7.76903	-33.3106	5.4027e-158	9.52621e-156	350.602
HGFAC	-2.88882	7.79464	-33.2962	6.68445e-158	1.16076e-155	350.39
ACLY	1.02734	7.36534	33.1771	3.86412e-157	6.60995e-155	348.638
CETP	-1.46581	6.33718	-33.1525	5.55418e-157	9.36125e-155	348.276
CYP3A43	-1.42917	6.33805	-33.1257	8.24684e-157	1.36981e-154	347.881
NCAPG	1.50168	5.6175	33.097	1.25976e-156	2.06258e-154	347.458
SIGIRR	-1.26914	7.24484	-32.9556	1.01344e-155	1.63592e-153	345.377
FAM134B	-1.16916	5.9762	-32.8082	8.927e-155	1.40154e-152	343.204
GLYAT	-2.65664	7.71664	-32.7877	1.20892e-154	1.87236e-152	342.902
PEA15	1.16131	8.16359	32.7585	1.8602e-154	2.84264e-152	342.471
HAO2	-2.71147	7.83714	-32.6801	5.91322e-154	8.91729e-152	341.317
CSAD	-1.42839	7.78904	-32.587	2.3407e-153	3.48399e-151	339.943
KLKB1	-2.2624	9.0164	-32.5772	2.70399e-153	3.97314e-151	339.799
HSPB1	1.39763	10.8413	32.5157	6.70529e-153	9.72777e-151	338.892
ANXA10	-2.33431	8.03261	-32.5106	7.23735e-153	1.03684e-150	338.816
FAM149A	-1.35414	6.75065	-32.404	3.49759e-152	4.88853e-150	337.243
SLC22A1	-3.43049	8.74364	-32.21	6.15449e-151	8.49839e-149	334.38
TUBA1B	1.26223	10.761	32.1346	1.87547e-150	2.5589e-148	333.268
CCNB2	1.44141	5.7326	32.1181	2.39475e-150	3.22896e-148	333.024
CYP3A4	-3.23606	9.21161	-32.1131	2.57963e-150	3.43781e-148	332.95
CYP2B6	-1.78886	6.42318	-32.0652	5.23496e-150	6.89631e-148	332.243
SRPX	-1.88483	6.164	-32.057	5.91075e-150	7.69808e-148	332.122
AKR1C3	1.66601	11.0558	32.0446	7.10716e-150	9.15227e-148	331.938
MT2A	-2.48909	11.8104	-31.9931	1.52121e-149	1.93717e-147	331.178
C1RL	-1.42236	8.589	-31.8303	1.69149e-148	2.13035e-146	328.773
EGR1	-2.25753	8.78553	-31.8289	1.72801e-148	2.15268e-146	328.752
CLEC4M	-1.40812	5.82697	-31.7974	2.75363e-148	3.39348e-146	328.287
ADH1B	-2.97161	9.95741	-31.7376	6.67807e-148	8.14228e-146	327.402
MARCO	-1.71834	6.08939	-31.5695	8.03767e-147	9.69681e-145	324.919
RCAN1	-1.14055	6.41703	-31.5612	9.09713e-147	1.08607e-144	324.795
AURKA	1.28469	6.14427	31.5208	1.65502e-146	1.95548e-144	324.197
ETFDH	-1.60758	7.6253	-31.5033	2.14492e-146	2.50846e-144	323.939
HMGCL	-1.27755	8.72176	-31.3797	1.33747e-145	1.53287e-143	322.111
SNRPB	1.09535	8.66175	31.3493	2.09905e-145	2.3819e-143	321.661
GPD1	-1.3168	6.38617	-31.2165	1.50026e-144	1.68574e-142	319.698
KBTBD11	-1.42086	5.80205	-31.2065	1.74066e-144	1.93686e-142	319.549
GHR	-2.59531	9.08669	-31.1955	2.04968e-144	2.25878e-142	319.386
SLCO1B3	-3.1114	7.76808	-31.0583	1.56539e-143	1.69254e-141	317.357
FBP1	-2.32782	10.0748	-30.9361	9.58698e-143	1.01737e-140	315.547
ID1	-1.98489	7.56904	-30.9164	1.28352e-142	1.34958e-140	315.256
KIF20A	1.2549	5.58038	30.8831	2.10244e-142	2.19055e-140	314.763
DCN	-2.39097	7.91752	-30.8313	4.53313e-142	4.68056e-140	313.996
KCNN2	-1.93486	5.81001	-30.7848	9.02614e-142	9.23649e-140	313.309
SKAP1	-1.14207	6.23246	-30.6691	5.01986e-141	5.04672e-139	311.596
AKR1D1	-2.64164	9.67381	-30.4887	7.28991e-140	7.20255e-138	308.924
HMMR	1.16113	5.60196	30.459	1.13207e-139	1.09955e-137	308.485
BCKDHB	-1.00746	6.6845	-30.3993	2.74748e-139	2.64612e-137	307.6
EPB41L4B	-1.04017	7.01697	-30.3952	2.92024e-139	2.78907e-137	307.539
LY6E	-2.15295	8.71607	-30.3778	3.77758e-139	3.57808e-137	307.282
GLS2	-2.4938	7.62593	-30.3543	5.35567e-139	4.99035e-137	306.933
PCK1	-2.80063	9.75643	-30.302	1.16242e-138	1.0744e-136	306.16
KPNA2	1.39533	6.82159	30.1466	1.16683e-137	1.06984e-135	303.857
RDH16	-2.82011	9.59113	-30.1072	2.09413e-137	1.90483e-135	303.273
GCKR	-1.40945	7.24157	-29.9981	1.0565e-136	9.5343e-135	301.657
ACAA1	-1.48	9.89879	-29.9041	4.26534e-136	3.78954e-134	300.264
MELK	1.24983	5.80662	29.7997	2.00606e-135	1.76857e-133	298.718
DLGAP5	1.09833	5.31818	29.7134	7.22619e-135	6.27419e-133	297.439
ABCA8	-2.11039	7.46555	-29.5707	5.99955e-134	5.09339e-132	295.326
GABARAPL1	-1.33639	7.79308	-29.5363	1.00089e-133	8.43475e-132	294.815
AKR7A3	-2.05178	8.42914	-29.4385	4.26996e-133	3.57212e-131	293.367
ACSL4	2.24012	6.16004	29.4302	4.82778e-133	4.0095e-131	293.244
GYS2	-2.29037	7.2489	-29.267	5.43961e-132	4.4531e-130	290.826
BBOX1	-2.55745	7.08823	-29.2522	6.77722e-132	5.50878e-130	290.607
CYP26A1	-1.65048	5.80676	-29.171	2.26194e-131	1.81287e-129	289.404
ALDH8A1	-1.94051	8.94769	-29.1341	3.90998e-131	3.11197e-129	288.857
OGDHL	-1.84295	7.85177	-29.1312	4.08195e-131	3.22643e-129	288.814
TUBA1C	1.27027	10.3131	29.0286	1.87072e-130	1.46852e-128	287.294
PROZ	-1.84144	7.17564	-29.0093	2.49163e-130	1.94263e-128	287.008
CYP2A7	-2.23927	8.29604	-29.0054	2.64e-130	2.0444e-128	286.95
CD5L	-1.5735	6.46325	-28.8509	2.61251e-129	1.99613e-127	284.662
MDK	1.62554	6.05165	28.8183	4.23605e-129	3.21519e-127	284.18
NR1I2	-1.20941	6.61447	-28.7623	9.726e-129	7.2856e-127	283.35
ALDH6A1	-1.66251	8.91079	-28.7517	1.13855e-128	8.47331e-127	283.193
PLVAP	1.23947	6.32197	28.6504	5.11362e-128	3.78111e-126	281.693
SORL1	-1.46809	8.44046	-28.646	5.45592e-128	4.00836e-126	281.628
C8orf4	-2.00306	8.00146	-28.645	5.53827e-128	4.04294e-126	281.613
ALDH2	-1.44253	11.1406	-28.6324	6.67322e-128	4.84062e-126	281.427
EZH2	1.15776	5.61149	28.6194	8.10399e-128	5.8415e-126	281.233
C8A	-2.32407	10.3909	-28.6081	9.56896e-128	6.85437e-126	281.067
CPT2	-1.23062	7.92439	-28.604	1.01721e-127	7.24116e-126	281.006
HAAO	-1.23394	6.91172	-28.5894	1.26459e-127	8.94655e-126	280.789
RFC4	1.47273	6.66861	28.5515	2.21678e-127	1.55868e-125	280.229
FEN1	1.01581	6.36053	28.5154	3.78786e-127	2.64711e-125	279.694
SULT1A1	-1.18101	8.34875	-28.4549	9.28667e-127	6.41172e-125	278.799
TAT	-2.81563	8.96264	-28.4024	2.02177e-126	1.38752e-124	278.022
CYP2A6	-3.25146	8.70758	-28.2525	1.86734e-125	1.25892e-123	275.803
FAHD2A	-1.01153	7.08616	-28.2455	2.07022e-125	1.38753e-123	275.7
PBK	1.25947	5.29063	28.2396	2.26005e-125	1.50596e-123	275.612
IGFBP3	-1.85046	9.35423	-28.2117	3.41935e-125	2.25225e-123	275.199
SRD5A1	-1.20635	7.12441	-28.1529	8.17104e-125	5.32093e-123	274.329
COL4A1	1.65293	8.33141	28.1152	1.42948e-124	9.25608e-123	273.771
F11	-1.55986	7.8121	-28.1115	1.50887e-124	9.71524e-123	273.717
CNIH4	1.44009	8.34526	28.0968	1.87856e-124	1.2028e-122	273.498
ACADL	-1.20199	6.29118	-28.0688	2.84441e-124	1.80109e-122	273.084
ACAA2	-1.26825	8.52619	-28.0634	3.07867e-124	1.93872e-122	273.005
MCM6	1.51678	7.38888	28.0017	7.68482e-124	4.81288e-122	272.092
NEU1	1.30254	7.57389	27.9964	8.30646e-124	5.17393e-122	272.014
GCGR	-2.05437	7.37013	-27.9285	2.27337e-123	1.40081e-121	271.009
HSP90AB1	1.18045	9.50208	27.9141	2.81418e-123	1.72478e-121	270.796
IGF1	-1.692	6.74603	-27.8575	6.50311e-123	3.96448e-121	269.96
C9	-3.2715	8.93936	-27.853	6.95413e-123	4.217e-121	269.893
HEATR1	1.06203	6.97701	27.8333	9.31269e-123	5.559e-121	269.601
C7	-2.52248	7.51201	-27.8201	1.13296e-122	6.72789e-121	269.405
ILF2	1.3984	7.93238	27.801	1.5033e-122	8.88111e-121	269.123
ECT2	1.44867	5.74509	27.7931	1.68908e-122	9.92745e-121	269.007
CCNB1	1.49057	5.84955	27.7749	2.21076e-122	1.29273e-120	268.738
CYP2C8	-2.58292	9.3875	-27.7719	2.31151e-122	1.34478e-120	268.694
CIDEB	-1.75013	9.39184	-27.7118	5.62755e-122	3.25744e-120	267.805
ZWINT	1.40189	5.86601	27.6538	1.32941e-121	7.65644e-120	266.947
GNE	-1.52426	8.39354	-27.6355	1.74184e-121	9.98163e-120	266.677
IRAK1	1.01716	7.98734	27.6189	2.23009e-121	1.2716e-119	266.431
MCM2	1.33803	5.95295	27.5519	6.00749e-121	3.40851e-119	265.441
LPGAT1	1.21626	7.47093	27.5173	1.00311e-120	5.63561e-119	264.93
OLFML3	-1.2272	6.42204	-27.4874	1.5612e-120	8.68589e-119	264.488
SULT1A2	-1.17174	7.1556	-27.4849	1.61984e-120	8.96859e-119	264.451
SLC27A5	-2.38299	9.38363	-27.4552	2.51259e-120	1.38446e-118	264.013
EPHX2	-1.78735	8.7256	-27.4128	4.70772e-120	2.58159e-118	263.386
LAMC1	1.38797	8.10652	27.4086	5.00736e-120	2.73282e-118	263.325
PODXL	1.06023	5.89924	27.4041	5.35781e-120	2.91023e-118	263.257
FXYD1	-1.96433	7.82125	-27.3956	6.07696e-120	3.28529e-118	263.131
CAT	-1.3285	9.26311	-27.3852	7.0865e-120	3.81307e-118	262.978
AFM	-2.75543	9.9828	-27.3697	8.91247e-120	4.77317e-118	262.749
FTCD	-1.98321	8.89158	-27.3612	1.00995e-119	5.38374e-118	262.624
CYP2C9	-2.56943	9.2501	-27.3087	2.19768e-119	1.16072e-117	261.848
MAT1A	-1.70524	10.1528	-27.2428	5.82246e-119	3.06107e-117	260.875
MSRA	-1.42708	7.71467	-27.2249	7.59273e-119	3.97353e-117	260.61
MTHFD1	-1.3708	8.94694	-27.1216	3.49404e-118	1.79575e-116	259.087
ADH6	-1.88863	8.42481	-27.1097	4.16566e-118	2.13137e-116	258.911
MCM3	1.1389	7.19736	27.0377	1.20761e-117	6.1513e-116	257.849
GRHPR	-1.37217	9.69613	-26.9913	2.39788e-117	1.21602e-115	257.164
FOSB	-2.29623	6.8881	-26.9831	2.70904e-117	1.36777e-115	257.042
CYP4A11	-2.44769	10.4642	-26.9783	2.90545e-117	1.4605e-115	256.972
ACACB	-1.59317	8.13155	-26.8775	1.28976e-116	6.45501e-115	255.484
SOCS2	-1.64455	6.98555	-26.8048	3.77204e-116	1.87962e-114	254.413
SAC3D1	1.18538	7.13627	26.7503	8.43263e-116	4.16579e-114	253.61
PEMT	-1.25097	7.90261	-26.6395	4.33268e-115	2.1041e-113	251.976
DPT	-1.13483	6.00512	-26.6223	5.58216e-115	2.69946e-113	251.723
F9	-2.54255	10.4069	-26.5875	9.3276e-115	4.47295e-113	251.211
GADD45B	-1.30568	7.43841	-26.552	1.57525e-114	7.52249e-113	250.688
CYP4F12	-1.33329	7.7449	-26.4811	4.48469e-114	2.11518e-112	249.643
SQLE	1.59477	7.06415	26.4448	7.65884e-114	3.56821e-112	249.109
C6	-2.341	10.4735	-26.4386	8.38849e-114	3.89233e-112	249.018
SLC16A2	-1.19898	7.29861	-26.3971	1.54745e-113	7.15133e-112	248.407
CYP4F2	-1.57025	8.36708	-26.3437	3.40008e-113	1.56499e-111	247.621
IRF8	-1.10639	7.32422	-26.3425	3.45907e-113	1.58578e-111	247.604
KIF4A	1.01374	5.11328	26.2816	8.49244e-113	3.86238e-111	246.707
ECHDC2	-1.37026	10.8934	-26.2017	2.75403e-112	1.24267e-110	245.533
CTH	-1.87883	7.72258	-26.1811	3.73539e-112	1.67888e-110	245.229
ENO3	-1.98258	7.49064	-26.1109	1.05008e-111	4.66471e-110	244.197
GMNN	1.57644	7.31548	26.0657	2.04221e-111	9.00224e-110	243.533
MAN1C1	-1.17937	6.009	-26.0046	5.01978e-111	2.20428e-109	242.635
SERPINA4	-1.64864	8.11447	-25.9991	5.44472e-111	2.38175e-109	242.554
RRM2	1.6944	5.84055	25.9774	7.4887e-111	3.26342e-109	242.236
GRAMD1C	-1.2819	6.05987	-25.9028	2.24481e-110	9.6721e-109	241.14
ACSM5	-1.78049	7.75286	-25.9012	2.29872e-110	9.86729e-109	241.116
PBLD	-1.45597	8.46834	-25.8714	3.56207e-110	1.52332e-108	240.679
ABAT	-1.16619	8.01859	-25.8591	4.26919e-110	1.81893e-108	240.499
CYP2J2	-1.62736	9.38515	-25.8183	7.78627e-110	3.30513e-108	239.899
NUP37	1.04616	7.08981	25.7776	1.41532e-109	5.98559e-108	239.302
RNF125	-1.13912	6.35882	-25.614	1.5668e-108	6.5777e-107	236.902
IL1RAP	-1.26705	7.04262	-25.6021	1.86476e-108	7.80001e-107	236.729
DTL	1.35559	5.82498	25.5706	2.96169e-108	1.22541e-106	236.267
AR	-1.02984	5.95204	-25.5643	3.25154e-108	1.3405e-106	236.174
CD1D	-1.15456	5.88449	-25.5489	4.07771e-108	1.67508e-106	235.948
CYR61	-1.87849	7.86435	-25.5154	6.66324e-108	2.7177e-106	235.457
PLAC8	-1.38528	5.98422	-25.5094	7.27659e-108	2.95734e-106	235.369
GADD45A	-1.31434	8.83651	-25.442	1.95627e-107	7.83943e-106	234.382
ACADSB	-1.20897	7.47796	-25.3535	7.17025e-107	2.81432e-105	233.086
MAP2K1	-1.02147	7.57711	-25.348	7.77667e-107	3.04192e-105	233.005
BCHE	-2.44803	8.89871	-25.3446	8.16507e-107	3.18299e-105	232.956
ADH1C	-2.88728	10.7899	-25.3352	9.37206e-107	3.64113e-105	232.819
TUFT1	1.17466	6.11162	25.3265	1.06541e-106	4.12521e-105	232.691
DAK	-1.51409	7.41839	-25.3235	1.11293e-106	4.2947e-105	232.647
SORBS2	-1.02317	7.30769	-25.2632	2.69679e-106	1.03371e-104	231.764
LYVE1	-1.07676	5.8173	-25.1105	2.52399e-105	9.45341e-104	229.531
ZFP36	-1.29314	9.12757	-25.0732	4.35747e-105	1.62146e-103	228.986
TTK	1.14835	5.62807	25.0584	5.41548e-105	2.00863e-103	228.769
BDH2	-1.21813	7.19501	-25.0342	7.71184e-105	2.85114e-103	228.417
CXCL2	-1.90941	8.47097	-24.9672	2.05769e-104	7.51055e-103	227.437
TPX2	1.12421	6.22414	24.9211	4.03479e-104	1.46338e-102	226.765
COL15A1	1.42533	5.50809	24.8839	6.95891e-104	2.51597e-102	226.221
MID1IP1	1.10406	6.84024	24.857	1.03052e-103	3.70245e-102	225.829
FOLH1B	-1.25661	5.96563	-24.8541	1.07457e-103	3.84864e-102	225.787
CFI	-1.41009	10.2988	-24.8372	1.3758e-103	4.91216e-102	225.54
FAH	-1.20299	9.05184	-24.8158	1.88238e-103	6.67925e-102	225.228
ANXA2	1.34549	8.77644	24.8036	2.2504e-103	7.96044e-102	225.049
DHRS1	-1.47571	9.48517	-24.7793	3.20708e-103	1.1275e-101	224.696
SHBG	-1.60901	7.27139	-24.647	2.21402e-102	7.71273e-101	222.767
ASPA	-1.12547	5.94314	-24.6198	3.29695e-102	1.14385e-100	222.37
COLEC11	-1.52159	7.9588	-24.5475	9.46086e-102	3.25618e-100	221.318
CCL20	2.74449	6.86866	24.5294	1.23272e-101	4.22999e-100	221.054
MACROD1	-1.15654	7.13399	-24.4939	2.06915e-101	7.07897e-100	220.537
ADAMTSL2	-1.14422	6.22454	-24.474	2.76174e-101	9.42032e-100	220.249
CKS2	1.4917	7.45928	24.3807	1.07605e-100	3.62723e-99	218.891
SPINK1	3.96896	8.36603	24.33	2.25274e-100	7.5493e-99	218.154
PAFAH1B3	1.22534	6.2955	24.3088	3.06978e-100	1.01979e-98	217.845
FOXO1	-1.12143	7.17767	-24.2878	4.16722e-100	1.37639e-98	217.54
ID2	-1.17053	9.72659	-24.2392	8.44871e-100	2.76659e-98	216.834
FABP5	1.37753	5.86077	24.2366	8.77838e-100	2.86635e-98	216.796
MASP2	-1.23597	7.55161	-24.2323	9.34326e-100	3.04213e-98	216.734
CKAP4	1.12905	8.69574	24.1069	5.78853e-99	1.85314e-97	214.914
ALDH1B1	-1.02621	6.7832	-24.055	1.23017e-98	3.91638e-97	214.161
HN1	1.10699	6.3052	24.0424	1.47711e-98	4.67657e-97	213.979
C1R	-1.3169	9.1495	-24.0344	1.66024e-98	5.24187e-97	213.862
CA5A	-1.24414	6.68484	-23.9679	4.36307e-98	1.36626e-96	212.898
GOT2	-1.12712	10.5113	-23.9672	4.40158e-98	1.37456e-96	212.889
PLSCR4	-1.02466	8.03405	-23.9611	4.80942e-98	1.49785e-96	212.801
CD14	-1.5432	10.5023	-23.9337	7.16052e-98	2.21802e-96	212.403
PLA2G16	-1.28941	7.56368	-23.9233	8.33088e-98	2.57359e-96	212.252
CA2	-1.87965	8.6289	-23.7189	1.6139e-96	4.84212e-95	209.294
BHMT	-2.48608	10.7	-23.6332	5.58188e-96	1.66035e-94	208.056
TDO2	-2.00554	9.94191	-23.5633	1.53461e-95	4.47537e-94	207.047
GPT	-1.29258	6.89152	-23.5016	3.74818e-95	1.07395e-93	206.155
ENAH	1.04019	6.38864	23.4622	6.62745e-95	1.88948e-93	205.587
ROBO1	1.54747	6.78485	23.4536	7.50422e-95	2.13414e-93	205.463
SPP2	-2.36839	9.78808	-23.4009	1.60595e-94	4.53344e-93	204.703
MBL2	-2.0752	9.16269	-23.3451	3.59356e-94	1.00883e-92	203.899
SLC10A1	-2.75567	10.0783	-23.345	3.60015e-94	1.00883e-92	203.898
QDPR	-1.08818	9.90383	-23.3208	5.10718e-94	1.42071e-92	203.549
CLIC1	1.05556	8.82606	23.2864	8.38833e-94	2.32781e-92	203.053
HRSP12	-1.49519	9.9912	-23.2567	1.28804e-93	3.55716e-92	202.625
DNMT1	1.02237	6.97327	23.1946	3.15354e-93	8.63998e-92	201.732
TKT	1.39449	8.58976	23.1944	3.15867e-93	8.63998e-92	201.73
GNMT	-2.31928	8.1654	-23.1171	9.62627e-93	2.59592e-91	200.618
TMEM106C	1.01203	8.15131	23.0625	2.1146e-92	5.66248e-91	199.833
HAO1	-1.71476	9.39872	-23.037	3.05127e-92	8.09504e-91	199.467
AZGP1	-1.68037	10.7786	-23.0082	4.61414e-92	1.2129e-90	199.054
CDA	-1.19509	6.63821	-22.9802	6.90258e-92	1.80618e-90	198.652
GCH1	-1.09394	7.7039	-22.9783	7.09918e-92	1.85339e-90	198.624
CYP2C19	-1.47631	6.22951	-22.924	1.54956e-91	3.99989e-90	197.845
ATAD2	1.10496	6.52071	22.8998	2.19393e-91	5.6378e-90	197.498
XDH	-1.33341	6.86283	-22.8892	2.55362e-91	6.54745e-90	197.347
CSTB	1.14325	9.67522	22.8393	5.22889e-91	1.32585e-89	196.632
DUSP1	-1.59842	9.45747	-22.8311	5.88736e-91	1.48952e-89	196.513
THY1	1.1888	6.23219	22.813	7.62748e-91	1.91288e-89	196.255
C8B	-1.68359	10.1866	-22.8052	8.53274e-91	2.13524e-89	196.143
SLC46A3	-1.67353	8.01908	-22.8042	8.66183e-91	2.16281e-89	196.128
PDK4	-1.79644	7.81049	-22.7468	1.97453e-90	4.90891e-89	195.306
S100A10	1.23722	10.3007	22.7186	2.95668e-90	7.30313e-89	194.903
FCGR2B	-1.00657	6.06323	-22.6991	3.91311e-90	9.64477e-89	194.623
HPD	-2.77508	10.3302	-22.6583	7.01547e-90	1.71073e-88	194.041
PRODH2	-1.44553	8.3669	-22.6287	1.07247e-89	2.60792e-88	193.617
SMYD3	1.3027	6.50026	22.6286	1.07402e-89	2.60792e-88	193.616
DCXR	-1.62864	11.189	-22.6251	1.12979e-89	2.73753e-88	193.565
PON1	-1.62702	8.90228	-22.5905	1.85328e-89	4.43433e-88	193.071
ACSL1	-1.63804	9.81292	-22.5659	2.63568e-89	6.25415e-88	192.72
SDS	-2.70517	8.9449	-22.5013	6.64299e-89	1.56015e-87	191.797
TXNRD1	1.24697	8.10234	22.4791	9.13472e-89	2.13659e-87	191.479
MPDZ	-1.20713	8.26951	-22.4137	2.3267e-88	5.41999e-87	190.546
PHGDH	-1.46038	8.2718	-22.3915	3.19224e-88	7.36143e-87	190.231
PPAP2B	-1.00654	8.04862	-22.3214	8.68734e-88	1.98734e-86	189.232
SLCO1B1	-1.28148	7.81024	-22.2646	1.95508e-87	4.41086e-86	188.422
ITIH4	-1.30269	8.37005	-22.2255	3.4137e-87	7.67145e-86	187.866
HBB	-1.97636	9.08312	-22.2153	3.94687e-87	8.83497e-86	187.722
ECM2	-1.18286	7.24767	-22.2129	4.08695e-87	9.13071e-86	187.687
SLCO2B1	-1.07227	8.01857	-22.1608	8.58313e-87	1.91384e-85	186.946
LAPTM4B	1.68521	8.45909	21.9614	1.46524e-85	3.18654e-84	184.115
RAB17	-1.14151	8.75261	-21.9545	1.6153e-85	3.50625e-84	184.018
TP53I3	1.04216	5.98552	21.8629	5.92927e-85	1.27736e-83	182.72
PON3	-1.53073	10.908	-21.6965	6.27324e-84	1.32408e-82	180.367
SLC25A15	-1.33381	8.71215	-21.6374	1.4483e-83	3.03455e-82	179.532
PCK2	-1.18564	9.20074	-21.6077	2.20565e-83	4.59617e-82	179.112
DNAJC12	-1.49666	7.54804	-21.5701	3.7481e-83	7.74e-82	178.583
PSPH	1.00721	6.34906	21.563	4.14764e-83	8.51902e-82	178.482
SEC14L2	-1.42091	7.04744	-21.5614	4.24301e-83	8.66998e-82	178.459
ABCA6	-1.27183	7.90963	-21.5614	4.24383e-83	8.66998e-82	178.459
CYP4F3	-1.06497	8.92437	-21.5347	6.1838e-83	1.24996e-81	178.084
RGN	-1.31488	8.85916	-21.4868	1.21662e-82	2.44199e-81	177.408
ADH1A	-1.88208	11.9807	-21.4307	2.68406e-82	5.32214e-81	176.619
AKR1B10	3.2891	8.47805	21.3975	4.29117e-82	8.4649e-81	176.151
TFRC	1.26679	9.08652	21.3523	8.11065e-82	1.58628e-80	175.516
PXMP2	-1.03892	8.2769	-21.3507	8.28895e-82	1.61839e-80	175.494
LECT2	-2.27996	10.2698	-21.2772	2.33521e-81	4.52857e-80	174.461
RHOB	-1.21611	9.82804	-21.2603	2.96379e-81	5.71853e-80	174.223
MS4A6A	-1.31318	7.36046	-21.2121	5.83202e-81	1.11961e-79	173.547
SLC6A12	-1.22724	7.21573	-21.2105	5.97026e-81	1.14232e-79	173.524
SULT1C2	1.30201	5.52805	21.1997	6.94597e-81	1.32239e-79	173.373
FDPS	1.08792	8.67991	21.1523	1.35206e-80	2.53202e-79	172.709
LIPC	-1.38337	8.53255	-21.1339	1.75187e-80	3.27006e-79	172.45
TRIB1	-1.04305	10.1606	-21.0986	2.8754e-80	5.35853e-79	171.956
RRAGD	1.20378	7.27942	21.0617	4.82112e-80	8.92647e-79	171.44
HPX	-1.63782	12.3177	-21.0286	7.67555e-80	1.41203e-78	170.976
FETUB	-1.87103	7.94435	-21.018	8.90857e-80	1.63624e-78	170.828
HAGH	-1.11437	8.81486	-20.9483	2.36278e-79	4.29157e-78	169.854
CKS1B	1.11851	8.13973	20.8029	1.80681e-78	3.21053e-77	167.825
ETS2	-1.06123	8.3006	-20.776	2.6319e-78	4.66217e-77	167.45
CYP2E1	-2.93565	11.9258	-20.6831	9.62474e-78	1.69186e-76	166.156
ALDOB	-1.73168	10.6208	-20.6664	1.21355e-77	2.12343e-76	165.925
PGM1	-1.05389	10.1787	-20.6656	1.22687e-77	2.14346e-76	165.914
ACSL5	-1.12877	7.69292	-20.6316	1.97053e-77	3.41668e-76	165.441
HMGB2	1.05893	7.40995	20.5086	1.09296e-76	1.85852e-75	163.732
ANG	-1.52388	11.6646	-20.4965	1.29293e-76	2.18558e-75	163.565
GREM2	-1.11797	5.94044	-20.4756	1.72873e-76	2.91796e-75	163.275
HGD	-1.22173	9.02133	-20.3423	1.09841e-75	1.8192e-74	161.43
H2AFZ	1.08768	9.01385	20.0776	4.27578e-74	6.78736e-73	157.778
HSD11B1	-2.54118	9.38773	-19.9502	2.47673e-73	3.88314e-72	156.026
EHHADH	-1.41601	9.20885	-19.9094	4.34023e-73	6.75861e-72	155.466
IGF2BP3	1.11861	5.18304	19.8959	5.22794e-73	8.11889e-72	155.281
PLG	-1.60919	11.447	-19.8781	6.67865e-73	1.03578e-71	155.036
CYP2C18	-1.50924	8.51477	-19.8366	1.17988e-72	1.82492e-71	154.469
CBS	-1.33945	9.43216	-19.8087	1.73136e-72	2.66708e-71	154.086
LIME1	-1.18369	8.63171	-19.7793	2.59095e-72	3.96461e-71	153.684
ANGPTL3	-1.16649	9.53948	-19.7576	3.49189e-72	5.31481e-71	153.387
SLC17A2	-1.5195	8.83456	-19.6539	1.44507e-71	2.17634e-70	151.97
IGJ	-1.60698	6.15465	-19.5945	3.25812e-71	4.83695e-70	151.159
NT5DC2	1.02525	5.40738	19.5884	3.54022e-71	5.24896e-70	151.076
ALPL	-1.1087	6.56692	-19.5399	6.87038e-71	1.0121e-69	150.415
TMEM47	-1.04013	6.72338	-19.481	1.53605e-70	2.24263e-69	149.613
PLIN2	-1.01206	8.851	-19.3403	1.04341e-69	1.50232e-68	147.702
SERPINF2	-1.20337	10.3433	-19.2916	2.02298e-69	2.85184e-68	147.042
SLC38A4	-1.54263	9.27073	-19.2687	2.76135e-69	3.88317e-68	146.731
SLC38A2	-1.14363	10.0574	-19.1938	7.63867e-69	1.06117e-67	145.717
TMEM45A	-1.46663	7.53799	-19.1745	9.91756e-69	1.37277e-67	145.456
PEG10	1.8816	6.4483	19.0887	3.17056e-68	4.29017e-67	144.297
IGF2BP2	1.47164	6.98116	19.0823	3.45541e-68	4.64818e-67	144.211
SLC27A2	-1.48688	9.36074	-19.0428	5.9005e-68	7.90019e-67	143.678
DAO	-1.12642	7.17645	-19.04	6.12515e-68	8.19141e-67	143.64
MST1	-1.09136	10.4535	-18.9602	1.79954e-67	2.37064e-66	142.566
LIPG	-1.09183	7.11043	-18.9126	3.41927e-67	4.47354e-66	141.926
AOX1	-1.81263	10.0338	-18.9109	3.50068e-67	4.56963e-66	141.902
NR1I3	-1.40706	7.64361	-18.8779	5.45826e-67	7.10069e-66	141.459
SLC22A7	-1.19909	7.40847	-18.8713	5.96866e-67	7.75587e-66	141.37
PPARGC1A	-1.2785	7.58499	-18.8062	1.43306e-66	1.82695e-65	140.497
PCOLCE	-1.26765	7.82918	-18.7584	2.72476e-66	3.45066e-65	139.856
PIPOX	-1.39542	9.80331	-18.6701	8.90862e-66	1.11954e-64	138.675
MTTP	-1.43181	9.39016	-18.6543	1.10043e-65	1.38138e-64	138.464
AQP9	-1.96369	10.3509	-18.5584	3.97486e-65	4.91434e-64	137.183
HSD17B2	-1.33892	9.2502	-18.5552	4.14546e-65	5.11422e-64	137.142
F12	-1.07631	9.12914	-18.5544	4.18987e-65	5.16345e-64	137.131
CPN2	-1.19128	9.55613	-18.5406	5.04341e-65	6.20865e-64	136.946
CFHR4	-1.75	8.69362	-18.5294	5.85396e-65	7.19102e-64	136.797
TRIM22	-1.10407	6.99478	-18.4756	1.20089e-64	1.46731e-63	136.081
CLGN	1.0285	5.43174	18.4517	1.65308e-64	2.00911e-63	135.762
KCNJ8	-1.13382	7.83391	-18.3457	6.78182e-64	8.08808e-63	134.355
HLF	-1.12101	7.57846	-18.3257	8.84927e-64	1.051e-62	134.09
OAT	-1.58233	8.52288	-18.2576	2.18671e-63	2.57838e-62	133.188
G6PC	-1.57572	9.63191	-18.2524	2.34218e-63	2.7532e-62	133.119
ANGPTL4	-1.13115	7.64415	-18.2172	3.74021e-63	4.34752e-62	132.652
RNASE4	-1.20629	9.93187	-18.179	6.20411e-63	7.1751e-62	132.148
PZP	-1.5156	6.4128	-18.1208	1.34116e-62	1.53556e-61	131.379
GBP2	1.03918	8.04317	18.0008	6.54565e-62	7.35487e-61	129.799
PRG4	-1.05159	6.71807	-17.9774	8.90759e-62	9.97946e-61	129.492
FMO3	-1.72826	10.3098	-17.9546	1.20346e-61	1.34302e-60	129.192
SERPINA10	-1.01687	9.88275	-17.9526	1.23535e-61	1.37727e-60	129.166
BGN	-1.17054	8.85783	-17.9303	1.6587e-61	1.84209e-60	128.872
HRG	-1.58567	10.7621	-17.7034	3.26156e-60	3.50335e-59	125.902
DPYS	-1.46116	10.5396	-17.5769	1.70443e-59	1.78234e-58	124.254
CTSO	-1.07855	7.68118	-17.5295	3.16229e-59	3.27695e-58	123.638
FMO4	-1.11151	7.74812	-17.4589	7.92442e-59	8.09463e-58	122.722
HPR	-1.67395	9.0409	-17.4533	8.52673e-59	8.69438e-58	122.649
CRYL1	-1.06049	8.80946	-17.4306	1.14494e-58	1.16434e-57	122.355
SFN	1.27232	5.98492	17.4008	1.68582e-58	1.70381e-57	121.97
RUNDC3B	-1.07416	6.83407	-17.3567	2.98721e-58	3.00057e-57	121.4
TTR	-1.40706	12.8601	-17.2377	1.39447e-57	1.3742e-56	119.864
OTC	-1.60368	9.53808	-17.223	1.68677e-57	1.66083e-56	119.674
S100P	2.27224	6.07602	17.1198	6.38929e-57	6.21627e-56	118.347
ALDH1L1	-1.36868	8.37793	-17.0533	1.50252e-56	1.45443e-55	117.495
SIK1	-1.13422	7.93067	-17.003	2.86825e-56	2.75549e-55	116.85
COL5A2	1.13633	6.75782	16.886	1.28393e-55	1.21212e-54	115.356
AGXT	-1.40976	10.4632	-16.8315	2.57829e-55	2.41814e-54	114.662
CUX2	-1.25444	7.45003	-16.8123	3.29348e-55	3.07383e-54	114.418
ITIH1	-1.13057	10.9897	-16.7739	5.37885e-55	4.98359e-54	113.929
BDH1	-1.00514	7.91251	-16.6757	1.878e-54	1.70959e-53	112.683
HSD17B6	-1.83327	10.7792	-16.6369	3.07522e-54	2.79059e-53	112.191
SULT1E1	-1.03142	6.13705	-16.6277	3.4561e-54	3.12878e-53	112.075
ASNS	1.03031	5.67367	16.6004	4.88308e-54	4.40323e-53	111.731
SULT2A1	-1.51357	10.4935	-16.4104	5.40017e-53	4.76454e-52	109.336
GADD45G	-1.13632	6.72246	-16.4095	5.46138e-53	4.81483e-52	109.325
ACOX2	-1.09102	9.75477	-16.3939	6.65089e-53	5.83659e-52	109.128
SLC17A3	-1.1058	6.84246	-16.1928	8.31312e-52	7.12083e-51	106.612
ANO1	-1.19269	6.94157	-16.0826	3.29317e-51	2.76506e-50	105.241
A2M	-1.1288	11.6974	-16.0716	3.77717e-51	3.1668e-50	105.104
CPS1	-1.84367	11.78	-16.0644	4.13184e-51	3.45405e-50	105.015
IFITM1	-1.12532	8.4912	-15.7961	1.15417e-49	9.355e-49	101.697
NPC1L1	-1.10613	6.76244	-15.7696	1.59971e-49	1.29115e-48	101.372
UPB1	-1.43083	9.65519	-15.7578	1.85087e-49	1.49071e-48	101.227
ABCB4	-1.32632	8.77273	-15.6866	4.45114e-49	3.52797e-48	100.353
HP	-1.41293	12.922	-15.6559	6.49048e-49	5.1337e-48	99.9772
VNN1	-1.5301	8.703	-15.5485	2.42432e-48	1.90049e-47	98.6647
MMP9	1.06261	5.76582	15.5219	3.35662e-48	2.62416e-47	98.3406
UGT2B28	-1.16859	9.27771	-15.265	7.6658e-47	5.73484e-46	95.2249
CYP1A1	-1.26014	6.19285	-15.1243	4.19851e-46	3.05325e-45	93.5315
ARG1	-1.28827	11.105	-15.0932	6.10083e-46	4.42822e-45	93.1594
HABP2	-1.18103	9.62891	-14.9877	2.16833e-45	1.5474e-44	91.8967
EFHD1	-1.07889	6.91543	-14.9225	4.72958e-45	3.33573e-44	91.1201
VIL1	1.07183	5.99272	14.8819	7.69101e-45	5.39123e-44	90.636
MUC13	1.15536	5.94801	14.5559	3.67575e-43	2.45071e-42	86.7863
MEP1A	1.10987	5.31067	14.5198	5.62173e-43	3.72001e-42	86.3634
RBP1	-1.21047	7.9393	-14.472	9.86192e-43	6.47351e-42	85.8039
IGFBP1	-1.35061	10.6216	-14.4626	1.10134e-42	7.21698e-42	85.694
HMGCS2	-1.05479	12.1737	-14.3476	4.23058e-42	2.7255e-41	84.3544
SLC2A2	-1.07423	10.9133	-14.284	8.88199e-42	5.65851e-41	83.6162
CCL19	-1.27029	6.86578	-14.2748	9.89549e-42	6.29718e-41	83.5086
ATF5	-1.1855	8.66646	-14.2713	1.03027e-41	6.55269e-41	83.4685
ECHDC3	-1.13816	8.44821	-14.1889	2.68451e-41	1.68587e-40	82.5154
LCN2	1.423	7.34699	14.1331	5.12716e-41	3.18841e-40	81.8714
PPP1R1A	-1.20188	8.30638	-14.1181	6.09539e-41	3.77822e-40	81.6993
CDO1	-1.05624	10.0438	-14.108	6.85124e-41	4.23071e-40	81.5829
NQO1	1.17969	6.15504	14.0938	8.07127e-41	4.96537e-40	81.4198
GSTA1	-1.11575	9.66972	-14.0729	1.02788e-40	6.30312e-40	81.1792
CD24	1.25364	7.73329	14.0342	1.6065e-40	9.78848e-40	80.7348
TSKU	-1.01355	9.10132	-14.0289	1.70651e-40	1.03868e-39	80.6748
APCS	-1.35408	11.7234	-13.9804	2.98247e-40	1.8e-39	80.1192
HPGD	-1.30226	7.68195	-13.9256	5.59369e-40	3.35124e-39	79.4934
BAAT	-1.23204	10.3841	-13.6052	2.1458e-38	1.23211e-37	75.8648
DKK1	1.32908	5.56798	13.5482	4.08144e-38	2.32608e-37	75.2252
CCL16	-1.12177	8.67695	-13.4695	9.89464e-38	5.58633e-37	74.3443
SGCE	1.08746	7.56363	13.2497	1.151e-36	6.32997e-36	71.9036
UGT2B15	-1.19238	8.67091	-13.2228	1.55159e-36	8.49227e-36	71.6066
GATM	-1.06812	10.8243	-13.1729	2.69693e-36	1.46282e-35	71.0568
C4BPA	-1.10067	11.9843	-12.961	2.77673e-35	1.46317e-34	68.7381
SPP1	1.57993	7.99225	12.6453	8.54798e-34	4.33105e-33	65.3311
LYZ	1.12402	8.76234	12.1918	1.06186e-31	5.06026e-31	60.5389
SERPINA7	-1.0566	10.1512	-11.7734	8.13132e-30	3.67046e-29	56.2294
CYP3A5	-1.0059	10.3877	-11.3107	8.69577e-28	3.67486e-27	51.5905
SERPINC1	-1.00395	12.3886	-11.0188	1.54416e-26	6.2558e-26	48.7356
DEFB1	-1.33689	9.54595	-10.9777	2.30387e-26	9.26804e-26	48.3387
AFP	1.669	7.42923	10.8715	6.45333e-26	2.55746e-25	47.3169
REG3A	1.01425	5.50217	10.4018	5.60621e-24	2.09634e-23	42.8899
DLK1	1.54176	5.67772	10.2755	1.81592e-23	6.67486e-23	41.7251
