# Supplementary material for: Risk prediction for dermatomyositis-associated hepatocellular carcinoma
Source: BMC Bioinformatics. 2023 May 31;24:222. doi: 10.1186/s12859-023-05353-6 (PMC10233868; doi:10.1186/s12859-023-05353-6)
Supplement: Supplementary file 3 — Additional file 3. DM diffGeneExp.xlsx. [file 12859_2023_5353_MOESM3_ESM.xlsx]

## Sheet: merge
geneNames	GSM26512	GSM26513	GSM26514	GSM26515	GSM26516	GSM26517	GSM26518	GSM26519	GSM26520	GSM26521	GSM26522	GSM26523	GSM26524	GSM26525	GSM26526	GSM26527	GSM26528	GSM26529	GSM26530	GSM26531	GSM26532	GSM26533	GSM26534	GSM1126893	GSM1126894	GSM1126895	GSM1126896	GSM1126897	GSM1126898	GSM1126899	GSM1126900	GSM1126901	GSM1126902	GSM1126903	GSM1126904	GSM1126905	GSM1126906	GSM1126907	GSM1126908	GSM1126909	GSM1126910	GSM1126911	GSM1126912	GSM1126913	GSM1126914	GSM1126915	GSM1126916	GSM1126917	GSM1126918
A1CF	6.07471	5.92933	5.67804	5.78437	5.48042	5.31562	5.74174	6.01227	5.57202	5.88461	5.92755	5.73558	5.24234	5.9807	6.10948	6.05357	5.88008	5.97576	5.94964	5.93602	5.96058	5.68904	5.52678	5.92305	5.76489	6.29685	5.37702	5.52904	5.9006	5.34665	5.6529	5.84574	6.12769	5.79968	6.08794	6.06068	5.64933	5.97454	5.73256	5.92151	5.66526	5.94326	5.90131	5.6789	5.55838	5.64559	5.78906	5.85451	6.0259
A2M	9.01188	8.99873	8.6774	9.87508	9.90439	9.90009	9.28094	9.4828	9.13477	10.0995	8.67609	10.0811	8.87346	9.34347	9.48487	9.08488	9.41993	9.26636	9.28468	9.32939	9.15403	9.37787	9.36285	8.78689	8.04034	9.30638	8.80282	9.22786	9.33288	9.62498	9.16029	9.30888	9.45773	8.80713	9.15647	9.16422	9.23419	9.81573	10.0269	8.74436	9.41035	9.2178	9.34771	9.57986	9.23156	9.38474	9.64849	9.49243	9.16456
A4GALT	6.85213	5.92876	6.70043	6.8508	6.4287	6.61187	6.69277	6.85198	6.67492	6.61009	5.47725	4.48529	7.25447	6.53483	5.83408	6.49899	6.29954	6.35929	6.90895	6.6133	6.246	6.88128	7.23302	5.642	5.60655	6.00609	6.02943	6.71931	6.28283	6.70002	6.64544	6.41568	6.11169	6.46069	6.53836	6.66557	6.18507	6.83222	6.84409	6.5486	6.64954	6.69386	6.49131	6.96954	7.12922	6.73579	6.40749	6.99693	7.38427
A4GNT	5.8096	5.38092	5.30642	5.27322	5.23849	5.07858	5.47508	5.3214	5.29506	5.60744	5.33772	4.779	5.4128	5.28095	5.90912	5.55294	5.54097	5.35439	5.46719	5.67755	5.43779	5.70897	5.63009	5.29044	5.119	5.4219	5.18612	5.51007	5.26666	5.46332	5.30735	5.67675	5.20178	5.66139	5.42807	5.36887	5.58899	5.22552	5.70933	5.47777	5.47375	5.23076	5.92072	5.45325	5.4481	5.14386	5.65206	5.48707	5.70873
AAAS	8.0487	7.66491	7.72388	7.36131	7.89048	7.82884	8.09773	7.5885	7.68887	6.5131	6.2331	7.19733	8.10207	7.07935	8.16615	7.22798	8.18988	8.01294	7.2659	7.64666	7.38781	7.92687	7.44529	7.39281	8.11366	8.07105	7.28574	7.82335	7.29177	8.0908	7.68571	7.60078	7.21199	7.57073	7.63646	7.57073	7.82796	7.59649	7.50831	7.18602	7.58477	7.81758	8.00661	7.76924	7.78026	7.39647	7.23234	7.15936	8.78821
AACS	8.78732	8.24088	9.328	9.4672	9.56593	9.2555	9.0025	9.7365	9.01948	9.21568	8.90861	9.54131	8.88633	9.05531	10.0758	9.09614	9.05798	8.30378	9.82441	9.63514	9.36205	9.43446	8.9398	9.57897	10.304	9.41903	9.70837	9.47906	9.2084	8.25271	8.41629	9.27321	9.76368	9.91807	9.0898	7.8672	9.3943	9.22794	9.85884	8.51703	9.80059	8.74815	9.03672	8.43296	10.1638	8.907	8.43602	8.53364	10.2512
AADAC	5.68389	6.6088	7.64987	6.71605	5.97337	6.87849	6.30169	6.49146	6.32877	7.36943	7.56012	7.63983	5.41117	7.26561	6.46754	6.3647	6.34108	6.30758	7.67208	7.35341	7.85622	6.76736	8.45266	7.62913	6.70529	6.31411	7.243	6.06622	7.75422	6.54274	6.24554	7.89322	7.97334	6.69693	7.76918	4.6742	6.10272	6.03277	4.89214	8.20859	6.30936	6.89552	6.98582	7.70468	7.63903	8.37293	6.81808	5.9452	6.39561
AAGAB	7.03217	7.20119	7.3252	6.82406	6.92699	7.03032	7.11868	7.32861	7.20407	7.12726	7.46683	6.99995	7.1977	7.01635	7.08554	6.83146	7.044	6.61598	6.85174	6.85715	6.72027	6.71998	7.39335	6.80039	7.04204	6.78116	6.88388	6.76349	7.23977	7.16575	6.90884	7.11209	7.37377	6.99594	6.94149	7.5361	6.88526	7.17214	6.75453	7.17042	6.67357	7.33898	7.0233	7.35224	6.93674	6.91777	7.12202	7.167	7.19159
AAK1	6.56182	6.398	6.43751	6.70925	6.48168	6.25734	6.36602	6.16568	6.46341	6.44958	6.62655	6.50972	6.4823	6.26755	6.34035	6.21939	6.34484	6.04196	6.27164	6.47518	6.26851	6.18047	6.33036	6.31285	6.60599	6.29249	6.39046	6.39699	6.45344	6.58757	6.15352	6.49562	6.14368	6.20819	6.31139	6.59082	6.36422	6.20654	6.31908	6.22088	6.31638	6.26289	6.28773	6.44138	6.36894	6.51826	6.69541	6.46633	6.21781
AAMDC	7.46214	8.0248	7.19717	7.34441	6.98676	6.80543	7.73903	7.49089	7.08082	7.13592	7.33648	7.52337	6.97507	8.36192	8.37213	8.08042	7.81356	7.73954	7.88409	8.12176	8.30562	8.5824	8.47425	7.70731	7.63904	8.54047	7.90923	8.12936	7.57293	7.18396	7.07567	8.05743	7.46067	8.32633	8.00901	6.99347	8.7099	7.52068	8.52224	7.45303	8.2576	7.61611	8.09027	7.53248	7.43149	7.52196	7.54168	7.06374	8.03923
AAMP	9.23322	9.43576	9.60055	9.16081	9.19692	9.18041	9.3237	9.37214	9.57716	9.54108	9.77674	9.66062	9.69728	9.44953	9.32595	9.01672	9.06807	9.52978	9.36564	9.44457	9.40511	9.21059	9.34676	9.4657	9.77363	9.74196	9.26885	9.50006	9.30782	9.43913	8.99728	9.45216	9.62338	9.50845	9.48004	9.04567	9.42353	9.13889	9.24632	9.17238	9.35347	9.38978	9.47527	9.28751	9.34848	9.15826	9.31198	9.37895	9.71963
AANAT	3.96479	5.57877	3.81634	3.85008	4.52416	3.65768	5.32223	4.16559	4.10207	3.8479	4.18281	4.68204	3.17466	4.50554	5.44859	4.06517	3.94996	4.22766	4.52672	4.39604	5.93813	4.8348	2.99243	4.92684	5.27051	4.1039	4.09182	4.36552	4.82401	4.29928	4.43386	4.14833	3.62916	3.31746	4.30995	4.22301	4.30575	4.05637	4.60266	4.69212	3.6817	4.6123	4.17531	3.16159	4.44534	4.48768	4.2558	4.49216	5.1266
AAR2	8.84444	8.65688	8.61562	8.52307	8.40872	8.44996	8.53374	8.52454	8.50192	8.78986	9.03807	8.91512	8.50488	8.66714	8.76432	8.82068	8.71493	8.73117	8.64059	8.81911	8.79362	8.6497	8.55479	8.43355	8.89301	8.81509	8.62862	8.70788	8.51382	8.57405	8.56597	8.76339	8.47197	8.63766	8.91463	8.45389	8.66454	8.40217	8.59978	8.65236	8.67687	9.07979	8.7964	8.71723	8.66031	8.91414	8.642	8.43095	8.90316
AARS	9.94915	9.74822	9.96972	9.8448	9.69542	9.65152	10.0709	9.93737	10.3433	9.77903	9.9533	9.89243	10.5752	9.69771	10.0154	9.71134	9.92511	10.1293	9.6462	10.0369	9.43577	9.95849	9.92831	10.0547	9.93093	9.90575	9.77023	9.50052	10.1913	10.005	9.86234	9.69149	9.87562	9.81027	10.109	9.93301	9.79882	9.73923	10.2838	9.97009	9.96552	9.81122	9.85526	9.90525	10.0527	9.56012	10.4079	10.2134	9.98522
AASDHPPT	8.05731	8.32888	8.4319	8.38212	8.52005	8.24884	8.25431	8.36841	8.4547	8.39151	8.25287	8.4125	8.08801	8.40529	8.09546	8.70083	8.45233	8.55225	8.56402	8.30493	8.65587	8.05108	8.20298	8.61751	8.42648	8.30772	8.19145	8.26052	8.53936	8.23431	8.2979	8.13046	8.25833	8.30073	8.17476	8.46206	8.34845	8.3656	8.36849	8.36135	8.24431	8.10499	8.06165	8.26357	8.40767	8.28522	8.31009	8.62264	8.50524
AASS	6.17395	6.18517	6.32712	6.34506	6.27134	6.54586	5.87274	5.87823	5.86085	6.14216	5.80779	5.45301	5.26526	5.68229	5.66803	6.36852	6.19821	6.56816	6.36364	6.30943	5.71975	5.03791	5.58526	6.61948	5.46382	5.48013	5.92305	5.65351	6.2965	5.92591	6.53726	5.54442	5.98657	6.13761	5.48484	5.73338	5.51598	5.91594	6.47198	5.86626	5.65768	6.20794	5.57441	5.64859	5.66206	6.06402	6.19033	6.15458	4.91489
AATF	9.36847	8.42658	9.19204	9.01047	9.75625	9.02422	8.9467	9.04978	9.13684	9.02745	9.38731	8.95517	9.19449	8.86727	8.78009	8.88285	8.91462	9.01594	9.40533	9.20122	8.70206	8.97313	8.89051	8.93896	9.45914	9.48328	9.16716	9.35756	8.87086	9.29125	8.9844	9.17142	8.87685	9.06431	9.70146	8.93543	9.19711	8.71248	8.72523	9.20676	9.15251	9.33298	9.20997	9.05629	8.89836	9.20007	9.01232	8.91816	9.20676
AATK	6.57351	7.88791	7.50311	7.67386	7.83323	7.40938	7.75336	8.26418	7.27414	7.65849	7.11286	7.20417	7.15676	7.83966	7.6178	7.91583	7.56456	8.64077	7.97438	8.49506	8.15439	7.96442	8.06826	7.5845	7.90884	7.61465	7.27627	7.14461	7.24477	7.66778	7.29372	7.28402	8.21777	8.00994	7.77784	7.69044	7.5982	7.58056	7.71813	7.25055	7.74036	7.77948	8.1239	7.7949	7.63295	7.66467	7.34525	7.59186	8.59121
ABAT	5.8317	6.5157	6.32369	6.24588	6.01641	6.34674	6.23561	6.62826	6.26706	6.07273	6.27874	6.25537	6.25343	6.44364	6.41333	6.59992	6.35876	6.45514	6.78556	5.89625	6.10449	6.09181	6.66986	6.6063	6.43733	6.07754	6.64594	6.25645	6.02557	6.3431	6.1963	6.30551	6.16047	6.353	6.0798	6.14767	6.27954	6.78265	6.45457	6.09723	6.54858	6.09991	6.6222	6.09281	6.45347	6.01627	5.88429	5.89796	6.55661
ABCA1	7.3808	7.60223	7.645	7.82738	8.32163	8.24768	7.58774	8.29425	7.69054	8.05385	7.28775	8.13698	7.48722	7.77387	7.16825	7.70327	7.52994	7.84219	8.04514	7.97421	7.80032	7.20151	7.34673	8.05177	7.99042	7.79205	7.83614	7.40772	7.75441	7.08363	8.31778	8.09148	7.609	7.50943	7.25125	7.89445	7.70741	7.94326	7.89962	7.92905	7.623	7.6769	7.64013	7.91249	7.97233	7.42607	8.22912	8.3226	7.17455
ABCA11P	6.7208	7.1851	6.95013	7.14121	7.36105	6.83621	6.96385	6.76267	6.91028	6.52458	6.57951	6.22571	6.74974	6.71487	6.8528	7.26706	7.26453	7.29478	6.86176	6.62105	6.51883	6.72701	6.98265	7.41855	6.56384	6.93433	6.97713	6.89868	6.79713	6.43853	7.29031	7.05531	6.55915	7.60282	6.34464	6.40918	7.06342	7.23992	7.09167	7.16509	6.67527	6.3616	7.4237	6.64034	7.07903	6.23717	6.93743	6.77411	6.8247
ABCA12	6.48937	6.19158	8.36664	8.18584	7.89907	8.15141	8.25089	8.35287	8.03811	7.44384	8.55556	8.13463	7.64542	8.15232	8.63936	8.31918	8.29735	8.25506	8.67575	8.43217	8.55795	8.97399	8.7347	8.33143	8.73511	7.80368	8.66326	7.70581	8.27481	7.4608	8.14955	9.13145	8.76734	8.25579	7.28424	7.28259	7.46207	6.95893	6.89787	8.05029	8.08082	7.98181	7.92614	8.60553	8.94568	8.20562	7.70396	8.84021	8.63453
ABCA2	5.9561	5.75866	6.07378	5.99835	6.31262	6.09885	5.95259	5.89736	6.03533	6.14055	5.55584	5.89683	6.31093	6.0843	6.22907	5.62367	6.06649	6.22783	6.00993	6.17982	5.60318	6.33601	5.97223	5.97808	6.06353	6.12626	5.65336	5.99743	5.93414	6.21323	6.0407	6.18526	6.03288	6.02035	6.18103	5.90619	5.76234	5.86666	6.092	5.77392	5.89612	5.63241	6.0743	6.1656	6.10195	6.02557	6.01726	6.16275	6.49105
ABCA3	6.76612	6.90942	7.21012	6.33518	7.09887	7.19239	6.75103	6.83046	7.08665	7.0354	7.41188	6.98581	7.64191	6.61835	4.84302	6.33195	7.17266	6.90528	6.86634	7.50225	6.67576	7.36004	6.3403	7.8446	7.79196	7.44607	7.1493	7.11425	6.57913	7.10052	6.69994	6.88146	7.08682	6.70362	6.80011	6.15392	7.34475	6.81421	7.01586	6.3625	7.09271	7.11451	7.56493	7.17965	6.81841	6.59424	6.80264	6.38666	7.62805
ABCA4	5.6686	5.06121	5.75015	5.7352	4.94005	4.364	5.82795	5.22871	5.10983	5.66494	4.65076	5.01946	4.93689	5.02996	5.33702	4.62986	5.17597	6.25735	4.52975	6.11847	5.07834	5.34842	5.40689	5.19079	5.53798	5.05491	5.46607	5.13545	5.20955	4.70799	5.28251	5.08098	5.71924	5.7285	5.11642	5.09322	5.67358	5.75661	5.41452	4.76539	5.25679	4.69385	5.78605	5.29602	5.2509	4.80034	5.27436	4.73951	5.85048
ABCA5	8.96825	8.79757	8.8778	8.61195	9.1043	8.34239	8.27604	8.59687	8.32633	8.12764	8.94713	7.61972	7.70366	8.20211	8.54588	8.38503	8.05373	8.31927	8.13772	7.81961	8.33403	8.15543	8.41867	9.41235	8.89144	9.29166	8.97157	9.06022	8.76413	7.75117	8.20172	8.85747	8.01061	8.79811	8.43197	7.41975	8.84621	8.86825	8.35908	8.48472	8.48862	8.35554	8.80182	7.55414	8.43393	8.58931	8.66181	8.50421	8.22739
ABCA6	6.63549	7.16634	7.0873	7.04608	7.31931	7.70842	6.65944	7.05183	6.54652	6.96729	6.71536	6.04517	6.79231	6.59517	7.1931	6.17513	6.42854	6.94302	7.12665	5.20824	4.8362	6.79974	6.40675	7.3415	5.47769	6.80573	6.27214	6.51054	6.37877	6.56633	7.86544	6.35302	6.14849	5.74301	5.1904	7.28193	6.26791	7.27131	8.04428	7.84913	7.06593	6.74377	6.53023	7.38331	6.07802	5.79606	7.69388	6.9276	5.58444
ABCA7	7.1976	6.8914	6.83337	6.93848	6.88271	6.91505	6.61339	6.39036	6.54507	6.97898	6.49167	6.6391	7.32736	7.06062	7.18987	6.17596	6.56542	7.01945	6.96573	6.68336	6.24894	6.89868	6.51816	6.94428	6.96331	6.70708	6.68999	6.46605	6.78048	6.79014	6.56887	7.01066	6.57356	6.84852	6.96196	6.18776	6.85677	6.88592	6.42027	6.81681	6.65393	6.55339	6.72915	6.84611	7.4604	6.88972	6.89065	6.96235	7.64219
ABCA8	6.87871	7.60161	6.82538	8.00296	7.90848	7.40296	7.16117	7.42505	7.3278	8.05665	6.74442	7.52503	6.8841	7.68516	7.64823	7.75248	7.48571	7.59833	8.02533	7.30951	7.35443	7.33992	7.14519	7.70368	7.17751	7.60866	7.2214	7.25944	7.39871	7.08246	7.46297	7.49395	7.33034	6.95011	6.82161	7.20032	7.62127	7.4199	8.25428	7.88007	7.9514	7.80655	8.05693	7.97011	7.27712	7.32595	7.60236	7.14073	7.57193
ABCB1	5.34132	5.02352	5.45446	5.1885	5.35228	5.52291	5.74522	5.60798	5.88479	5.71875	5.74427	5.0029	5.93446	5.12765	5.30735	5.54519	5.49588	5.23821	5.64463	5.09486	5.21965	4.24182	5.53467	5.38354	5.13356	4.94457	5.32183	5.19497	5.3036	5.94911	5.1725	4.96857	5.35218	5.35798	5.33723	5.16883	4.89425	5.44818	5.91555	5.1736	5.28432	5.40896	5.73369	5.20047	5.48272	5.92382	5.36649	5.2809	4.63158
ABCB11	4.96633	3.81085	4.52882	4.24778	4.7477	4.45572	4.81123	4.47846	4.81056	4.22909	4.92868	4.31387	4.83287	3.92221	4.70717	3.90109	4.19643	4.06305	5.06985	4.37017	4.01804	4.1102	4.71372	4.324	5.05581	5.14914	4.66485	4.525	4.4969	4.41861	4.17641	4.29863	4.6037	4.72837	4.25046	4.27376	4.64372	4.78921	4.41414	4.30622	4.49355	4.42144	4.57209	4.08617	4.78974	4.36839	4.59998	4.63368	5.40112
ABCB4	5.4826	6.2956	6.10039	6.39094	5.21945	5.39527	6.26178	5.58661	5.86989	5.10923	5.81607	5.49399	6.60328	6.0633	6.22039	6.31155	6.33494	6.28312	5.98117	6.13151	6.29602	5.88582	6.67314	6.03638	6.35611	5.93419	6.80205	6.1472	5.44982	6.53321	5.79055	5.95435	6.11837	5.68925	6.23241	6.24254	5.71159	5.58559	5.66501	5.91993	6.30055	6.49142	6.42174	6.11662	5.76334	6.64092	5.53127	5.14847	5.77039
ABCB6	6.7938	6.55025	6.77265	6.6157	6.69338	6.35452	6.26018	6.56368	6.54119	6.30925	7.00005	6.56307	6.71809	6.75708	6.68202	6.66421	6.72347	7.05421	6.94949	6.86734	6.85225	6.66829	6.80221	6.30761	6.68093	6.86904	6.63837	6.48851	6.45863	6.2611	6.70844	6.78922	6.50979	6.66595	7.01635	6.66284	6.5734	6.59425	6.77923	6.63338	6.77878	6.67761	6.47116	6.59907	6.79478	6.74331	6.45399	6.51922	7.0937
ABCB7	8.46269	8.46012	8.63014	8.34474	8.46446	8.21703	8.41139	8.03708	8.27033	8.05519	8.4881	7.77892	8.57544	8.71769	8.75857	8.74299	8.30722	8.59889	8.50382	8.38795	8.56912	8.71467	8.5751	8.34377	8.71346	8.4239	8.51566	8.58556	8.38964	8.54018	8.14245	8.77123	8.48929	9.04437	8.4626	8.14433	8.56169	8.64565	8.24278	8.37925	8.39927	8.41038	8.55294	7.96305	8.54952	8.35974	7.66409	8.30646	8.73929
ABCB8	4.88896	4.43003	5.47235	5.22228	4.76647	4.50467	4.73477	4.9502	5.43008	4.71112	4.89428	4.58955	6.33205	5.02528	4.89873	4.61078	5.62023	4.46131	4.38643	5.63246	5.18464	5.98738	5.03163	5.17902	5.98289	5.31778	4.94798	4.9455	5.29692	4.2705	4.93437	5.32382	5.32055	5.1764	5.29253	5.36019	4.78614	4.72198	4.77133	4.97666	5.05416	5.38232	5.03054	5.18321	5.48253	4.20535	4.97372	5.56526	5.74809
ABCB9	5.16999	5.17038	5.5715	4.97579	4.55899	4.44557	5.05468	5.07686	4.50355	5.19204	5.52705	5.10358	4.96121	4.84871	5.48072	5.00567	4.87661	4.79676	4.90441	5.09508	4.84186	6.01843	5.21589	5.27421	5.36134	5.43657	5.18209	5.07246	4.44957	4.67044	4.63305	5.24527	4.66344	4.91752	5.05103	4.65887	5.24348	5.24459	4.8263	5.05068	5.16374	5.41165	5.07151	5.16374	5.00849	4.90386	4.97385	4.91986	5.49064
ABCC1	9.26714	8.92394	8.79952	8.69466	8.59654	8.61232	8.5568	8.90062	8.55299	8.30713	9.01468	8.19249	8.35794	8.63954	8.25047	8.52597	8.28975	8.41939	7.85102	8.75424	8.74455	7.96391	8.17441	8.32621	8.4254	7.88261	8.41133	8.24616	8.26289	8.78637	8.94213	8.26707	9.02036	8.05435	8.35933	8.78271	7.90932	8.48209	8.24131	8.32028	8.14042	8.52809	8.45306	9.07788	8.66428	8.68072	8.57114	8.45224	8.63429
ABCC10	7.9071	7.82254	8.12523	7.81406	7.89761	7.99923	7.84483	7.86393	8.00388	7.88528	8.31566	8.30424	7.74263	8.09991	8.00647	8.10962	7.93301	7.79546	7.97723	7.82639	8.06302	7.62664	7.89875	8.05742	7.95779	7.9643	7.77479	7.55741	8.10233	7.93371	8.26872	8.02407	7.88744	7.72812	7.76443	8.30123	7.70925	7.87294	7.87294	8.03585	7.86441	7.78622	7.85868	8.33974	8.23988	7.71593	8.35877	8.04347	7.95018
ABCC2	5.64283	5.43199	5.82002	5.83	5.69562	3.96289	5.03347	6.16027	5.69238	5.48461	5.57444	4.93649	5.53153	6.02832	6.25527	4.56774	4.53218	5.20609	5.91985	4.00858	4.99634	5.83647	4.16442	4.84513	6.05844	5.44008	5.36746	5.60548	5.32537	5.40412	5.31913	4.83179	5.95921	6.20246	5.76889	5.23703	4.99951	5.01701	4.90604	6.12914	4.6876	5.30418	5.40028	5.99827	5.19894	4.94923	5.06662	5.88696	5.87857
ABCC3	6.05104	6.26739	5.8613	6.00418	5.81026	6.9545	6.16186	5.91012	6.83362	6.30559	5.75496	5.81262	6.17029	5.96808	5.9262	5.86528	6.13057	6.25287	6.94875	5.93935	7.42328	5.94378	5.73027	6.67853	6.80508	6.81367	6.56509	6.15449	5.80615	5.69804	5.77646	6.83539	6.25627	6.43878	5.82532	5.65567	6.08674	5.79063	6.01734	5.9431	6.31495	6.44434	6.04277	5.88874	6.63396	5.79335	5.53454	5.99011	7.27717
ABCC4	6.3647	6.2863	5.77854	6.71196	6.8181	6.40324	5.84379	5.52065	5.97456	6.14593	6.56053	5.75765	6.00396	6.6315	5.80975	5.52257	5.99004	6.13528	6.28567	5.78441	6.01018	5.76617	6.07378	6.44062	6.33044	6.20538	6.41712	6.09747	5.86609	6.56493	6.05589	6.14466	5.86555	6.02662	6.59712	6.6009	5.88473	5.89904	5.70262	5.62893	5.9273	6.17334	6.09035	5.87228	5.73219	5.90164	5.73583	5.70508	5.59229
ABCC5	7.89323	7.38358	7.81247	7.53943	7.91003	7.7729	7.40454	8.1185	7.06475	7.69572	7.75895	7.09347	6.92564	7.59708	7.72198	7.70275	7.65049	7.61827	7.72703	7.46029	7.58387	7.9555	7.78115	7.92203	7.97889	7.77068	7.71823	7.21604	7.50353	7.80088	7.82531	7.86351	7.94368	7.66832	7.74802	7.07698	7.71151	7.48934	7.29932	7.61287	7.66037	7.47231	7.44533	7.49466	7.74469	8.1345	7.91651	7.58495	7.58495
ABCC8	4.88424	5.12638	5.13294	4.9593	5.66297	5.04403	5.36501	4.8298	5.00384	4.80315	5.7277	5.17984	5.15753	5.33786	5.259	5.27531	5.42643	5.26414	4.85256	5.47093	6.07331	5.34678	4.69256	4.88761	5.23836	5.32002	5.12326	4.98898	5.15877	5.50845	4.96832	5.1915	4.4641	5.32929	5.15243	5.31717	5.34916	5.25939	5.27727	5.04907	5.11651	4.60018	5.16719	5.28176	5.6281	5.63268	5.67125	5.25558	4.83899
ABCC9	6.14165	6.16191	5.84441	6.01523	5.9857	5.4612	5.7213	6.08643	5.82971	5.37437	5.54469	5.09243	5.42087	5.89202	6.001	5.9736	6.08753	6.21319	6.13407	6.02101	6.08545	6.43009	6.35691	5.894	5.31151	6.12374	5.76539	5.59963	6.02372	5.74983	6.54998	5.58661	5.87589	5.45464	5.52388	5.83748	5.9552	6.20047	6.19564	6.4623	6.20067	6.01486	6.35311	6.03372	5.31916	5.81229	5.75743	6.22509	5.60144
ABCD1	7.32656	7.0565	6.94784	6.66254	6.86159	7.10226	7.62482	7.33142	7.43909	6.99339	7.04291	7.38402	7.71686	7.1383	7.44477	7.18423	7.14397	7.26744	7.28447	7.44206	7.12285	7.11817	6.97419	6.71778	7.0997	7.04887	6.51237	6.73539	7.24805	7.23839	7.23893	6.89428	7.32367	7.05285	7.08892	7.84029	6.89022	6.9525	7.34552	7.20286	7.08267	7.79702	6.94951	7.70609	7.55861	7.19676	7.26355	7.63232	7.31774
ABCD2	4.39966	4.16632	4.58324	3.87011	4.38525	4.36788	2.78782	4.89105	4.50839	4.38097	4.1993	4.48517	3.23481	4.21739	4.83589	4.7261	4.33083	4.6785	4.54146	4.4087	4.86065	4.68912	4.60608	4.1167	3.95649	4.51823	4.14106	4.32623	4.77034	4.23406	4.025	4.05003	3.99858	3.89005	4.01531	3.88362	4.96807	4.68497	6.54328	4.30957	4.80476	4.05818	4.1871	4.4499	4.09664	3.9625	4.49262	4.48144	3.92829
ABCD3	9.79654	9.96914	10.0579	9.65411	9.49867	9.60228	9.49058	10.0579	9.99873	9.99942	10.0217	10.3386	9.68119	10.0412	9.82431	10.1681	9.8434	9.9629	10.0523	9.61279	10.1232	9.72422	9.80977	10.0914	10.1859	9.83857	10.3666	10.0234	9.9964	9.39654	9.50701	10.1893	10.0555	10.088	9.47492	9.06431	9.87093	9.94927	9.40248	9.75633	9.83447	9.85936	10.0785	9.50577	10.2016	10.0227	9.68714	9.78251	10.2343
ABCD4	6.3426	6.48422	6.58046	6.15271	6.19085	6.4765	6.5929	6.01633	6.68963	6.6926	6.23737	6.59791	6.70907	6.45881	6.30075	6.43339	6.72208	6.53546	6.70268	6.48587	6.6105	6.758	7.01668	6.78964	6.61845	6.50759	6.59578	6.22332	6.50473	6.08283	6.52746	6.59931	6.81636	6.26198	6.49392	6.51842	6.33348	6.41247	6.52459	6.11921	6.44381	6.6874	6.1802	6.48534	6.35962	6.70053	6.73316	6.51759	6.38148
ABCE1	9.28761	9.25298	9.21777	9.60606	9.64613	9.69318	9.19803	9.39171	9.57736	9.67581	9.61294	9.61147	9.39765	9.15078	9.13362	9.3489	9.20383	8.99565	9.29206	9.01439	9.25368	9.08573	9.44555	9.30877	9.24835	9.16573	9.19802	9.34678	9.80444	9.32966	9.40115	9.41071	9.30676	9.21849	9.54309	9.34944	9.05289	9.03653	9.20301	9.43118	9.09669	9.39321	9.41172	9.06417	9.1744	9.63809	8.90065	9.63645	9.46463
ABCF1	9.70884	9.52751	9.94664	9.45682	9.82925	9.7367	9.79672	9.94293	10.0643	9.91024	10.1329	9.98883	9.85807	9.80031	10.0069	9.7646	9.62286	9.69493	9.59626	9.66114	9.65345	9.62036	9.89611	9.81351	10.2038	9.96944	9.67432	9.61924	10.0962	9.78778	9.62358	9.86733	9.9423	9.66654	10.1509	9.65518	9.78504	9.33291	9.71692	9.77867	9.84363	9.40815	9.66999	9.90795	9.64613	9.75692	10.039	9.90021	9.98086
ABCF2	7.63963	7.44242	7.75339	7.41255	7.51829	7.44332	7.65694	7.76499	7.66202	7.47981	8.00474	7.29903	7.57511	7.65094	7.65835	7.56638	7.55493	7.51952	7.65801	7.60647	7.40684	7.41438	7.65466	7.47046	7.77864	7.53189	7.34421	7.33547	7.7978	7.54301	7.28711	7.61639	7.49071	7.46799	7.83006	7.47795	7.37864	7.20914	7.45565	7.74307	7.63064	7.5731	7.51473	7.64722	7.60616	7.37444	7.60575	7.67413	7.93782
ABCF3	8.50852	7.9271	8.35213	8.11334	8.24307	8.19759	8.30803	8.44014	8.15191	8.31236	8.46231	7.96701	8.17957	8.19209	8.30693	8.08592	8.39893	8.30629	8.21565	8.38926	8.01056	8.34537	8.63483	8.39109	8.71062	8.28165	8.1324	8.14608	8.24542	8.33521	8.18915	8.07408	8.39375	8.22644	8.25608	8.27325	8.15275	8.22404	8.0398	8.36394	8.23918	8.23872	8.28286	8.53747	8.27484	8.28319	8.47715	8.29932	8.47808
ABCG1	6.79041	8.19729	7.49246	7.78492	8.40934	7.61004	8.02245	7.58033	8.22101	8.03459	6.78702	7.98146	7.87166	7.60623	7.50792	7.81879	7.30593	7.96945	7.71649	8.00344	8.08877	7.30099	7.21514	7.95392	7.7885	6.94149	8.26031	7.58549	6.81715	7.14572	8.20659	7.83459	7.94989	7.91329	7.15427	7.8441	7.22902	7.32994	7.87394	7.89849	7.49311	7.57583	6.95732	8.18832	7.75079	8.211	7.63169	8.47514	7.23918
ABCG2	6.50581	6.62373	6.184	6.45579	6.56597	6.43356	6.38484	6.44034	6.82631	6.64209	6.81765	6.87785	6.34684	6.09578	5.82461	6.21732	6.46517	6.85144	6.02318	5.64759	6.69611	5.11592	5.66734	5.81303	5.97507	5.71609	5.72354	5.78569	5.5182	6.35451	6.22443	5.80463	6.9468	6.18432	6.13054	6.09408	6.32017	6.61648	7.04735	7.0254	6.61678	5.70949	6.17253	7.00587	7.29134	6.0925	6.85585	6.1141	6.48733
ABCG4	6.22184	5.30048	6.00707	6.3668	5.8694	6.00504	5.99463	6.41935	6.06023	4.58596	6.63025	5.68387	6.61074	5.90651	6.00867	5.99346	5.99374	5.81854	6.2029	6.60827	5.15412	6.26951	5.43124	5.49776	5.41194	5.81061	5.50857	5.42543	5.60146	5.88127	5.91422	6.23498	6.35747	6.01926	5.56314	6.72639	6.11226	5.81864	5.63757	5.76263	5.71707	5.68559	5.62344	6.25997	6.04863	6.00438	5.7333	6.29403	5.98015
ABCG5	5.29115	5.03183	5.15103	4.81973	3.39575	4.09129	5.03564	4.0752	4.78154	4.77712	4.41276	2.79097	4.26596	3.4155	4.95272	4.77482	4.02863	4.18851	5.05678	4.52115	3.96231	5.19511	3.83218	4.68657	4.75082	4.3729	4.53253	4.83256	4.30884	3.63852	4.64391	4.2971	4.09416	4.25482	3.99629	3.90969	4.8769	4.57852	5.10762	4.48899	4.89433	4.62934	4.34577	4.80865	4.50276	4.05704	4.64429	4.61952	4.10363
ABHD10	8.4955	8.55598	8.56461	8.26016	8.60182	8.44767	8.4609	8.87955	8.50629	8.58526	8.46165	8.72356	8.6138	8.86575	9.04601	9.1001	8.68928	8.57259	8.95861	8.75245	8.64063	8.736	9.08302	8.75196	8.85264	8.90682	8.74191	8.73023	8.40634	8.98226	8.7061	8.49247	8.83661	8.94354	8.07151	8.43594	8.94779	8.57323	8.85805	8.56747	8.59373	8.70539	8.86305	8.4066	8.73195	8.25989	8.77162	8.4754	8.71151
ABHD11	7.27473	7.08521	6.95611	7.06769	6.87449	6.78797	7.18832	7.2968	7.05312	6.92295	7.40017	6.88611	7.11022	7.23531	7.34408	6.97631	7.15378	7.30927	6.76738	7.56248	7.09973	7.24965	7.36291	7.08225	7.22436	7.06021	6.92864	7.24176	7.35081	7.19636	6.86666	7.23092	7.18214	7.27448	7.37717	7.11406	7.12227	7.00741	7.22534	7.00655	6.93423	7.39092	7.32906	6.92944	7.05067	7.34886	6.85248	6.69358	7.59018
ABHD17A	10.4564	10.3044	10.0174	10.2486	10.0997	10.1365	10.1415	10.2376	9.95186	10.0633	9.36571	9.89877	10.3517	10.2368	10.3208	8.94027	10.1691	10.1776	10.1733	10.4834	9.66082	10.5011	10.0342	10.3632	10.364	10.6382	10.391	10.2805	9.92532	9.97153	9.57015	10.4086	10.0429	9.98794	10.4998	9.54179	9.95157	9.79026	10.0479	10.0244	10.0717	10.3967	10.3221	10.4331	10.1215	10.2805	10.2513	9.89571	10.4735
ABHD17B	7.54159	7.66356	7.27077	7.52218	7.43953	7.33053	7.33936	7.73102	7.52056	7.19715	6.76261	6.99923	7.21509	7.48676	7.57123	7.2375	7.48597	7.66394	7.68516	7.58519	7.62696	7.86049	8.04591	7.23618	7.82721	7.08485	7.71538	7.38147	7.27162	7.39158	7.04561	7.72833	7.78607	7.69228	6.90652	7.65763	7.49461	7.21313	6.96653	7.27684	7.41664	7.40702	7.46813	7.24449	7.77799	8.01817	7.23101	7.55274	7.57169
ABHD2	7.58718	7.64009	7.31984	8.05992	7.70787	8.43565	7.191	7.3906	7.72432	7.7602	6.97669	7.14862	7.42759	6.71176	6.92543	6.4655	7.10886	7.39383	7.09276	6.82296	6.71211	7.24617	6.99104	7.39929	8.00088	8.03972	8.27921	7.49993	7.06619	7.01854	6.58613	7.45327	7.22567	7.13148	7.39562	7.01826	7.46249	7.45209	6.94516	7.2621	8.1253	7.40408	7.68687	7.17092	6.73315	7.29037	7.38956	7.4767	7.94008
ABHD3	7.42776	8.1517	8.97849	8.77034	8.61181	8.56136	7.9528	8.1554	8.36282	8.70673	8.11534	8.37143	7.65438	8.27166	7.97489	8.73355	7.52025	8.22228	8.41419	7.16855	8.32358	6.91793	8.46968	9.11035	7.82836	7.23092	8.13472	7.19017	8.8626	9.03402	8.82667	7.38859	8.68724	8.24858	7.27471	8.52186	7.8216	8.78673	8.36071	7.91059	8.00769	7.44654	7.46262	7.78107	8.7038	7.86207	8.88384	7.78413	8.24589
ABHD4	7.6708	7.50229	7.69457	7.31443	7.21381	7.37718	7.29707	7.4933	7.4776	7.05086	7.42101	7.38495	7.61112	7.50882	7.5183	7.09315	7.47809	7.1498	7.37698	7.51009	7.38652	7.04829	7.28315	7.14053	7.33569	7.42386	7.24739	7.33886	7.33204	7.30848	7.2396	7.12842	7.22139	7.17877	7.61028	7.42151	7.3387	6.9933	7.44049	7.32213	7.43194	7.65946	7.19491	7.47234	7.10405	7.24646	7.58555	7.76876	7.51972
ABHD5	8.18454	8.22993	8.02742	7.95642	7.76981	8.07803	7.74607	8.09288	8.11618	7.98323	8.06092	7.79777	7.48079	7.87405	7.74964	8.58938	8.35059	8.08951	8.32464	8.18404	8.40274	8.17217	8.06941	8.44525	9.18916	8.02503	8.68989	7.75884	8.39677	7.12868	7.4984	8.02534	8.73249	8.49757	7.3282	6.95737	8.16432	8.98026	7.66988	7.67817	8.2095	7.41428	7.83637	7.43877	9.02022	7.81177	7.44929	7.37765	9.25735
ABHD6	7.11565	7.14071	7.53549	6.74093	7.55551	7.32295	7.09693	7.59445	6.6852	7.175	8.03674	7.16596	6.85912	6.82761	7.21338	6.89047	6.47442	6.58374	6.94906	7.25139	7.30233	6.91457	7.09693	7.42569	7.72563	7.57181	7.66251	7.00282	7.65195	6.44585	6.9081	7.40619	7.73384	7.70992	6.96256	6.24163	7.28508	7.47326	6.91701	7.08538	7.41698	6.76054	7.04638	6.90947	8.02489	6.22585	7.03309	6.76336	7.9228
ABHD8	6.28057	4.53666	6.48058	5.94892	6.0605	5.44522	6.24606	5.46993	5.83168	5.78072	5.85792	4.3557	6.13082	5.70041	6.45801	5.35138	5.9705	6.19616	6.57057	6.16662	4.54878	4.52771	6.31749	5.60335	5.89542	5.56643	6.50877	5.76388	4.72877	5.97329	5.15581	5.78618	5.8351	6.15761	5.76864	5.2788	5.63117	5.25415	5.39271	5.99297	5.54846	5.30134	6.12572	5.32909	6.01309	5.86772	5.56754	5.06593	6.82998
ABI1	8.12266	8.38013	8.46355	8.56947	8.64802	8.79343	8.15964	8.30096	8.75988	8.60775	8.40244	8.31707	7.93421	8.40052	7.90749	8.62856	8.43533	8.32258	8.56441	8.09538	8.63341	7.89524	8.24472	8.6073	8.13005	8.16773	8.33361	8.39418	8.42087	8.56161	8.48317	8.4284	8.23024	8.69	8.21194	8.60277	8.20602	8.37729	7.90767	8.54338	8.19738	8.23244	8.56912	8.44021	8.36233	8.86101	8.43852	8.77853	8.01005
ABI2	6.92431	7.47027	7.53456	7.57013	7.29043	7.38817	7.41264	7.92423	7.60248	7.36877	7.15887	7.40297	7.46138	7.57956	7.09548	7.34664	7.62982	7.4178	7.50838	7.5393	7.02461	7.56866	7.3124	7.63395	7.5916	7.50007	7.54264	7.39155	7.61216	7.15667	7.41286	7.57036	7.50592	7.41861	7.1601	7.19848	7.50027	7.66051	7.50592	7.28251	7.66143	7.3383	7.87488	7.38017	7.16366	7.55748	7.8678	7.16366	7.1601
ABI3BP	6.91847	6.28529	6.70774	6.5474	5.91999	5.34935	4.62692	4.20558	4.90178	5.97573	6.87431	5.88531	4.86718	5.65465	5.19293	4.98338	6.5238	7.1031	5.39434	4.53386	5.20343	5.25728	7.04375	6.07897	4.89832	6.12562	5.54654	5.4629	6.14254	5.94717	7.29048	5.57606	4.81166	5.19039	5.2172	8.49578	5.54734	5.89976	6.72235	5.7778	5.47024	6.01624	5.2692	6.37943	5.15859	5.68249	6.11508	5.74733	4.31349
ABL1	9.35821	9.37928	9.37044	9.59768	9.55728	9.46416	9.36367	9.17535	9.26696	8.96987	8.62658	9.11579	9.49219	9.22525	8.82675	8.03699	9.37787	9.2412	9.10705	9.14144	8.4226	9.33192	8.95262	8.80657	8.59681	8.82519	8.8866	9.10419	8.93193	8.93482	9.78186	9.20945	9.23078	8.43547	8.80657	9.88837	8.81452	9.48287	9.40013	9.7043	9.32285	9.10693	9.03282	9.72721	9.10317	8.94282	9.69278	9.57891	8.57977
ABL2	6.32686	7.33204	6.29201	6.97551	6.7861	7.06752	6.66881	6.34126	7.40546	7.1542	7.50971	7.41353	7.09771	7.19544	7.14541	7.08066	6.83794	7.18609	7.26021	7.38968	6.96431	7.11908	6.28679	6.62529	6.72588	6.62667	6.89277	7.16312	7.72605	7.28742	7.29148	6.95358	7.36825	6.41107	7.47757	8.38454	6.8784	6.90243	7.00198	7.01414	6.73172	6.76507	6.59358	7.25844	6.52004	7.23651	7.43624	7.19958	6.73172
ABLIM1	11.1565	10.2734	10.9959	9.80083	10.3991	10.9158	10.2676	10.3528	10.8871	10.6092	10.3784	10.1965	10.427	10.7275	9.35373	10.4899	10.8859	9.41822	9.97099	10.5081	10.2769	10.3742	10.6154	10.8234	10.9569	10.9944	11.3289	10.512	9.6025	9.6771	9.38134	10.8697	10.1918	10.2404	10.9772	9.70436	10.4244	9.87401	10.0973	10.3349	10.6527	10.8018	10.0761	10.3099	10.4689	10.6085	10.6698	11.0498	10.6115
ABLIM3	7.48332	7.05679	8.05408	7.26554	8.14388	8.77418	7.60615	7.594	7.7118	7.9137	7.85237	7.77108	8.43562	7.65113	7.41337	7.5064	7.12607	7.22137	7.14732	7.50717	7.77276	8.17848	7.96187	7.2257	6.63948	8.05951	7.39657	8.22982	7.34541	7.80166	7.17524	7.46047	7.48388	7.22763	7.6188	7.64415	8.10268	7.61311	8.79724	7.65775	8.29738	7.61862	7.90483	8.30399	7.32868	7.34155	7.95559	7.8093	6.88387
ABO	5.87346	6.36183	6.0304	5.81485	5.88014	5.87447	6.16043	6.21743	5.6998	5.7948	5.47713	6.01684	5.35316	6.39315	6.5162	6.50528	6.20565	6.22187	6.36394	6.21478	5.90775	6.29812	6.38391	5.72602	5.79748	5.93244	5.49982	6.16072	6.13928	6.1789	6.29229	6.20003	5.8477	5.96515	6.64336	5.92754	5.8481	6.14864	6.17212	6.11399	5.99496	6.18299	6.21169	5.89828	6.87765	6.48634	6.09516	6.21816	6.89109
ABR	7.69047	7.96327	8.12121	7.82382	7.82343	8.13535	8.25448	8.10675	8.29879	8.30351	7.66907	8.47891	8.09504	8.33296	8.03922	8.06415	8.53219	8.45338	7.94497	8.60303	7.83153	8.57769	8.25602	8.23864	8.09711	8.18379	7.78316	7.96512	7.8685	8.08306	8.15935	8.06647	8.25325	8.528	8.75919	8.21275	8.06938	8.10669	7.93659	8.51401	8.11829	8.28903	8.17196	8.39311	8.1566	7.76879	8.6935	8.2259	7.69273
ABT1	8.17153	8.492	8.54174	8.34673	8.74979	8.3028	7.76098	7.92723	8.49086	8.4853	8.62958	8.44061	8.65209	8.62339	5.99655	8.65634	8.45434	8.10743	8.60801	8.544	8.53648	8.6376	8.94329	8.3751	8.31593	8.29361	8.45587	8.51086	8.31477	8.52457	7.85968	8.61988	8.63757	8.73225	8.35439	8.21589	8.37203	7.91712	7.70389	8.83455	8.22456	8.95544	8.81805	8.35498	8.52524	8.95544	8.30347	8.2566	8.72301
ABTB2	7.12365	6.8853	6.95694	6.76638	6.29165	6.70993	7.28061	6.87615	7.12716	6.44518	6.92093	6.61999	7.26199	7.32585	6.26952	6.58493	6.97837	6.89692	7.18286	6.99538	6.78927	7.14484	7.19762	6.93546	7.39067	7.25571	7.08987	6.68059	6.75547	6.55878	6.71912	6.61056	7.03616	6.8284	6.84107	6.74073	7.04351	6.79294	6.83424	7.16139	7.05992	6.86094	7.11237	6.90578	7.37235	7.03413	6.69679	6.81938	7.8893
AC003989.4	5.88007	4.54867	5.96067	5.19887	5.86643	5.72537	6.03957	6.13103	4.69829	5.05835	4.6462	5.16441	5.29344	6.14014	5.26913	5.7919	5.05642	4.86461	5.6773	5.89157	5.6832	5.8065	6.35469	4.86514	5.52219	6.34173	4.89232	5.35907	4.68279	5.0518	5.47579	5.65548	4.78011	6.04959	4.96971	5.7415	5.40676	5.62897	5.4711	5.89868	5.78923	5.97337	5.54158	5.17176	5.71448	5.05401	5.17928	5.794	6.60266
AC004692.5	8.03444	7.7436	7.71447	7.4288	7.48123	7.60238	8.40858	8.15649	8.41031	7.6594	8.68235	8.06973	7.94748	8.38416	8.29054	7.50637	8.71628	8.38375	8.61112	8.42141	7.87437	8.31217	8.13685	7.68574	8.13225	8.23646	7.75207	8.38061	7.55032	7.76537	7.77467	8.4408	7.38052	8.35156	8.17064	7.36703	7.98288	7.65223	7.90358	7.61896	8.5126	8.08202	8.16808	7.44252	7.92896	8.67427	7.80192	8.08041	8.41911
AC004941.5	7.42131	7.40664	7.78086	7.41451	7.734	7.63998	7.50718	8.06265	7.9018	7.09713	7.18172	7.24406	7.38151	7.26929	7.56493	8.02599	7.91329	7.67644	7.48995	7.35324	7.62133	6.91929	7.75654	8.03533	7.56562	7.96338	7.62596	7.75356	7.94735	7.62425	7.80864	7.85749	6.98984	7.0463	7.98326	8.18438	7.62245	7.83266	7.30479	7.34085	7.41942	7.77421	7.56462	7.87894	7.51509	7.18986	7.93254	7.88047	7.802
AC005838.2	4.46526	4.56384	5.45144	4.58581	5.0996	4.74095	4.63502	5.35367	4.44732	4.02015	5.24747	5.00116	5.28021	5.30397	4.51391	5.30543	5.55377	4.80694	4.13265	4.00136	4.13557	5.54548	3.95786	4.96373	4.99913	4.63831	4.55489	4.86651	4.33385	4.86808	5.65301	4.73578	4.8342	5.25773	4.96067	4.86044	5.23642	4.9959	4.62362	5.22297	4.61736	4.71578	4.78312	4.28755	4.8131	5.23688	4.66297	4.6996	4.22856
AC007292.3	5.44635	4.93697	5.27075	6.34823	5.51387	6.15992	5.54636	5.40541	6.66163	6.67956	6.01555	6.0468	5.82204	4.9365	5.19318	5.67059	5.75095	5.23215	6.19346	5.25076	4.75616	6.43349	5.25893	6.0679	7.40276	6.10024	5.94115	5.61617	6.19892	5.47103	5.5077	6.24819	5.95901	6.10165	5.94245	5.00349	5.82424	5.72868	5.37603	4.64501	6.16986	5.80645	5.53736	5.18549	5.83379	6.34043	5.59044	5.8216	5.77492
AC007389.3	6.9981	5.92389	5.98813	5.6527	5.47085	5.63127	6.75342	5.85118	6.46793	6.12887	5.90769	5.38135	6.4755	5.60525	7.30482	5.22675	5.88936	6.72381	5.58317	6.65845	5.61127	5.49814	5.39276	5.55021	6.30028	5.65886	5.74897	5.81682	5.25217	5.62643	5.30819	5.55787	5.45497	5.7268	5.51795	6.07604	5.93117	5.96486	6.08456	5.94247	6.50145	7.03251	6.10498	5.47781	5.80501	6.11368	5.05257	5.61881	7.2974
AC012065.7	6.93135	5.66131	5.35888	5.87861	5.55803	6.1515	5.47891	6.76462	5.63729	5.57089	6.90437	4.88261	6.24179	5.79904	5.69267	6.79405	6.29838	5.96248	5.72902	5.39945	6.24701	6.13731	6.68184	6.11782	6.7957	6.88234	6.5916	6.7446	5.75606	5.35787	4.85418	6.64939	5.91945	6.64009	6.34785	5.15023	6.2089	5.44369	6.28807	6.35615	5.83515	6.55342	6.334	5.57488	6.29974	6.51677	6.03181	5.41845	6.25709
AC068039.4	6.38646	6.02485	6.27917	6.26665	6.39579	5.26427	5.96161	6.18714	6.23619	6.00378	6.89706	6.28762	4.61736	5.01913	5.77028	6.17519	5.87618	6.28869	5.85595	6.34303	6.05819	4.99774	6.29051	6.30956	6.38753	6.68503	5.87818	6.03376	6.2807	5.72951	6.47867	5.80442	5.46194	5.83557	5.41326	5.36727	5.74243	6.68291	6.10512	5.7556	5.84012	6.18192	5.67535	6.1192	5.73184	5.69331	7.3929	5.98114	5.62227
AC074212.6	4.67889	4.2697	4.61976	4.40146	4.33112	4.21225	4.48263	5.18537	4.51131	4.20677	4.31843	4.38397	5.2211	4.60111	4.71881	4.40499	4.52559	4.86504	4.86593	5.04804	4.28168	5.93692	5.73131	4.45285	5.18738	4.75368	4.3768	5.1777	4.32698	4.76679	4.48285	4.53418	4.9073	4.66096	5.04966	4.50108	4.43975	4.40431	4.45971	4.25776	4.39956	5.38473	5.26167	4.70461	5.25074	4.16935	4.4702	4.87867	4.83022
AC084219.3	3.40735	5.25551	4.69425	5.14095	3.769	4.68197	3.24602	4.54953	5.19882	4.0025	5.02971	4.59785	3.2136	5.08883	3.23162	3.9946	4.7008	3.53693	5.14996	3.79696	4.16578	4.1597	3.56989	4.40232	3.40213	3.61452	4.17766	4.26501	3.71268	4.31208	4.71042	3.92303	3.24032	4.83422	4.64945	4.53044	4.55753	5.18381	4.4326	4.37808	4.21465	4.43133	4.18486	4.63635	3.85226	3.94482	4.44574	4.81368	4.61248
ACAA1	9.16176	9.12029	9.28644	8.85946	8.78842	9.24959	9.29077	9.41578	8.89243	9.1096	9.17073	9.04633	9.42742	9.34528	9.48678	9.04846	9.41537	9.04737	9.10062	9.53892	9.18605	9.94203	9.24108	9.24304	9.7639	9.07846	9.26911	8.93282	9.33731	9.10435	9.01551	8.95553	9.49741	9.31689	8.87538	9.07657	9.13516	9.66606	9.12164	8.76904	9.29321	9.06615	8.9304	9.0613	9.82623	8.87434	8.93014	8.77657	10.1499
ACAA2	8.27818	7.92911	8.22407	7.93636	7.97083	8.14154	7.89677	8.41179	7.85638	8.22508	8.27992	8.19967	8.58814	8.33407	8.56287	8.18038	7.94568	8.31066	7.91972	8.77061	8.36205	8.39404	8.95489	8.08066	8.89411	8.1589	8.41205	7.85108	8.26609	8.23342	7.78362	7.88506	8.39408	8.20972	7.83352	8.28505	8.43571	8.62061	8.40058	7.99011	8.39307	8.09053	8.1454	8.15475	8.77254	7.87319	8.02039	7.74017	9.15477
ACACA	6.46236	7.51341	6.6175	7.45117	7.61586	7.9417	7.41542	8.3178	7.87636	7.69409	7.59489	7.80492	7.65168	7.4793	7.08792	7.01387	7.09938	7.21485	6.78547	7.67878	6.80494	7.73219	7.92494	7.66737	7.93375	7.2362	7.72907	7.26529	7.91259	6.82337	6.87385	7.31342	8.26908	7.71167	7.25998	6.82354	7.38735	7.88015	7.83257	7.04677	7.46135	7.23343	7.02199	7.06311	7.89432	7.4186	6.92274	6.97424	8.18692
ACACB	9.28602	7.69004	8.16188	7.28982	7.63769	8.1649	8.15744	8.47917	7.39134	7.69566	9.35927	7.57338	8.26874	8.03852	8.22861	8.10751	8.52551	7.79331	8.49	8.38067	8.35792	8.38507	8.34045	7.93761	8.01986	8.56271	7.87978	8.12613	8.67412	7.42751	7.96381	7.47657	8.10181	7.88961	7.26622	7.08894	8.74068	8.20427	10.6136	8.19918	8.76559	7.58901	7.92244	8.38519	8.28611	7.57904	8.28094	7.83024	8.87177
ACAD10	6.83911	6.5379	6.39509	6.493	6.39017	6.37511	6.54564	5.92431	6.18605	6.06564	6.32208	5.89658	6.55858	6.5452	6.97201	6.30807	6.40256	6.28707	6.24951	7.00351	6.47457	7.17015	7.12512	6.4616	6.92897	6.80423	6.553	6.53218	6.23049	6.38729	6.54161	6.60592	6.59832	6.91902	6.76688	5.95784	6.61176	6.79228	6.22041	6.45769	6.57865	6.72663	6.47818	6.49485	6.76347	6.28505	6.21611	6.27639	6.77324
ACAD8	8.4913	9.28686	9.48175	9.17874	9.56344	9.38228	8.6675	9.1386	8.90801	9.29438	9.39132	8.95046	8.68975	9.12756	9.22629	9.40188	8.9865	8.91718	8.94594	9.11127	9.59515	9.1521	9.27651	9.44982	10.1261	9.008	9.7349	8.66459	9.30605	8.42814	8.91564	9.12943	9.91256	9.62602	8.42936	7.94367	9.15795	9.88955	8.79054	8.60621	9.36028	8.41901	8.86439	8.59653	9.89368	8.37926	8.77882	8.56875	10.1172
ACADL	6.20591	6.33582	6.11293	6.53933	6.31914	6.08835	6.00922	6.70612	6.03777	5.80659	6.10155	5.24248	6.13481	6.37334	6.22885	6.35521	6.30906	6.26221	6.79213	5.55242	6.63462	6.34468	6.77383	6.46833	6.26496	6.99467	6.76817	6.53962	6.47641	6.04726	6.1523	6.81398	5.81311	6.27888	6.46966	5.26666	7.08445	6.065	7.59351	6.68268	6.65745	6.3581	6.73407	6.13665	5.43636	6.3793	5.75535	5.74198	5.94204
ACADM	10.6535	10.9027	10.949	10.9551	10.4183	10.3598	10.5032	11.1357	9.84704	10.5201	9.9489	10.2071	9.61307	11.1787	11.0056	11.2666	11.2624	11.038	11.3672	11.0874	11.4839	10.8164	11.1016	11.587	11.7264	10.5397	11.6257	10.1028	11.2484	9.60964	10.1235	10.1853	11.8978	11.5281	9.79375	9.78408	10.8603	11.6578	10.9319	10.2825	11.0956	9.47484	10.0287	10.0807	12.2175	9.81603	10.3024	10.0003	12.1814
ACADS	8.17389	7.29994	7.80653	7.27869	7.61521	7.33255	7.60306	7.55169	7.07726	7.08265	7.33539	7.07764	8.01655	7.59409	7.88054	6.71861	7.68176	7.27134	6.9942	8.23259	7.40166	8.57269	8.20689	7.1629	7.85605	7.78224	7.2623	7.51193	7.15598	7.57198	7.31976	6.93395	7.73137	7.19395	7.78675	7.83236	8.02653	7.61838	9.04433	7.77961	7.69889	7.90484	6.9438	7.42091	7.53454	6.83161	7.50256	7.71598	7.62426
ACADSB	6.7563	7.53036	7.75305	7.03777	5.98108	6.14171	6.32077	6.66442	6.80457	6.98439	6.54958	6.11907	5.93805	7.57667	7.56804	7.68271	7.49001	7.67451	7.30332	7.14543	7.55226	6.87202	6.81314	7.17316	6.29874	6.55136	7.89804	7.75859	7.27086	6.40468	6.99025	6.67984	6.67529	7.68308	7.51131	6.3056	6.9638	6.9638	7.0393	6.50041	7.07843	6.76058	7.22929	5.76352	6.47387	8.26338	6.53677	7.33838	6.43294
ACADVL	11.4257	10.819	11.1728	10.8986	11.1996	11.1728	11.1892	11.1428	10.3466	11.042	10.7677	10.8397	11.1785	11.278	11.4366	10.4307	10.9364	11.0316	10.7431	11.4257	10.8521	10.8437	11.2146	11.5378	11.4244	10.8349	11.5447	10.4997	11.1774	10.7978	10.9149	10.9687	11.5286	11.3454	10.7358	10.3501	11.1821	11.3837	10.9844	10.7315	11.2477	10.6899	10.8844	11.0777	11.3845	10.5255	10.9408	10.715	12.0179
ACAN	6.16378	5.96812	5.97169	5.8963	5.62678	5.90381	6.20306	6.34177	5.8044	5.82423	5.98225	5.54448	6.31163	6.0777	5.98964	6.19812	6.26015	6.04164	5.95117	6.21744	6.12139	6.61778	6.30705	5.63157	5.95301	5.76279	6.11762	6.10172	5.74237	6.09022	6.29977	6.05247	5.91802	5.89014	5.95592	6.13705	5.79013	6.15009	6.15065	5.79959	6.33008	6.14696	6.14562	5.95093	5.94276	6.12322	6.01492	6.03239	6.0122
ACAP1	5.13957	5.67871	5.81637	4.80604	6.58773	6.54821	5.93139	5.43777	6.20442	5.92447	5.46552	4.95499	5.90321	5.98991	5.79341	6.61964	5.67356	5.48782	5.24799	6.83876	5.4232	6.98087	5.82796	6.45079	5.99044	5.78929	5.71563	5.17303	5.87755	7.8788	5.96374	5.54288	6.14771	5.59165	5.90436	6.28137	5.29774	5.84528	5.46167	5.84038	5.33956	5.93741	5.82934	6.2569	5.7683	5.82041	5.83467	5.74324	6.19389
ACAP2	6.90053	7.45113	7.25347	7.55826	7.50125	7.5298	7.42597	7.23372	7.31	7.59471	7.34435	7.75749	7.51957	7.18698	6.50032	7.52088	7.2795	7.62867	7.49024	6.99748	7.15133	6.97971	6.94877	7.16198	7.31024	6.96153	7.504	7.20937	7.35113	7.12638	7.54505	7.46669	7.02916	7.19856	7.04892	7.73648	7.17089	7.25563	7.13341	7.6051	7.31207	7.54717	7.17686	7.19486	7.39715	7.68199	7.18242	7.84255	6.5136
ACAT1	8.53655	8.5905	8.67084	8.54861	8.10807	8.04703	8.51746	8.58422	8.1354	8.31799	7.95633	8.11809	7.9708	8.60909	8.69188	8.55799	8.53307	8.42317	8.41906	8.72379	8.74414	8.51746	8.53307	8.31523	8.80981	8.71844	8.59568	8.76227	8.2457	8.24719	8.17138	8.51195	8.18063	8.35493	8.3914	8.1547	8.72661	8.53104	8.49845	8.14821	8.49139	8.52416	8.46986	7.97147	8.33942	8.39238	8.28123	8.09183	8.52065
ACAT2	8.67819	8.74976	8.07892	8.96371	8.88779	8.82134	9.00523	9.33242	8.48486	9.25268	9.32684	8.88021	8.76761	8.91162	7.89974	9.15092	8.99306	9.85449	9.33013	7.92835	8.73762	8.89295	8.71354	9.12773	10.0506	8.556	9.80889	8.46618	9.38614	8.06604	7.88686	8.99308	9.86014	9.77686	8.3159	7.91995	8.77229	9.86492	8.32023	8.13258	9.15534	8.45665	8.54302	7.84364	10.0122	8.55513	7.86254	7.66001	10.4739
ACBD3	9.28903	9.30784	9.16758	9.05284	9.20358	9.20358	9.05746	9.00999	9.39027	9.0345	9.5904	9.2601	8.99446	9.28224	9.22331	9.4946	9.26236	9.46086	9.23361	9.31725	9.27044	8.91083	9.08517	9.39935	9.44686	9.44686	9.37478	9.66192	9.62921	8.99208	9.25194	9.49389	8.8745	8.97331	9.30976	9.41613	9.35251	9.13925	9.09091	9.46225	9.21218	9.42423	9.40607	9.34019	9.17731	9.42575	9.1251	9.30942	9.04605
ACBD4	7.35967	7.37537	7.43276	6.90782	6.9806	7.16876	6.9438	7.40968	6.37447	6.28131	6.7327	5.50676	6.88654	7.06248	5.8564	7.69955	7.09995	7.08648	6.65608	6.18928	6.12148	7.06051	7.1501	6.6057	6.94661	6.87929	6.51406	7.03558	6.90029	6.97405	6.87317	6.59606	6.18453	6.54228	7.14575	6.14946	6.00573	7.32088	7.80004	6.17605	6.68429	7.21911	7.82381	6.64831	6.70906	6.90238	6.20995	6.58921	8.07847
ACD	6.53668	6.42467	7.81005	5.97321	7.30813	7.65263	7.59234	6.90059	7.79247	7.64777	7.22257	7.51683	8.03142	7.24407	7.24362	6.80777	7.51697	6.69196	6.4612	7.33393	7.40008	7.45447	7.21503	6.77005	7.76091	7.3053	7.18668	6.74327	7.0851	7.91553	6.98427	6.55298	6.95521	7.31428	7.64593	7.37102	7.33154	7.12226	6.4691	7.21481	7.8283	7.65535	7.79472	7.02294	6.94152	7.14706	7.39368	7.12307	7.47062
ACE	4.3872	4.41963	4.46557	6.14657	6.22084	6.18759	6.12533	5.14872	5.69227	5.10249	4.03747	4.11389	5.04832	5.95606	5.08696	5.09613	6.27216	5.67555	4.95012	6.19963	5.58586	6.36709	5.07181	4.88221	4.67505	5.2237	5.1597	5.00168	5.1428	5.70718	6.27568	5.4116	5.43269	4.97527	5.34552	6.66221	4.79405	5.99582	5.46106	4.90807	5.34953	6.35789	5.47264	6.46235	5.94512	5.07381	5.0453	6.09642	4.44846
ACE2	6.02892	4.57922	5.93134	5.95664	6.02692	5.65188	5.38891	4.79535	5.78679	5.42426	5.16743	5.53286	6.09339	4.32363	6.24823	5.52345	5.41221	6.08538	4.55878	5.46577	5.18276	5.63027	5.77801	5.23945	5.24044	4.68605	4.82392	4.60787	6.62658	5.49724	6.91373	4.72807	5.69876	4.99449	6.14156	7.12485	4.57286	5.68389	5.03303	6.4328	4.44156	5.18551	4.36119	6.04852	6.36721	5.4771	6.02399	5.45869	4.74016
ACHE	6.40634	6.56714	6.61583	6.46912	6.03579	5.88689	7.07465	6.65824	6.65528	6.24871	5.4018	6.46443	7.02267	6.37202	6.49527	5.91315	7.12282	6.79053	6.81225	6.99833	6.36737	7.06271	6.23276	6.04942	6.72324	6.60209	5.9929	6.69153	6.44958	6.85793	6.2614	6.26931	6.49045	6.36107	6.43182	6.60839	6.21023	6.34768	6.5135	6.37955	6.14947	6.8498	6.6286	6.69671	7.01826	6.64975	6.05709	6.61879	6.94503
ACIN1	7.82901	7.78636	7.77495	7.84143	8.01381	8.01257	8.01381	7.63415	7.59852	7.63317	8.18725	7.79146	8.19513	7.49808	8.19544	7.67783	7.78697	7.5889	7.62171	8.27079	7.7001	7.876	8.16926	8.28452	8.16627	8.07599	8.13773	7.86817	8.12655	8.18197	8.12414	7.70856	7.80436	8.14054	7.74663	7.78801	7.56874	7.95343	7.78185	7.54765	8.00792	7.87234	7.94432	8.08303	8.15702	7.66863	8.02161	7.62291	8.00753
ACKR1	9.56889	7.4036	8.94872	10.5589	9.28358	10.2353	9.26871	10.2216	9.94486	10.5041	9.20156	10.3652	9.74416	7.51276	6.11223	7.21898	8.54747	6.84616	9.04403	9.03622	6.78606	9.25462	8.89331	7.4499	6.57639	7.36708	8.18865	9.72896	8.9663	9.20228	9.47422	10.2379	9.37948	7.8211	8.43091	8.66998	9.67926	9.8022	11.183	7.94106	10.0014	9.45722	8.46285	9.1974	8.34312	9.12844	9.94735	5.60808	8.0027
ACKR2	5.78756	5.63443	5.34811	5.31737	5.00977	5.2991	5.73487	5.78447	5.33395	5.6136	5.48485	5.15291	5.56538	5.77013	5.46305	5.16487	5.827	6.02467	5.96803	5.47672	5.48671	5.70408	5.36781	5.33034	5.62294	5.6001	5.38919	5.56759	5.27383	5.31633	5.62618	5.53874	5.22244	5.37867	5.96995	5.8684	5.34795	5.52349	5.45695	5.33111	5.55982	5.26452	5.12801	5.76616	5.49453	5.60466	5.54946	6.03531	5.41435
ACKR3	6.67942	7.96711	7.67873	7.88394	7.54442	7.21632	7.46342	7.66644	6.81966	8.09143	7.73385	7.59792	7.25113	8.15651	7.71104	8.19094	7.94102	7.85864	8.32948	7.82897	8.14824	7.4718	7.37805	7.28082	6.2761	7.73497	7.48833	7.3967	7.74219	7.73065	8.05237	7.79692	7.73706	7.66467	7.8459	8.86802	7.88397	7.88159	7.43929	7.53383	7.85585	8.59437	7.75609	8.21276	7.13789	8.04407	7.45798	8.15041	6.93849
ACKR4	8.44002	5.64795	7.51901	7.525	6.65033	5.32439	6.20274	6.85416	7.3454	6.98709	7.53039	6.50863	6.99671	7.27796	7.32395	7.4489	7.03006	7.41711	7.48276	7.58959	7.0475	7.32303	4.32485	6.50945	4.28191	6.20439	5.27886	7.43156	8.00937	7.06534	7.91645	7.03897	6.24518	5.92581	8.01366	8.55829	6.69056	7.19102	7.06669	8.49819	6.86748	8.80408	6.54186	7.4491	7.16162	7.25357	7.36824	7.61082	5.22684
ACLY	8.90587	9.1515	9.0142	9.34006	9.45266	9.40857	9.0596	9.66814	9.37525	10.0429	9.07471	9.72361	9.42806	8.97434	8.75997	9.05436	8.96137	9.0215	8.76873	9.32956	8.91506	8.87543	8.77572	9.30452	9.75114	8.79546	9.23738	8.99789	9.3446	9.02283	9.01146	8.89501	9.80631	9.55254	8.73629	9.03894	8.76955	9.93239	9.66953	8.83708	9.08894	8.93909	8.85766	8.90402	9.93433	8.79156	8.87952	8.73804	9.7892
ACN9	6.16874	7.10094	5.6737	6.55192	6.04277	5.67415	6.0767	6.18826	5.92187	6.07492	5.04438	6.6913	5.70964	6.69919	6.23575	7.16538	6.5248	6.47191	6.53333	5.98889	6.83912	5.31597	6.28696	5.6963	5.91415	5.76165	5.75227	5.94921	5.72604	5.97368	5.46838	6.09774	6.16584	6.47493	6.08985	5.68484	5.95819	5.76857	6.57819	6.43386	5.82606	6.26833	6.22224	5.57878	6.1728	6.64121	5.59949	6.57084	5.08007
ACO1	8.1239	8.08831	7.55707	7.47249	8.01225	7.44902	7.58493	8.47184	7.17406	7.46525	7.34899	7.58957	7.08949	8.10165	7.75356	8.10813	7.88794	7.92373	8.00905	7.96777	7.57554	7.84678	7.55556	8.53955	8.57542	7.992	8.33369	7.77445	8.10923	6.6081	7.35343	7.63724	8.09891	8.17617	7.32407	6.64043	7.99668	8.49215	8.09802	7.56009	8.15877	7.05907	7.48891	7.15941	7.99028	7.24526	7.32535	7.19875	8.9777
ACO2	9.33974	8.60489	8.72639	8.58933	8.73964	8.81489	8.84176	9.07859	8.66581	8.33485	8.33002	8.49402	8.95887	9.07111	9.39588	8.61675	9.03646	8.90326	9.00811	9.13387	8.44628	8.86719	8.72998	8.64389	8.81551	8.71629	8.91695	8.61206	8.81223	8.50205	8.77308	8.8215	8.7994	8.88149	8.38537	8.37502	9.04489	8.66326	9.00144	8.73382	8.98357	8.27482	8.29824	8.75477	9.1031	8.74894	8.61059	9.02181	9.23016
ACOT11	5.72676	5.80816	5.94503	6.13218	5.91382	5.70227	6.24914	6.18056	5.90593	6.18643	6.02371	6.06249	6.01717	6.63423	6.62857	6.17781	6.72799	6.48237	6.21866	6.44533	6.48382	6.56715	6.64326	6.2854	6.71045	6.39362	6.18547	6.28074	5.69799	6.09882	6.14449	6.06111	6.1968	5.86158	6.17372	6.13786	6.11007	6.07255	5.70643	6.27387	6.19648	6.45904	6.30458	6.04249	6.88639	6.19107	5.74241	6.06409	6.37413
ACOT13	9.6532	9.13657	9.49896	9.04609	9.16464	9.08492	9.36819	9.6113	9.2181	8.81098	9.82308	9.22712	9.62249	9.39061	9.53893	9.59671	9.27311	8.98668	9.40784	9.56389	9.71575	9.75212	9.52236	9.31723	9.62333	9.22014	9.7312	8.94893	9.10258	9.89343	9.16876	8.80859	10.0817	9.85226	9.10002	9.819	9.12466	9.66663	9.23827	9.57727	9.08619	9.36749	9.15216	9.33804	9.67265	9.27889	8.96433	9.28124	9.58382
ACOT7	7.90302	6.78285	7.75795	7.83715	7.74333	7.88696	8.31566	7.21025	7.99368	8.18585	7.50416	8.03996	8.07606	7.95685	7.45272	6.89176	7.50821	7.56508	6.76623	7.41935	7.40516	7.89059	7.9416	7.36017	7.94837	7.08531	7.48627	6.90346	7.18789	7.88549	7.73957	7.3839	8.02602	7.32872	7.79772	8.41179	7.03863	7.18168	7.12227	7.58689	7.07657	8.19256	7.58798	8.14464	8.50344	7.53605	7.51867	7.72426	8.03316
ACOT8	7.78343	7.68997	7.26342	7.37362	7.19045	5.9107	7.2054	6.84775	7.43824	7.17784	7.40304	7.09067	7.7213	7.58138	7.4034	6.26712	7.53916	7.67807	7.48414	8.19292	7.12469	7.60819	7.71381	7.05599	7.52805	7.03243	7.85471	6.97835	7.72998	6.89892	6.92203	7.92329	7.96675	7.8913	7.51312	6.69989	7.46927	6.78224	6.7873	7.58717	7.71508	7.12447	7.08284	7.31757	8.10351	7.49526	7.08217	7.35124	7.96257
ACOT9	9.55671	8.86692	9.09855	9.72869	9.44725	9.8985	9.35303	9.26781	9.66038	9.12703	9.14275	9.81009	9.2438	9.13866	9.29274	8.60024	9.12579	9.00074	8.69898	9.02134	8.93471	8.89914	9.11138	8.86424	8.3671	8.67808	9.05563	9.18937	9.70223	9.95907	9.71757	8.82134	9.25792	8.81729	9.39714	10.3128	9.13665	9.23154	9.36053	9.4727	9.07233	9.71052	8.90635	9.80067	9.07679	9.33474	9.46113	9.29421	8.50408
ACOX1	7.26957	7.18251	6.97556	7.13576	7.45056	7.02687	6.78638	7.49169	6.64505	6.8185	7.01623	6.80551	6.84019	7.11409	6.99387	7.35125	7.13082	7.02861	7.21992	7.08174	7.20778	6.94289	7.18546	7.38688	7.37996	7.29717	7.23384	6.88565	7.09197	6.52473	6.87387	7.19396	7.19071	7.22878	6.9207	6.41452	7.26171	7.10326	7.17698	7.04916	7.3999	6.70087	7.10487	6.99277	7.22472	6.80786	7.01082	7.19847	7.5876
ACOX2	7.69048	7.43507	6.52273	7.31237	7.31764	7.20943	7.94143	7.28523	7.31237	7.6778	6.40207	7.07672	7.26999	8.0951	8.71283	8.16228	7.88926	7.24612	7.99001	8.04965	7.96302	8.33637	7.94143	7.87169	9.14425	7.56422	8.29902	7.02783	7.75844	6.79469	7.18299	6.69293	8.74557	8.30206	6.32667	7.13805	6.79134	8.64651	7.48953	6.73905	7.47121	7.23871	7.42585	7.21581	8.93016	6.89569	7.18737	6.52989	9.35143
ACOX3	7.1688	7.31661	7.44555	7.48118	7.0465	7.17977	7.54573	6.64471	7.34073	7.38521	6.60579	7.44446	7.46755	7.31661	7.08379	7.00003	7.3738	7.39887	7.23321	7.58668	7.83201	6.42314	6.66177	7.01544	7.52378	6.9013	7.5353	7.00994	7.56981	6.68868	6.72461	7.35329	7.54177	6.99921	7.88488	7.04526	7.17767	7.30066	7.06826	7.13949	7.30468	7.23876	6.59029	7.32321	7.60409	7.18	6.98726	6.73248	7.9431
ACOXL	4.93911	3.68766	2.92662	3.95375	3.62743	3.35232	3.522	4.34105	3.78431	3.42646	3.0671	3.82708	3.38492	3.2496	3.5969	3.20299	3.66762	4.03627	3.82191	4.95855	4.74831	3.80681	3.48978	3.36212	3.77555	4.13627	3.62019	3.77718	3.46973	3.60243	3.55325	3.70812	3.43414	4.04836	3.735	3.72072	3.94127	3.79115	3.76373	3.69678	3.82416	3.74833	3.82381	3.68904	3.86608	3.38504	3.44397	3.82639	4.61199
ACP1	9.13035	9.00173	8.92621	8.79853	8.65869	8.58459	8.88003	9.064	8.87665	8.68652	8.86051	8.58383	8.66347	9.1331	8.75342	9.15303	9.11292	9.14486	9.18632	9.0079	9.17884	9.11797	9.15188	9.00133	8.87407	8.91824	9.17611	8.86459	8.95686	9.30598	9.04039	8.6808	8.92058	8.88084	8.88779	9.03531	8.65548	8.85507	8.68925	9.1563	8.62373	9.08628	9.05077	8.90738	9.04102	9.60643	8.60588	8.94702	9.09762
ACP2	8.93044	8.41438	8.64015	8.39529	8.45683	9.06745	8.61176	8.46129	9.04039	8.85036	9.4324	9.12822	8.56933	8.09205	8.87163	8.32152	8.19825	8.0445	8.49681	8.73106	8.52476	8.25829	8.43094	8.2173	8.03602	8.10341	8.00131	8.07855	9.09919	9.22734	9.30072	8.13198	8.64789	7.9537	8.6748	9.29108	8.36035	8.35107	8.99661	8.61848	8.28395	8.56774	8.14201	9.26313	8.39057	8.00783	9.04509	8.97083	8.4029
ACP5	8.57791	8.2448	8.59353	8.12584	8.51561	9.50525	8.04518	8.33113	8.51649	8.60722	8.64983	9.05742	8.38925	8.01438	7.98321	7.94803	7.99644	7.92942	7.55876	7.66605	7.98818	6.40103	6.58994	7.86453	8.01419	7.00794	7.52995	7.20119	7.60801	8.88718	8.91303	7.0828	8.87947	7.55474	7.62383	7.82453	7.28239	7.89428	7.80625	7.65138	7.39926	8.12206	7.38767	9.06117	8.20929	7.58861	9.05003	8.49912	8.62252
ACP6	7.50956	7.17872	7.21951	7.20819	7.54001	6.75417	6.94238	7.26804	7.4124	6.72717	7.33702	6.98004	7.1104	6.98307	7.35326	7.12317	7.36042	7.57529	6.91871	7.0842	7.04855	7.24584	6.27583	7.04682	7.78765	7.23587	7.71686	7.02842	7.42264	6.81024	6.83074	7.51782	7.70377	7.55256	6.9322	6.49247	7.2511	7.99972	6.93086	6.78219	7.44571	7.02117	7.13387	6.6649	7.57919	7.02313	6.70389	6.28937	8.1277
ACPP	6.55636	6.77192	7.16767	6.41346	6.04374	5.87016	6.72537	5.65902	6.438	7.06277	7.299	6.57391	5.30165	6.17126	6.41987	6.79507	5.89402	6.56142	6.41382	5.86136	6.48429	6.65234	6.71734	6.43228	7.26697	6.20588	6.63475	5.97362	6.4974	5.77865	6.67741	6.98839	6.68223	6.24906	6.62169	5.25788	6.12334	6.076	5.86423	6.39287	6.13388	6.7666	6.1612	6.24598	7.10003	6.59137	6.10743	6.31105	6.9062
ACR	6.73845	5.69912	5.01999	5.39635	5.10951	5.5465	6.08076	5.87933	5.3653	5.72904	4.73336	5.54121	4.97172	6.3164	6.16703	5.91867	5.78274	5.78122	4.33475	5.89054	5.45843	6.17277	5.93659	5.33468	5.67707	5.56994	5.87204	5.57811	6.06448	5.76269	5.2083	5.43133	5.79359	5.8797	5.75964	5.58426	5.63455	5.4986	5.74109	5.30224	5.41785	5.65235	5.84541	6.11486	5.0236	5.27331	5.6604	5.42758	7.88166
ACRV1	6.11813	5.79604	5.71255	5.83576	5.50477	5.54119	5.63005	6.01485	5.8068	5.49141	5.93955	5.51445	5.62161	5.65841	6.14444	5.58976	5.90156	6.20124	5.79579	6.04576	5.48565	5.91046	5.62382	5.5275	5.69738	5.5996	5.53173	5.74992	5.78042	5.6126	5.92443	5.64001	5.78735	5.60313	5.71839	6.03299	5.63823	5.70279	5.68957	5.6948	5.5768	5.67779	5.68157	5.69139	5.68761	5.76267	5.78562	5.69973	6.07368
ACSBG1	7.4183	6.74679	6.12396	6.23304	6.90884	6.39512	6.05556	6.90529	6.0808	6.1487	7.10803	7.04639	6.60043	6.00918	7.71549	7.3101	6.65977	7.04233	6.89809	7.95965	7.05517	7.07233	6.93838	7.3796	8.67071	7.15467	7.94384	6.32943	7.46048	5.18695	6.12812	6.89288	8.20611	7.50973	5.7447	4.73799	7.07967	8.22549	5.85069	5.89927	7.50061	5.81164	6.49581	6.15173	8.37771	6.20517	6.16851	5.25231	8.4698
ACSBG2	4.46148	5.55209	5.53585	5.29531	5.44562	5.49218	5.43704	5.67897	5.32519	5.48902	5.07662	5.4244	5.08906	5.51054	5.764	4.82492	4.95018	5.71572	5.56098	5.25462	5.37602	5.37396	4.4006	5.07022	5.69476	5.41774	5.32507	4.992	4.88626	5.19794	5.48227	5.37191	5.426	5.47972	5.50318	5.10161	5.37861	5.04705	5.01764	5.48116	5.56681	5.28601	5.37707	4.8117	5.51079	5.47205	5.28482	5.52536	6.48556
ACSF2	7.55622	7.81952	7.66958	7.36463	7.84424	7.52259	7.51117	8.25345	6.85789	7.71379	7.83995	7.58329	7.83198	8.08599	7.99864	7.98295	8.08483	8.0574	7.96404	8.21468	8.07671	8.56839	8.48668	8.19998	8.57212	8.2019	8.10717	7.81873	7.97032	7.39746	7.48138	7.83642	8.22747	8.55659	7.76551	7.04545	8.50183	8.1363	8.40606	7.40434	8.36421	7.42958	8.01618	7.46863	8.08811	7.73258	7.48459	7.06986	8.62686
ACSL1	12.4984	11.598	11.9807	11.9609	11.8802	12.3292	11.4692	12.2074	11.427	11.7207	13.0374	11.5179	11.8185	12.0554	12.2368	11.6956	11.7328	11.7497	11.6493	12.5101	11.9773	11.7581	12.1485	12.2765	12.9152	11.8884	12.6536	11.7632	12.45	10.9145	11.2194	11.4993	12.5383	12.4783	11.4299	10.8304	12.0056	12.6536	12.8381	11.4424	12.0939	11.397	11.4643	11.4838	12.8076	11.7709	11.4913	11.1843	12.8156
ACSL3	8.96842	9.34613	9.10958	9.44547	9.28661	9.11749	9.57698	9.47833	9.81733	9.38668	8.90391	9.50388	9.89943	9.64079	9.36337	9.37517	9.53217	9.3508	9.63905	9.20754	9.59568	9.04554	9.59288	9.77571	9.54167	9.28484	9.60721	9.16764	9.60859	9.18705	9.44682	8.9161	9.37469	9.10603	9.16243	9.13143	9.62516	9.60402	9.93021	9.21233	9.52662	8.75904	9.30194	9.3838	9.53109	9.02812	9.54443	9.50843	9.92005
ACSL4	6.46178	6.69201	6.69177	6.75137	6.89342	6.4978	6.43427	4.23259	6.60883	6.72367	6.7988	7.14045	6.10003	6.06153	5.80704	7.43907	6.48721	6.24877	6.53937	5.45351	6.98992	6.04486	5.75852	6.42997	5.84918	5.69711	5.8349	6.56463	7.58057	6.87695	7.64487	5.89339	6.25692	5.65264	5.90441	7.57613	5.82046	6.90009	6.35945	6.62984	6.08022	5.6951	5.60846	7.03815	6.14827	6.39313	7.66554	6.83404	5.08573
ACSL5	7.94893	7.19401	7.70563	7.36613	8.3499	7.60807	7.8829	7.8621	7.28345	7.82021	7.82897	8.32574	7.17082	7.42003	7.86569	8.58167	7.29983	7.7712	7.63628	8.19803	7.03023	7.86387	7.62554	7.72446	8.06911	6.86586	7.70918	6.80616	8.49319	8.3637	8.46483	7.01318	8.24827	7.13735	7.0856	8.2008	6.96194	8.26589	7.98646	7.83948	7.63537	7.65503	6.57871	8.06776	8.58845	7.09923	7.80862	7.49644	8.3571
ACSL6	4.9888	5.19657	5.27121	5.04664	4.92349	4.9157	5.23752	5.29476	5.00214	4.97809	5.1492	4.90765	5.16529	5.32143	5.23047	5.18844	5.17583	5.45374	5.3218	5.13333	5.0381	5.34019	5.20185	5.12538	5.34632	4.96105	5.15851	5.1725	5.26717	5.49269	5.12486	4.94295	5.2116	5.08076	5.0482	5.03197	4.91269	5.11851	5.40336	5.013	5.05574	5.149	5.12843	5.39906	4.96028	5.26749	5.17145	5.17166	5.21435
ACSM1	4.30865	4.59057	5.84726	4.18166	4.83198	4.13994	4.40184	4.64612	4.31671	4.48432	4.77655	4.86033	4.47784	4.50374	4.6532	4.51365	5.25734	4.2035	4.79982	5.65981	5.22211	5.0286	4.41536	4.81223	4.49536	4.64303	4.45554	4.92181	4.94508	4.52128	4.71791	4.76061	4.29633	4.87032	4.79787	4.36584	4.30071	4.24022	5.17	4.48249	4.39418	5.46333	4.65909	4.47372	5.30403	4.29364	4.74819	4.76822	4.48741
ACSM3	6.51697	6.40231	6.4584	6.11406	6.38003	6.15132	5.96927	6.68066	6.28295	5.17713	5.78758	5.98289	5.79506	6.16037	5.92568	6.16593	6.39562	6.40729	6.53865	3.55422	5.97445	4.09283	5.15925	6.01443	7.53791	5.69986	7.43237	5.03251	6.69428	4.63354	4.9656	5.36261	7.24795	7.2353	5.3953	4.591	6.40681	7.7462	5.22088	4.91275	6.91325	4.5695	5.17452	4.92639	7.23241	5.18909	5.03335	4.68494	8.61587
ACSM5	6.65207	7.14521	6.13268	6.44755	6.5111	5.57419	6.78512	6.51218	6.85372	6.26902	6.19354	6.15153	6.50306	6.78791	6.31785	6.93752	6.74449	6.38179	6.32965	6.71983	7.01079	6.98102	6.91098	6.31649	6.21052	6.56386	6.07817	6.36051	6.81959	6.99963	6.99676	5.86563	6.24179	5.97614	6.42497	6.4547	6.78911	6.62222	8.67026	6.51775	6.35057	6.81495	6.44912	7.08132	6.78851	6.22143	7.05555	6.51656	6.46218
ACSS3	6.75388	7.07459	6.98604	6.63117	6.88209	6.77789	6.45877	7.2307	6.61375	6.70397	7.11399	6.62167	6.36792	6.78353	7.36342	7.35808	6.50338	7.06052	6.91912	6.90909	7.05135	6.9751	6.8346	7.04066	6.89557	7.2381	6.61811	6.7125	7.43121	6.60675	6.55817	6.54888	7.01922	6.69406	6.27373	6.24347	7.13077	7.38572	8.22855	6.98718	7.3111	6.17342	6.63407	6.58978	6.78982	6.14006	6.73328	6.72346	7.15593
ACTA1	8.56826	8.85793	8.71566	8.71566	8.43538	8.68015	8.85793	8.63014	8.71566	8.71566	8.3325	8.63014	8.85793	8.78541	8.78541	8.71566	8.78541	8.71566	8.71566	8.71566	8.60036	8.68015	8.60036	7.48527	8.73303	9.8497	7.66094	8.93684	7.57573	10.6555	7.54634	9.15661	9.08374	9.1592	9.19245	7.48585	8.5684	8.0656	7.58209	8.26313	8.27154	9.57059	7.75704	9.61673	7.48793	7.46145	8.47045	9.79879	8.65002
ACTA2	8.19092	8.48854	8.45513	8.64436	9.24189	8.85924	8.14152	8.46518	7.83833	8.19605	7.92676	8.78361	8.61573	8.95122	8.94713	8.60165	8.64436	8.54693	8.64809	8.76082	8.70451	8.60978	8.81281	8.40244	7.82651	9.17633	8.18735	8.86995	8.4624	8.64153	8.50217	8.72565	8.37014	8.29488	8.52143	8.58086	8.51795	8.4177	8.76248	8.10478	8.73384	8.57969	8.28117	8.78543	7.52627	8.48033	8.70888	8.82498	8.26419
ACTB	13.2484	13.5874	13.21	13.8914	14.0553	14.0811	13.7157	13.4651	13.8113	14.0037	13.1966	13.8914	13.8839	13.4796	13.5922	13.129	13.4178	13.565	13.3266	13.6154	13.3578	13.4796	13.5212	13.6555	13.2363	13.184	13.5293	13.445	13.7219	13.977	14.0578	13.5031	13.5293	13.2363	14.0089	14.0089	13.3583	13.7219	13.5293	13.5293	13.4174	13.9381	13.3084	13.8353	13.3583	13.5293	13.6924	13.8353	13.2882
ACTC1	7.02299	7.21986	9.71499	9.63466	7.58177	10.0081	9.02134	8.81111	9.87821	10.1305	9.22464	10.0543	9.71499	7.2875	8.13963	7.39491	8.11257	8.2969	7.20799	7.36504	7.12662	8.71145	9.91503	6.50977	8.53442	11.1979	7.32785	9.25039	7.88083	9.50284	7.75655	8.69259	8.45891	10.2057	8.68211	8.15181	7.71485	7.99076	7.22881	6.83519	7.84523	9.31562	8.25497	8.87995	7.01983	7.26349	7.56875	9.33537	8.0191
ACTG2	7.74282	7.72242	7.69292	7.39628	7.76609	7.99858	7.24055	7.40553	7.37172	8.14993	7.50703	8.14428	7.46087	7.22262	7.96615	7.78985	7.14371	7.12296	6.54876	7.42011	7.88825	7.34377	7.55621	7.28779	7.42618	8.6833	7.19677	7.73126	7.04037	7.6499	6.86047	7.81955	7.65269	7.525	7.60188	7.1282	7.5253	7.39041	6.97834	7.37486	7.65086	7.87223	7.28134	7.90197	5.83739	7.18745	7.43689	8.14377	7.45742
ACTL6A	7.57422	8.1097	8.4767	8.7124	8.48153	8.00218	8.32919	7.66826	8.46076	8.44302	8.28339	8.47859	7.74163	8.40219	8.07139	8.57822	8.43948	8.23688	8.01025	7.71673	8.44845	7.44366	7.87559	7.82317	7.82502	8.08698	7.91167	8.50533	8.12432	7.8964	8.17504	8.52053	7.47	8.06057	8.64774	8.12224	7.81066	8.1757	8.09723	8.23342	8.53548	8.56087	8.06083	7.51743	7.92502	7.97179	7.5239	8.61211	7.9072
ACTL6B	4.419	4.9834	3.95849	4.52784	4.31978	4.16564	4.41779	4.7266	4.26583	4.11234	4.33418	4.25009	4.35194	4.51315	4.54615	4.90203	4.62555	4.26316	4.41339	4.38441	4.2415	4.57384	4.63466	4.16275	4.01909	4.3321	4.10838	4.47082	4.40611	4.48324	4.21754	4.07501	4.45967	4.45412	4.57266	4.56886	4.38401	4.18205	4.33952	4.52165	4.75166	4.37752	4.22948	4.66893	4.73102	4.25431	4.5491	4.56832	4.51089
ACTL7A	4.87351	5.13636	5.53334	4.56392	3.88077	4.21534	5.77106	5.85138	4.73005	4.24307	4.2416	4.3568	5.36721	5.1523	5.19151	4.45232	5.37666	4.8264	5.23848	4.85343	4.81968	5.9325	6.43712	4.91284	5.44102	5.3738	4.23477	5.34996	5.29406	4.48869	4.25639	4.72136	5.46978	5.84071	4.99272	4.8414	4.46402	4.84429	4.8752	4.7791	5.27972	4.3917	4.75218	4.388	5.50508	4.47455	5.12525	5.65595	4.95923
ACTL7B	4.16169	3.73436	4.54505	4.25982	5.01389	4.07741	4.20379	4.5065	3.61129	3.94023	4.32366	5.07243	5.29127	4.04175	4.3755	4.51952	3.94345	5.68218	4.43631	4.53256	4.17132	4.65462	5.16921	4.25	3.39013	5.15432	5.10529	4.35022	4.42468	3.7366	4.21777	5.19294	4.49311	4.36634	4.40063	4.29738	4.48205	4.29018	4.3666	4.46048	4.65322	5.40037	4.24613	4.12403	4.45638	4.07437	4.38158	4.96284	3.99556
ACTL8	5.37887	5.8301	5.22104	5.73786	5.41185	5.45901	5.58357	5.28649	5.61441	5.75249	5.14363	5.56048	6.15542	6.09949	5.2113	5.4337	5.47717	5.41839	5.29054	5.80823	6.25982	6.12463	6.08687	5.24866	5.81339	5.81244	5.64647	5.59137	5.33938	5.75899	5.55203	6.19032	5.17575	5.55501	4.96544	5.16678	5.84445	5.79349	5.7292	5.62447	5.77938	6.284	5.34329	5.90959	5.934	5.39794	5.18465	5.52728	6.4835
ACTN1	8.64756	8.59307	8.68277	8.91499	9.27256	9.23286	8.69748	8.89597	8.66562	9.57376	8.13486	9.41374	8.92884	8.63194	8.77497	8.21634	8.61091	8.64653	8.56357	8.85992	8.45045	8.79185	8.7109	8.62888	8.8218	8.36728	8.86627	8.80061	8.79011	8.57301	8.74945	8.44154	9.10012	8.46786	8.5003	8.90215	8.77581	9.05831	8.92728	8.08526	8.92152	8.42654	8.73192	8.75752	8.59187	8.5003	8.94621	8.68693	9.46772
ACTN2	7.40576	7.09674	7.54056	7.35024	7.07761	7.48778	7.31677	7.76966	7.38668	7.57772	7.22781	7.39216	7.50375	7.40576	7.596	7.42373	7.5643	7.6531	7.33061	7.70366	7.5205	7.75064	7.76966	7.09801	7.2693	7.53677	7.17149	7.30282	7.36565	7.85349	7.52612	7.24165	7.37127	7.45594	7.25485	7.84026	7.24481	7.73716	7.32653	7.5458	7.26239	7.84144	7.18755	7.33389	7.38319	7.56169	7.48629	7.70472	7.32207
ACTN3	7.74982	6.35666	7.25105	7.14103	5.08976	7.34605	8.33179	7.33786	6.63156	7.69268	5.75424	8.05941	5.84613	8.58676	8.21203	8.55663	5.89683	7.84214	8.85817	6.16494	8.19184	7.87235	8.23724	6.53869	6.91575	7.26918	7.17915	6.98779	7.21538	6.94058	7.16773	6.41049	8.45871	8.34957	7.14279	7.53381	6.72932	7.79197	7.25297	6.94383	6.39999	8.40872	7.14582	7.80578	7.61409	7.69388	7.63399	7.15718	8.40326
ACTN4	9.6097	9.52144	9.39979	9.62052	10.0934	9.89833	9.87588	9.77934	9.68199	9.78065	9.18536	10.2553	10.1647	9.7742	10.0406	9.08431	9.56417	9.49092	9.26361	10.0682	9.14118	10.1842	10.1803	9.89453	10.1849	10.3372	9.9688	10.1097	9.63612	9.31123	9.27949	10.0262	9.46077	9.71409	10.4772	9.4985	9.99001	9.51062	10.0269	9.48228	9.76526	10.1392	10.4081	9.89576	9.37391	10.1235	9.86197	9.78148	9.83213
ACTR10	10.657	11.2271	11.0963	11.4104	11.3737	11.0004	10.9421	11.1836	11.0606	11.242	10.6481	11.2748	11.059	11.2106	10.9763	11.163	11.1017	11.0648	11.1017	11.018	10.8626	10.8942	11.1536	11.2482	10.8857	11.2552	11.1617	11.2756	11.0985	10.8155	11.1279	11.1087	10.883	11.1999	11.2756	11.2604	11.1967	11.1768	11.1651	11.2271	11.1265	10.8791	11.1307	10.8155	10.8637	11.1051	10.891	10.9029	10.6102
ACTR1A	9.76778	9.59601	9.75337	9.23899	9.65204	9.48885	9.54939	9.6062	9.70446	9.22858	9.61679	9.1	9.65654	9.4186	9.50018	8.8746	9.43129	9.54137	9.29481	9.50322	9.2239	9.46334	9.12181	8.99504	9.50378	9.07104	9.41366	9.28638	9.04571	9.50092	9.08644	9.60092	9.33872	9.255	9.68174	9.39409	9.36116	9.15343	9.38275	9.35994	9.6288	9.6198	9.28996	9.76837	9.6776	9.32032	9.43294	9.39083	9.91344
ACTR1B	9.14652	9.4608	9.17246	9.12368	9.22187	8.84673	9.20637	9.1939	8.94972	9.00663	8.83327	8.855	9.02467	9.47243	9.55362	8.83064	9.26546	9.62603	9.16723	9.34893	8.85533	9.36274	9.19611	9.58984	9.50504	9.47113	9.48557	9.52132	9.02315	9.03268	8.83795	9.31708	9.32279	9.44813	9.43352	8.60637	9.4572	8.76365	9.17704	8.73699	9.41323	8.86368	9.06255	8.84657	9.0699	8.99937	9.01991	9.01276	9.36279
ACTR2	9.05535	8.8863	9.23777	9.2795	9.35742	9.49438	8.97961	9.08388	9.4972	9.27301	9.19132	8.77178	9.34373	8.97754	9.0981	9.16408	9.08188	9.08719	9.0754	9.06425	9.1323	9.04985	9.17943	9.01606	9.14327	9.16124	9.2183	9.23218	9.37922	9.4926	9.34706	9.26302	9.13235	9.00634	8.87903	9.38896	9.03913	9.02334	8.62807	9.34768	9.25106	9.20476	9.0905	9.15027	9.19238	9.2833	9.03674	9.18754	8.9389
ACTR3	9.98904	10.2148	10.3191	10.8063	10.6509	10.8723	10.3326	10.2495	10.6116	10.6492	10.4338	10.7798	10.3524	10.0458	10.0464	10.4178	10.1371	10.1123	10.1347	10.1784	10.204	9.75542	10.0286	10.6161	10.2054	10.4841	10.1895	10.5054	10.6643	10.0771	10.448	10.9855	10.1374	10.3783	10.6755	10.9412	10.3363	10.1173	10.3071	10.392	10.2362	10.3408	10.1326	10.2499	10.2362	10.3806	10.1692	10.4239	9.54426
ACTR3B	6.9511	7.00964	7.02229	7.03543	7.05819	6.97419	7.19314	6.39424	7.11017	6.95563	7.02354	6.35916	7.13174	6.77283	6.768	7.04412	6.93916	7.18419	6.61203	6.73011	7.40971	6.72679	6.66643	7.68588	7.27681	7.12172	7.26748	6.99388	6.81733	6.85081	6.46676	6.64294	6.94279	6.90015	6.6242	6.26022	7.05812	7.09531	6.84629	6.65724	6.91933	6.48608	7.49778	6.38001	6.67295	6.82029	6.76207	6.59824	7.45218
ACTR5	7.11088	7.30406	7.04587	6.97481	7.11927	6.89676	6.8743	7.22738	7.03855	6.99557	7.29945	6.73696	7.19156	7.17663	7.10432	7.2554	7.05346	7.11398	7.02296	6.94289	6.52917	7.04188	7.4062	7.15534	7.26997	7.19407	7.14246	7.12746	6.83739	7.40461	6.99176	7.25692	7.02209	7.24753	6.92676	7.09696	6.82792	6.91199	6.94255	6.93454	6.82622	7.52873	7.07004	6.91071	6.90762	7.37509	6.87388	7.16281	7.04761
ACTR6	6.61221	7.31087	7.46372	7.40616	7.21648	7.12979	7.13244	7.32317	7.12437	7.2325	7.01292	7.22026	6.73299	7.36604	7.0843	7.65374	7.41523	7.40352	7.31995	7.08792	7.46047	6.77887	6.55258	7.22802	7.04916	7.17227	6.9527	7.03624	7.30191	7.23854	7.36504	6.98343	7.06397	7.25569	7.03866	6.87846	6.87725	7.32884	6.91621	7.19738	7.02624	7.01213	6.78274	7.10911	7.59343	7.29874	7.35608	7.14237	7.35768
ACTR8	7.56301	7.42311	7.35859	7.28881	7.32045	7.25155	7.02137	7.09155	7.29993	6.993	7.41082	7.09429	7.29961	7.34437	7.03519	7.48625	7.37582	7.64282	7.40404	6.6392	7.44678	7.32526	7.25754	7.08026	7.74509	7.69222	7.13032	7.24735	7.00346	7.19898	7.43529	7.37417	7.05595	7.25616	7.35415	7.43366	7.32261	7.15059	7.16841	7.4889	7.50981	6.63228	7.22791	7.38107	7.18858	6.74971	7.16861	7.61548	7.33524
ACVR1	9.42128	9.77033	9.04862	9.18072	8.65961	8.83405	9.13491	8.5202	8.70487	9.00699	8.86639	9.2556	8.19043	8.99239	9.09971	9.41919	9.1847	9.3693	9.619	8.47681	9.73477	8.58362	8.9722	8.52358	8.31176	8.38738	8.8549	8.89308	8.59385	8.76521	9.33918	8.82703	8.83249	8.6628	8.70451	9.61529	8.93149	9.04891	9.31437	9.0697	9.06337	8.5545	9.40504	9.40848	8.70919	8.95564	9.35477	9.34081	7.86404
ACVR1B	7.28261	7.36418	7.07361	6.98643	7.0765	6.87505	6.93734	6.94635	7.04023	6.93195	7.18788	6.86452	6.80584	7.29564	6.99171	7.34694	6.83754	7.3899	7.30461	6.77225	7.20443	7.00737	6.81805	7.26887	7.49683	7.79853	7.55331	7.33403	6.89306	6.64029	6.95198	7.4894	6.83602	7.29775	7.17274	6.63034	7.47756	7.03334	6.91152	6.85029	7.17654	7.09477	7.27516	6.77942	7.08179	7.22234	7.04629	7.20061	7.17585
ACVR2A	9.02055	9.08606	8.32286	8.39153	8.44635	8.72853	8.9924	8.92375	8.98871	8.85256	8.67896	9.13377	8.98293	8.93995	8.94969	8.60685	8.6833	9.11905	8.61132	8.85117	9.3285	9.01448	8.6733	9.24158	9.2395	9.38132	8.85964	9.33853	8.50397	8.35186	8.54886	9.38946	8.57413	9.23353	8.56506	7.99779	9.38066	8.81715	8.99147	9.01931	9.18437	8.6542	9.32586	8.54375	9.03171	8.61386	8.86039	8.79858	9.00841
ACVR2B	6.97603	6.74398	6.74373	6.48466	6.89321	6.55938	5.95753	6.49475	6.18757	6.12954	6.18295	6.33368	6.35098	6.36434	5.92476	5.61998	6.5925	6.48964	6.55884	6.36245	4.87061	6.40394	6.27961	6.57825	6.91743	6.27573	6.4467	6.3891	6.097	5.9193	6.14401	6.48965	6.23629	6.23691	5.69719	5.89439	6.86028	6.11159	6.51462	5.83697	6.79554	5.51711	6.51531	6.15292	6.12376	5.99378	6.44505	6.19898	7.35572
ACVR2B-AS1	6.2686	6.32864	5.95963	6.10705	5.53421	5.71668	6.25445	6.33786	6.10994	5.96217	6.36867	5.82205	5.54077	6.38625	6.41963	6.37842	6.47445	6.57904	6.34535	5.77293	5.98491	5.99487	6.18172	6.03715	6.32133	6.38223	6.22036	5.93286	5.72535	5.89048	5.83517	6.37504	6.01525	6.45037	6.34817	6.01032	6.01659	6.6602	5.98541	6.01912	6.0971	6.74299	6.04464	6.04253	5.76525	6.1532	5.97514	5.93957	6.21656
ACVRL1	7.24416	6.85737	7.18448	6.3561	6.57055	7.34314	7.63156	8.1666	7.6545	7.74476	7.8534	7.70075	7.38283	7.83778	7.73634	7.52317	7.04641	7.81485	7.626	8.12547	7.60309	7.68728	7.55027	7.0477	5.88042	6.95917	6.77538	7.48574	7.28703	7.80522	8.16957	7.18674	7.38234	6.6222	7.46799	8.45678	7.18747	7.58061	8.21885	7.80014	7.38662	8.01357	7.41785	7.9836	7.26151	7.31618	7.97455	7.85439	6.77053
ACYP1	6.64589	7.37551	7.83164	7.38544	7.63061	7.49486	7.66609	7.51837	7.92376	7.60176	8.1155	7.96552	7.7479	7.91386	7.03109	8.06793	7.8009	7.98038	8.12839	8.19551	8.3166	7.93159	7.89073	8.29922	7.16015	7.5221	7.79101	7.71488	7.72595	7.6168	8.25234	7.03589	8.03589	8.37411	7.7107	8.20539	7.80305	7.88936	7.69527	8.32874	8.02779	7.14267	7.66237	7.43056	7.84741	7.90236	7.9377	8.61169	7.20123
ADA	7.59979	7.54187	7.46544	7.72768	7.66252	7.6667	7.70896	7.3462	7.43325	7.35677	7.41774	7.96314	7.50428	7.41903	7.73137	7.84354	7.2978	6.95535	7.20637	7.25115	7.97412	6.85676	7.48945	7.25461	6.46453	7.81903	6.78014	6.58078	7.93755	7.6362	7.74672	6.59924	7.62357	7.19871	7.28231	8.15181	6.98952	8.13467	7.97985	7.77087	7.35953	7.51847	7.21994	7.92116	7.86653	7.03471	8.3646	7.89286	7.02381
ADAM10	8.71567	8.62259	9.05818	9.3261	9.05545	9.24433	8.7252	8.71291	8.92086	9.14407	8.84544	9.1185	8.51398	8.74567	8.5431	8.9679	8.9004	8.60985	8.77639	8.4372	8.45693	8.53364	8.56172	8.7127	8.40557	8.37204	8.73385	8.48561	9.00426	9.2219	9.20169	8.71746	9.26645	9.05608	8.51924	9.18956	8.66954	8.84808	8.49643	9.28667	8.54193	8.73823	8.46785	9.04853	8.80032	8.56982	8.97681	9.19809	8.3382
ADAM11	5.85248	5.72288	5.95089	5.60222	5.43233	5.24086	5.95168	5.85442	5.31471	5.28172	5.33531	5.38392	5.69166	6.13524	5.66178	5.56068	5.97161	5.76795	6.30362	5.90281	5.31246	6.92748	6.28927	5.27462	6.1274	5.66652	5.44766	6.04963	5.81007	5.28831	5.46334	5.59811	5.56739	6.16299	5.90236	5.81491	5.68911	5.42042	5.72833	5.15911	5.67774	5.57776	5.72908	5.48674	6.04503	5.63452	5.66504	5.93978	6.2601
ADAM12	5.93988	5.73288	5.4203	5.5665	5.38136	5.36582	5.58749	5.05946	5.54411	5.78809	5.74045	6.1095	5.26564	5.17786	5.52609	5.59383	5.40223	4.90164	5.07649	4.8933	5.09504	5.8032	5.40035	5.25461	5.42395	5.25511	5.54625	5.29549	5.27417	5.45918	5.40979	5.14575	5.49062	5.27226	5.25412	5.888	5.53548	5.37327	5.76205	5.16522	5.55033	5.19209	5.26375	5.53991	5.3336	5.46581	5.381	5.40572	5.21672
ADAM15	8.1503	7.01444	7.10665	8.64327	9.35623	9.18012	7.15546	9.03566	8.12951	7.36888	6.15712	7.25674	8.6965	8.06749	7.80005	6.21727	8.41124	8.62502	6.84838	6.39589	6.47689	9.30872	7.59555	6.64012	8.94051	8.13832	7.37623	7.91795	6.7764	8.15934	6.1909	8.16741	7.96189	8.14621	8.47022	6.9724	7.80744	7.13017	7.64676	7.34649	8.09789	8.12887	7.97515	7.59362	8.25002	7.62113	6.52023	6.78051	9.15407
ADAM17	7.84316	7.89344	8.02163	8.23183	7.90802	7.99947	8.24106	7.94076	8.40646	8.24349	8.42341	8.18682	8.48953	7.94721	7.99737	8.18097	8.12073	7.97414	7.84856	7.93646	8.04627	7.9271	7.98826	7.48182	7.66753	7.77876	7.87762	7.99449	8.39745	8.01833	8.38061	8.15327	8.11559	8.02683	7.97322	8.30249	7.69528	8.15449	7.67209	8.24457	7.98362	8.30068	8.25485	8.19405	8.14152	8.24613	8.24978	8.53924	8.03342
ADAM18	4.18397	5.23426	5.08705	4.88528	4.43942	4.62067	4.47925	5.10803	4.48637	4.01277	5.17013	4.68302	4.87841	4.6445	5.1625	4.89145	4.81613	4.86013	3.44424	5.53625	4.83321	4.67019	4.02773	4.28551	4.82651	4.56673	4.67545	4.28719	4.42644	4.98474	4.39047	4.66574	5.13338	4.55284	4.87838	4.94556	4.99547	4.31614	4.17874	4.80931	4.53754	5.13617	4.3201	4.64811	4.84576	5.17818	4.66303	4.31343	5.11268
ADAM19	6.26721	6.6164	6.06786	6.2584	6.15144	5.96154	6.48759	6.1146	5.96922	6.21644	5.66009	6.41813	6.06671	6.75586	6.73658	6.48881	6.63332	6.77044	6.79266	6.58698	6.4746	6.44866	6.32552	6.4179	6.02212	6.14952	6.30558	6.04131	6.49108	6.54355	7.14882	5.97022	6.59237	6.23968	6.51965	7.13276	5.8094	6.52057	5.93564	6.23931	5.96734	6.32791	6.11044	6.69684	6.29965	6.62011	6.68291	6.63282	6.26558
ADAM2	3.45982	4.19145	3.28523	2.95324	4.21636	3.1635	2.78816	4.55027	2.78407	3.97717	4.65832	2.23162	4.6215	3.16986	3.36739	2.9961	3.19837	2.96823	3.1937	3.18622	4.40882	4.19748	3.8483	3.27927	3.14846	3.09672	3.06327	3.58535	4.28635	3.70883	3.52896	3.62109	3.65447	3.59605	3.63957	3.50912	3.15015	3.96539	3.42196	3.02681	3.37159	3.68989	3.68541	3.35826	4.25531	3.70141	3.52896	3.35598	3.33196
ADAM20	5.7113	5.66772	5.28969	5.29443	5.17324	5.15477	5.52155	5.43146	5.24357	5.03269	5.36954	5.24049	5.12564	5.66437	5.38547	5.58356	5.52604	5.80104	4.99222	5.51692	5.63242	5.85302	5.60741	4.83636	5.67898	5.5811	4.99145	5.57484	5.42063	5.67898	5.40919	5.47726	5.43954	5.41385	5.47034	5.43972	5.34473	5.18424	5.8812	5.2428	5.2764	5.23655	5.35368	5.49195	5.57966	5.80555	5.39472	5.05357	5.8822
ADAM21	5.48972	5.31016	5.59022	5.55105	5.36497	5.22788	5.29228	5.70912	5.41034	5.33243	5.7246	5.28597	4.91154	5.57477	5.6016	5.98231	5.43816	5.66094	5.48344	5.31615	5.60781	5.33405	4.88078	5.03431	5.59764	5.53041	5.64694	5.32574	5.21929	5.18146	5.23056	5.10998	5.32836	5.47419	5.14404	5.45341	5.51237	5.43541	5.33047	5.32807	5.23132	5.51441	5.28906	5.46562	5.45599	6.18843	5.45141	5.27655	5.49491
ADAM22	5.26438	5.06137	4.87884	5.00802	4.76216	4.85875	4.9289	5.21829	5.02661	5.01447	5.07578	4.99116	4.72649	4.96812	5.33611	5.42211	4.98625	4.54679	4.58573	4.69537	5.15828	4.10087	4.55241	5.00939	4.69697	5.10145	4.97116	4.98179	4.85865	5.4394	4.67408	4.96401	4.55563	4.79891	4.97219	4.82661	5.13576	4.83703	4.72427	5.05112	5.20748	4.73018	5.38853	4.82717	4.70023	4.82619	4.82959	4.62603	4.84446
ADAM23	5.58238	6.0641	5.54247	5.31429	5.3107	5.32934	5.69543	5.46717	5.4885	5.73568	5.5268	5.73712	5.49035	5.88119	6.27886	6.02648	5.8461	5.98426	6.06644	5.8733	6.05466	6.19072	6.15682	5.70467	5.50843	5.48548	5.74173	5.66242	5.51172	5.75343	5.7005	5.49128	5.69943	5.71964	5.23796	5.9248	5.75976	5.81661	5.39531	5.78977	5.76627	5.61364	6.02938	5.8798	5.50159	5.96678	5.73245	5.64072	5.24148
ADAM28	4.57709	5.06895	5.56658	4.73422	4.83529	5.60298	4.84415	5.21766	5.73208	5.23728	5.33482	4.76476	4.45444	5.23489	4.84461	5.17264	5.2173	4.89082	5.6552	4.84917	5.13166	5.05869	4.9538	5.44433	4.97754	5.10713	5.03252	4.53392	4.71859	6.14134	4.67344	5.12324	5.42217	5.37321	4.59762	5.4321	4.63516	5.30753	4.5392	5.2537	4.80233	5.40936	5.01254	5.40303	5.06092	5.09661	5.38498	4.70686	4.82985
ADAM30	5.43393	5.29487	4.61579	4.83263	4.87056	4.10933	4.72137	5.36158	4.54984	4.904	4.97103	4.94759	4.7743	5.24023	4.42951	4.96364	4.5222	4.98417	4.78295	5.38559	5.11438	5.04824	4.89533	4.70667	5.11872	5.06474	4.84522	4.65265	5.25535	4.71743	4.59408	4.77288	5.19861	4.69023	4.97879	4.80105	5.17455	5.10651	4.6631	4.61011	5.33717	4.49501	4.77288	5.40982	5.32206	5.08275	4.82055	4.8411	4.75928
ADAM3A	2.24613	4.56419	3.92167	2.76727	3.67416	4.17154	4.54066	4.55771	3.13508	3.33121	3.32589	4.44554	3.30687	3.20604	4.43079	4.64293	4.55032	4.91849	4.43865	3.72498	2.93163	3.49517	2.91236	4.08104	4.09902	3.6072	3.70879	3.53903	3.87023	3.38901	3.60114	3.69176	3.31643	3.50837	3.76466	3.66534	3.44034	3.60402	4.29781	3.53249	4.15691	3.9451	3.41833	3.938	3.71784	3.55657	3.99721	4.02239	3.07262
ADAM5	5.58992	5.2422	5.08481	4.82461	5.05629	4.9349	4.71903	5.45366	5.17109	5.62248	5.7227	5.59863	4.3985	5.13033	5.41957	5.68756	4.98503	5.42334	5.43281	4.78323	5.66536	5.12775	4.6692	4.99325	5.20675	5.05292	5.05791	5.34366	4.84354	5.08622	4.92192	5.09596	5.42895	5.18208	4.82541	4.98637	5.08959	5.24649	5.25955	5.21392	5.34416	5.46704	4.95937	5.27653	5.14841	5.71508	4.71745	5.13624	5.57028
ADAM7	4.39279	4.76013	5.11953	4.05012	4.241	4.29573	3.8387	4.31232	4.08589	4.42606	4.99248	4.93929	3.35759	4.32088	4.94801	5.39255	4.25454	4.35921	4.55353	4.5511	5.08515	4.51394	3.3632	4.65566	4.50534	4.41569	4.38102	4.49203	4.22723	4.44244	4.0669	4.37031	4.19419	4.31517	4.33513	4.83619	4.37606	4.38102	4.50451	4.46512	4.50611	4.54361	4.44428	4.68862	4.03907	5.04088	4.25308	4.4914	4.68087
ADAM8	5.28505	5.3253	5.47269	4.84737	5.12948	5.38614	6.28961	5.68476	5.40785	5.45685	6.09597	5.90168	5.98038	5.17772	5.97639	5.92595	5.91434	5.3789	4.76618	5.53798	6.21712	5.65057	5.73496	5.60638	5.23658	5.09165	5.49684	5.42074	5.97923	6.27285	6.46267	5.51831	6.00292	5.27747	5.54033	6.67453	5.16041	5.48899	5.14008	5.5774	5.11282	5.77044	5.07855	6.35331	5.66045	5.64064	5.35928	6.0901	5.51124
ADAM9	7.71367	8.29779	8.36125	7.94857	8.23272	8.20842	8.08568	8.2165	8.23664	8.81885	8.02898	8.32387	7.50076	8.16363	8.25536	8.63112	8.56705	8.20292	8.28291	8.39739	8.28133	7.57097	7.8045	7.78381	7.3357	7.66304	8.13906	8.18609	8.07532	8.34933	8.71803	7.9694	8.28052	8.02083	8.26398	8.81818	7.82502	7.80647	7.92412	8.39093	7.91751	8.55313	7.76805	8.44562	7.94089	8.24778	8.03263	8.31181	7.73119
ADAMDEC1	7.13288	6.14037	6.25658	6.8346	5.65255	7.39861	7.14573	6.06014	7.41441	7.32046	6.04248	7.69643	6.2985	5.69521	6.59564	4.73185	6.53225	5.93145	6.73782	5.91751	6.20838	6.18293	6.7513	5.57032	4.06574	4.48073	4.28692	4.58316	5.14657	9.50142	8.28115	4.73844	7.62367	6.64429	5.682	7.19979	4.14689	8.45238	5.05547	7.33606	3.97225	5.59668	4.11179	7.74359	7.65715	7.37806	8.84799	6.88177	5.12506
ADAMTS1	6.98008	7.35516	7.58889	8.85862	8.79449	8.51042	8.73624	8.35286	7.84014	8.36719	7.56192	8.50938	8.10043	7.49221	7.41322	7.77316	7.57929	7.48621	7.55463	8.05417	8.32093	7.7777	8.05236	6.92412	6.44086	7.45094	7.27143	8.87286	8.51885	7.65644	8.74421	8.11073	8.22679	8.00797	8.46761	8.35663	8.37272	8.41283	8.8267	8.63669	8.15226	7.43519	7.4367	7.95991	7.43614	8.43733	8.01342	8.71152	7.06177
ADAMTS12	6.70371	6.40015	5.91517	6.12751	5.95488	6.013	6.34045	5.9377	6.28542	6.3337	6.157	6.26559	6.01128	6.4102	6.50502	6.63984	6.71019	6.64248	6.57005	6.63221	6.33506	6.18325	6.40175	5.85883	5.73398	6.04751	6.35743	6.26701	6.23187	6.41071	6.07612	6.00833	6.59277	6.13553	6.32049	6.55602	6.28601	6.24643	6.47555	6.19524	6.24072	6.14806	6.41849	6.53008	6.1568	6.31485	6.41576	6.41313	6.19509
ADAMTS13	6.38437	5.88456	6.49493	5.84393	5.73334	5.88606	5.93162	6.07233	6.33087	6.37051	5.22299	6.12283	6.36624	6.4461	6.00801	5.68512	5.68341	6.16259	6.35526	6.4225	5.54279	5.66449	6.3863	5.70917	5.97519	5.30215	5.85572	6.32032	6.06948	5.70613	6.28224	6.40704	6.4888	6.47326	5.7373	6.16115	5.58831	6.05033	5.92557	6.59926	6.3072	5.73278	5.86806	6.02579	6.45611	6.29871	5.6651	5.99602	6.31238
ADAMTS2	7.13986	7.63986	6.97745	7.13208	6.98519	7.72788	7.1561	7.51571	6.74273	7.45681	6.47638	7.10559	6.69248	7.17331	7.06392	7.08935	6.83688	6.54204	7.41869	6.79585	7.47893	7.56125	6.44449	6.22939	6.29568	6.92929	6.57695	6.82141	6.63918	7.84927	7.3561	6.43642	6.98319	6.48737	7.167	8.24309	6.57005	7.74059	7.40313	7.04093	6.95505	7.76193	7.58057	7.45026	7.04405	7.14175	7.38747	7.25358	6.46686
ADAMTS20	4.58766	4.62528	4.78174	4.06438	3.75964	4.05671	4.51226	4.1696	4.41146	4.3678	4.75549	4.82998	4.6053	3.25151	4.21881	4.23903	3.95895	4.21724	3.20872	4.59072	4.73346	4.42952	3.36301	4.01454	4.46841	4.77038	4.39104	4.12085	4.04517	4.19188	4.31928	4.48815	4.4901	4.33085	3.94174	4.42671	4.39476	4.07623	4.16118	4.65606	4.30028	4.47878	4.22068	4.15643	4.15845	4.40034	4.33258	3.85828	4.55856
ADAMTS3	5.50789	5.07376	4.63684	5.47067	5.11117	5.12805	5.40382	4.61427	5.01834	4.89241	5.55855	5.18919	5.19567	5.41681	5.64749	5.74678	5.03233	5.23696	4.40369	5.19069	5.13929	4.48611	5.71899	4.52313	5.46066	4.92048	4.93574	5.21628	4.61859	5.20888	5.04289	5.62207	5.40489	4.50986	5.96234	5.88462	4.7849	4.9755	5.21964	5.68007	5.31048	6.3156	5.3078	5.21531	4.31508	5.25173	4.92678	5.07327	4.19496
ADAMTS5	7.85944	8.49374	7.7014	7.67672	7.68279	7.61765	7.19094	7.84949	7.91759	8.39033	7.61408	8.5569	7.22572	7.70456	7.96171	8.08998	7.69526	7.99936	8.63091	7.91623	7.29025	7.55144	8.17181	7.22021	6.15833	7.53347	6.83423	7.68911	7.94112	7.83128	8.90036	7.66666	7.35586	6.69816	7.84455	9.10618	8.07078	7.72275	8.50898	8.02526	8.2226	8.00123	7.80911	8.63571	7.39381	7.41244	8.05401	8.36469	6.97544
ADAMTS6	5.74268	5.2107	5.46796	5.18492	4.92539	5.38679	5.47172	5.73495	4.46433	4.96274	6.08309	5.36346	5.57427	4.89394	5.49482	5.3576	5.03227	4.98738	5.04829	5.12438	5.14262	4.89884	5.14138	4.7245	4.64306	4.52463	4.7344	5.23402	5.25154	5.83647	5.5495	5.12815	5.19601	4.99602	4.96302	6.20001	5.04456	5.07027	5.27607	5.37106	5.06272	5.82643	5.45393	5.4444	5.10161	5.69375	5.19848	5.07211	4.93622
ADAMTS7	5.45169	5.83676	5.67106	5.17759	5.39089	5.39426	5.55186	5.11625	4.86862	5.43183	5.71714	5.04039	5.61592	5.85844	5.61817	5.77517	5.29978	5.38468	5.6199	6.09263	5.73519	6.13275	6.31431	5.2009	5.50958	4.827	4.92532	5.77	5.53986	5.75084	5.33602	5.42899	5.40115	5.60141	5.85532	5.69643	5.28552	5.54503	5.67098	5.60427	5.41197	5.79832	5.51819	6.01868	5.74416	6.04235	5.30539	5.89601	5.70454
ADAMTS8	5.40827	4.45995	5.51243	5.286	4.75326	5.31924	5.0333	5.36932	5.02033	5.01167	5.02728	5.50033	5.10126	5.12768	5.26593	4.80093	4.91806	4.94362	4.97752	5.40529	5.26547	4.33762	5.6476	5.09721	4.96045	4.92831	5.08387	4.41939	5.42818	5.12939	5.28317	5.46239	5.30743	4.86859	4.61989	5.39602	5.16919	4.93369	5.12721	5.75141	5.21254	5.02283	5.17315	5.21446	5.48854	4.9351	5.49253	5.298	5.37171
ADAMTS9	6.70474	6.35186	6.29797	6.28193	6.29545	5.7984	6.03735	6.46495	6.18247	6.2201	6.65288	6.45183	6.16114	6.2488	6.60965	6.37154	6.07889	6.31684	6.28041	6.18543	6.38121	6.40199	6.28547	5.96057	6.18912	6.24237	6.21048	6.13251	6.81913	6.30401	6.22008	6.37238	6.35608	6.18659	5.97159	6.61097	6.34611	6.23919	6.74104	6.38393	6.37249	6.32391	6.43745	6.59494	6.01293	6.26657	6.58562	6.79467	6.146
ADAMTSL2	4.61541	4.0254	3.97208	4.07242	4.42977	4.05771	5.34921	4.45267	4.69104	4.6628	3.47254	3.76797	5.04246	4.35682	4.44116	5.14311	4.53976	4.0408	5.51293	4.47121	3.60217	4.76246	4.70388	4.51583	5.25535	4.11911	4.02506	4.62471	4.08438	4.45469	4.31822	4.70803	5.31199	4.40544	4.60342	3.93865	4.41406	4.63647	4.32504	4.88076	4.75422	4.75818	4.44443	4.63885	4.28592	4.10878	4.60886	3.57659	4.89733
ADAMTSL3	5.85351	6.06502	6.11614	6.72421	6.18068	6.10886	6.39501	5.75922	6.17821	7.08865	6.0958	6.74742	6.14711	6.16605	6.65389	6.1918	6.12487	6.20556	6.06206	6.15131	6.7489	6.03779	6.29336	6.30537	6.57744	6.99852	5.99425	6.44116	6.60589	5.89519	5.99097	6.10512	5.56903	6.60124	6.70173	6.30567	6.21087	6.30879	6.40842	6.00882	6.38781	6.67793	6.8034	6.33234	6.24337	6.27077	6.3242	6.23096	5.76457
ADAMTSL4	6.98883	6.17852	6.65221	5.86797	6.23107	6.63239	6.04636	6.49611	6.49251	6.33023	6.57215	6.04412	6.34702	6.54566	6.63275	6.69296	5.86652	6.61224	6.57405	6.99255	5.86915	6.24526	6.27451	6.20238	5.76965	6.50044	5.95389	6.31098	6.13941	6.49213	7.23565	6.18477	6.30356	5.74204	6.46364	7.75007	6.05314	6.38141	6.64609	6.13653	6.61042	6.4545	6.16032	7.22132	6.31995	6.47031	6.85326	6.77784	5.66827
ADAP1	7.55639	7.45296	7.25217	7.33485	7.52766	7.49971	7.57732	7.67114	7.28851	7.42693	6.79482	7.0937	7.11822	7.47901	6.82007	7.28779	7.38208	7.45264	7.74961	7.3513	6.11105	7.68122	6.77058	7.29142	7.51348	7.50276	6.86886	7.04992	7.6346	7.58696	7.34983	7.00469	7.70133	7.38177	7.00943	7.83544	7.13903	6.75808	7.22105	6.93238	7.09828	7.51259	6.99706	7.61252	7.33342	6.97242	7.34847	7.35371	7.25835
ADAP2	7.89345	8.01106	8.1525	8.34823	8.65656	8.81743	8.56507	8.12049	8.63298	8.80274	8.26926	8.94087	8.24609	8.04552	8.13408	7.34195	8.00309	8.09639	7.8811	7.82324	7.80536	7.60001	6.90377	7.52886	7.60691	7.32299	7.61935	7.82377	7.9021	8.8964	8.86274	8.14931	8.33034	7.13499	8.40093	9.4363	7.7193	8.10483	7.43199	8.38693	7.69387	8.77363	7.67058	8.97633	7.80932	8.09715	8.68453	8.14051	7.41291
ADAR	11.0266	10.8419	11.4541	12.0231	11.483	11.1929	12.1313	10.7532	11.837	11.6707	11.9474	11.9833	12.202	10.8958	11.5429	10.7768	10.6782	10.7258	10.8851	11.2565	10.9138	10.9329	11.1504	11.2526	10.6903	10.7826	10.5452	10.5648	11.8004	11.6839	11.7859	10.8629	11.2011	10.792	11.9046	11.7953	10.5994	11.777	11.8567	12.0846	10.6026	12.0221	10.6026	11.6961	11.864	11.5068	12.2662	11.6107	10.3899
ADARB1	6.03406	6.72514	6.43391	6.4383	6.58157	6.78179	6.4703	6.41258	6.44012	6.7866	6.43549	6.56908	6.35376	6.41919	6.7645	6.61372	6.26598	6.37569	6.35081	6.3932	6.25832	6.33873	6.55993	6.05507	6.57537	6.63581	6.49353	6.48571	6.21915	6.31685	6.50894	6.59395	6.40827	6.56616	6.40949	6.63623	6.27256	6.24285	6.50183	6.33381	6.3735	6.97094	6.56756	6.4839	6.39805	6.54587	6.32512	6.47544	6.62034
ADARB2	5.62064	5.23724	5.49007	4.45929	5.45694	5.56364	4.42991	5.07037	5.23642	5.07831	5.35932	5.26527	5.49774	4.18151	4.4367	4.69821	5.02002	5.0869	5.33815	3.98907	4.14153	4.44191	5.2319	4.80487	5.14407	4.9612	5.21392	5.3791	4.44872	4.64076	4.76379	4.53552	5.39894	5.33734	4.67875	4.58198	5.24091	4.46151	5.53253	4.89535	5.18532	5.05448	4.86557	5.63775	4.46478	4.94045	5.04275	5.15136	5.31287
ADAT1	8.39851	8.23428	8.15905	8.31029	8.17811	8.26716	8.08591	7.84665	8.0489	8.14543	7.99208	8.30374	7.82805	8.11778	7.8646	8.13053	8.2228	7.82376	8.25661	6.98004	8.41206	8.02855	7.42703	8.08701	7.88222	7.61538	7.95475	8.23618	8.591	8.35102	7.91979	8.47652	8.01367	7.79639	8.08838	8.31334	8.28396	8.20985	8.0753	8.60299	8.32856	7.43801	7.90466	8.21872	8.06411	7.38652	8.48364	8.26885	7.8473
ADCK2	7.21256	7.18823	7.44806	7.32184	7.84607	7.16065	7.56034	7.59778	7.38706	7.17915	7.67332	7.5618	7.23116	7.40818	7.16452	7.40297	7.35063	7.60967	7.4117	7.39561	7.78758	7.02385	7.05523	7.43583	8.14452	7.51426	7.68622	7.40367	7.34762	7.16782	7.0006	7.85285	7.23344	7.36674	7.87658	6.78538	7.53267	7.24279	7.20616	7.31465	7.41581	7.20923	7.56866	7.21245	7.60313	7.3739	7.26105	6.97201	7.99268
ADCK3	9.5712	9.08308	9.27636	9.16557	8.91668	8.79533	9.24096	9.18026	8.72361	8.75522	9.41183	8.9267	8.696	9.06663	9.2833	9.16074	9.52603	9.10908	9.14589	9.38402	9.46188	9.12721	9.09418	8.94712	9.31479	9.81727	9.16418	9.19057	8.75592	9.07209	8.6628	9.15559	8.97968	9.2177	8.91983	8.63491	9.40819	8.83105	9.71464	9.17731	9.42183	9.11842	9.35254	9.12826	9.12127	9.21082	9.32656	9.15543	9.48681
ADCK4	5.5304	6.88647	5.59383	6.16076	5.12992	5.56016	5.5373	6.51619	5.17016	6.59738	6.47545	5.33229	4.79074	5.51697	5.60762	7.02708	5.48281	5.35205	5.38254	5.30505	6.39635	4.97615	5.22394	5.71365	6.57755	6.52759	5.92788	5.78308	5.6714	6.07628	5.66708	5.78761	5.17452	5.69834	6.0776	5.658	6.09809	5.56655	6.25472	5.46582	5.92637	6.01626	5.93806	5.93482	5.7558	5.62495	5.34002	5.56754	5.50366
ADCY1	5.94481	6.23248	5.80572	5.94957	5.66451	5.41346	6.09124	5.62323	5.59279	5.80399	5.3219	5.6129	6.03287	6.46358	6.21754	6.40377	6.24515	6.19435	6.42687	6.03479	6.3363	6.49612	6.28393	5.75629	5.42141	5.9786	5.67236	6.17013	6.01818	5.51583	6.32221	5.96491	6.1873	5.61996	5.83075	6.52837	6.06551	6.29556	6.39545	5.81654	6.08624	5.92848	5.54972	6.26181	6.08883	6.20401	6.11274	5.94475	5.73
ADCY10	5.1085	4.25244	4.50514	4.5578	4.18264	4.39713	4.62173	4.61763	4.77833	4.30291	4.26725	4.22803	4.69385	4.56787	4.80544	4.33277	4.77078	4.29443	4.60433	4.59072	4.53589	4.8908	5.02174	4.67421	4.54048	4.43044	4.3193	4.47172	4.40754	4.34655	4.73602	4.35965	4.38276	4.35965	4.60176	4.55358	4.22708	4.46407	4.44786	4.42344	4.48485	4.89629	4.83857	4.36005	4.69714	4.49812	4.95439	4.60015	4.5309
ADCY2	7.56989	7.3837	7.3286	6.9011	7.0095	6.45301	7.13248	7.12293	6.85116	6.64432	7.35951	7.08986	7.2371	7.27499	7.4119	7.27499	7.77666	7.56823	7.48389	7.52147	7.22445	7.33027	7.56057	7.76788	7.98701	7.70291	7.70098	7.33162	7.15835	7.14026	6.58965	7.42069	7.45648	7.75977	7.39004	7.05072	7.2149	7.2304	7.0059	7.59953	7.21188	7.36904	7.5508	7.21858	7.2959	7.19319	7.23585	6.95551	7.34032
ADCY3	7.8706	7.79018	7.50158	8.06621	7.68721	7.94179	7.51888	7.71574	7.64891	7.83968	7.49314	7.64177	8.07159	7.69209	7.70372	7.22337	7.5636	7.32946	7.36655	8.17761	7.33746	7.91189	7.7069	7.39918	7.68773	7.77642	7.23315	7.63301	7.49907	7.89718	7.81979	7.49928	7.52445	7.41277	7.71149	7.72813	7.26586	7.51574	7.77133	7.56314	7.58155	7.95147	7.49353	8.07769	7.70382	8.15279	8.06247	7.99195	7.1623
ADCY6	7.84148	7.96835	7.60156	7.72611	7.60139	7.71783	7.6954	7.92277	7.71541	7.69286	6.75668	7.53205	7.63775	7.6847	7.16743	6.26391	7.90821	7.74184	7.58645	7.84481	6.82894	7.82822	8.01761	8.61077	7.31076	8.06173	7.76305	7.6822	7.50435	7.61684	7.44655	7.05711	7.61813	7.08715	7.29372	7.37613	7.77761	7.58741	8.50488	7.34712	7.93158	7.45242	7.82355	7.9633	7.03598	7.29776	7.89097	7.57494	7.02864
ADCY7	6.90435	7.3023	7.09068	7.60525	7.50879	7.72595	7.74467	4.84925	7.45793	7.96348	7.38414	8.083	7.45046	7.12696	7.47963	7.58817	7.44293	7.39582	7.36107	6.82337	7.62948	6.84553	5.98155	6.95464	6.45971	6.54992	6.78343	6.59695	7.0318	8.58013	8.35005	6.75338	7.49957	6.69256	7.18879	8.35324	6.21408	7.42559	6.40341	7.65669	7.10553	8.03606	6.86999	7.98904	7.63424	6.9977	7.54647	7.22458	5.97443
ADCY8	6.11389	5.33421	5.00957	3.92344	4.84718	4.79025	5.5023	6.29652	4.47098	5.5391	6.16277	5.86623	4.51071	5.43728	5.16999	4.85935	5.02597	5.16976	5.36448	3.80899	5.52545	4.89374	5.6415	5.90109	4.53217	5.24097	6.2392	5.69579	5.55309	4.89339	4.87073	4.19203	5.24595	4.99959	5.4828	4.71741	5.19487	4.93648	5.32723	4.57494	5.38977	4.53612	5.08679	4.71383	4.48176	5.00711	4.61768	5.13122	5.48032
ADCY9	8.32971	7.63724	7.84865	7.57851	7.77722	7.50376	7.38696	7.59499	7.36838	7.28349	8.00974	7.16716	7.50826	7.64763	7.7953	7.78176	7.67059	7.69158	7.82289	7.81776	7.71282	7.66592	7.60533	7.38476	7.55289	7.75479	7.4004	7.80571	7.8003	7.33885	7.92944	7.33217	7.84198	7.29748	7.75416	7.82573	7.30787	7.85285	7.42115	7.98991	7.95686	8.01592	7.7283	7.84986	7.77315	7.53914	7.85013	7.60897	7.88971
ADCYAP1	5.89872	5.57214	5.77297	5.17094	5.3072	5.27804	4.94372	5.78174	5.14365	5.24372	5.53984	5.51698	5.29661	5.53613	5.86143	5.40277	5.46724	5.94567	5.77227	4.99002	5.62024	4.3688	4.66485	5.20722	5.56824	5.12004	5.16162	5.75492	5.26835	5.17897	6.56702	5.26278	5.72228	5.39091	4.89122	5.6238	5.57336	5.12772	5.38237	5.1504	5.23966	5.27792	5.33862	6.0379	5.36691	5.19254	4.96499	5.10315	4.84126
ADCYAP1R1	4.96475	4.73669	5.55132	5.8591	5.60531	5.92373	4.05369	4.25212	5.80026	5.75111	6.21534	5.71741	5.50503	4.84587	5.38256	3.63397	4.30379	5.70598	4.5882	6.17911	5.72595	5.95159	6.15231	5.80437	5.32045	5.69993	5.01568	5.39557	5.29449	5.43116	4.93853	4.82453	4.92846	4.77	4.98619	4.74144	5.91546	5.87815	6.6315	5.83187	6.31769	4.82804	5.64143	4.82322	5.49626	4.95633	5.29181	5.66446	4.74649
ADD1	9.51984	9.31375	9.13073	9.11651	9.07647	9.01126	9.18595	9.33731	9.10067	8.88133	8.88666	8.89307	9.05859	9.34094	9.11177	8.87868	9.42875	9.38989	9.27372	9.30801	9.05538	9.4931	9.05143	9.22686	9.04301	9.4586	9.18628	9.29619	9.05404	9.19496	9.22927	9.20439	9.07159	9.01412	9.13464	9.04271	9.19663	9.07159	9.37242	9.1888	9.35948	9.48717	9.33196	9.40254	9.02676	9.21191	9.49556	8.92371	9.05607
ADD2	6.11949	5.8866	6.10765	5.38547	5.60806	5.98393	5.85203	5.69375	5.2139	6.07527	6.38085	5.92194	5.43358	5.78794	5.91704	6.12986	5.86707	5.99674	5.92994	6.20606	6.09193	5.8718	5.70826	5.62284	6.04984	5.90045	5.45619	5.84014	5.79644	5.91322	5.68111	6.06349	6.20417	5.85902	5.82564	6.04463	6.20319	5.95062	5.85691	5.67688	5.67808	6.2678	5.96151	5.67106	6.10974	6.03428	5.82021	6.06938	5.9565
ADD3	10.1777	10.389	9.99032	10.7678	10.7044	10.9084	10.0849	10.2944	10.733	11.053	10.049	10.7245	10.169	10.3484	10.3882	10.5486	10.1964	10.3182	10.6515	10.2429	10.1351	10.0729	10.7813	10.8191	9.69096	10.483	10.3788	10.1609	10.7265	10.3252	10.9097	10.4244	10.1196	10.2822	9.74114	10.486	10.5977	10.822	11.0561	11.1255	10.8394	10.5549	10.685	10.5071	10.4443	10.0156	10.8499	10.7185	9.84532
ADD3-AS1	4.10242	4.17799	4.51677	3.72644	4.62483	3.95908	4.64337	4.78216	3.99279	4.68938	4.21767	5.0248	4.13954	4.29029	4.85543	4.25051	4.93879	4.63464	4.80428	5.45785	5.42857	5.47217	5.36985	4.15619	4.3775	4.87415	4.56245	4.60003	4.27787	5.2166	4.98841	4.57321	4.53361	4.20435	4.325	5.08576	4.40422	4.80404	4.5094	5.05654	4.40365	4.88662	4.5128	4.70775	4.30256	3.75661	4.855	4.79265	4.33673
ADGB	4.36	2.6167	4.57743	3.56545	2.6842	4.00968	4.12815	3.472	4.65908	4.52109	4.35536	4.21433	2.72558	2.65026	3.68095	3.80086	4.52374	2.97743	4.59089	3.35621	4.55561	4.05933	4.86416	3.72409	3.59003	4.10561	5.17867	3.97719	3.95481	3.20758	3.946	4.65829	4.09541	4.38827	3.89601	3.96389	3.96345	4.1915	3.69824	2.95918	3.68938	3.2211	3.83539	3.88266	4.38965	3.70716	3.76951	4.03321	3.75924
ADH1A	5.61097	5.42098	5.15847	5.15222	5.16139	4.75973	4.9148	5.4933	5.16026	5.18899	5.4691	4.83884	4.20672	4.88016	5.64292	5.62915	5.03896	4.87729	4.93864	5.5602	5.58211	5.30119	4.61259	4.9503	4.9446	5.34009	4.71298	5.33666	5.41336	5.33591	5.24282	4.93106	4.57523	4.79127	4.76815	6.02163	5.42259	5.51372	5.67215	5.03781	5.40152	4.58257	4.7714	5.32776	5.32321	4.50949	5.18068	5.46197	4.95408
ADH1B	7.92995	8.4847	8.58717	8.906	9.09341	9.44459	8.02629	9.27861	8.47417	9.14523	8.21626	7.40849	7.06534	8.709	7.00996	9.14476	8.34418	8.20697	8.16557	8.96013	8.27541	7.4629	7.88238	8.22028	6.09857	8.91805	6.91323	8.50756	9.06921	7.72292	9.4259	8.16925	7.95256	7.4644	6.89066	7.98881	9.15455	8.69633	10.0112	9.45106	9.35797	8.43668	8.0486	8.74938	8.27082	7.26919	9.14554	9.065	8.07683
ADH1C	5.64186	5.63397	5.83648	5.1773	5.23156	5.7157	3.93375	5.33713	5.22675	5.22759	4.48375	4.92747	5.10697	5.67954	4.6649	5.03643	5.36424	5.3437	4.96043	5.43121	5.33319	5.65153	4.96	4.70159	5.12196	5.79871	4.79291	5.13694	5.23966	4.56183	5.03332	4.71934	5.03724	4.99431	5.3692	5.18323	5.11602	5.08741	6.2986	6.07347	5.61792	5.19052	4.98554	5.62436	5.10666	5.08138	5.83273	5.77142	4.59341
ADH5	9.76709	10.2809	10.2183	10.0443	10.1981	10.0149	9.89893	10.0823	9.77137	9.99005	10.1031	10.0612	9.4645	10.2297	10.2761	10.7328	10.2183	10.4396	10.3705	9.79705	10.2279	9.62969	9.70214	9.7743	9.40335	10.1409	9.94374	10.3593	9.65418	10.0345	10.216	9.70542	9.8306	9.91654	9.90293	10.4994	10.3302	9.76558	10.6157	10.3423	10.1401	10.3402	10.2262	10.0125	9.60131	9.90986	10.3785	10.1767	9.66824
ADH6	5.74331	5.18832	5.55572	4.48894	4.95882	4.79293	4.75036	5.08127	5.60788	5.40016	5.52614	4.97598	4.12889	5.75914	4.63466	5.59369	5.4472	5.65387	5.63886	4.29297	5.48219	5.27307	4.00628	5.04195	5.47648	5.66963	5.50877	5.90093	4.49538	5.58649	4.7662	5.77714	4.49538	5.07457	5.64478	4.87733	5.46048	4.48694	5.09223	4.80224	5.1603	5.17283	5.51749	4.64864	4.88765	5.81166	4.67526	4.79091	4.87244
ADH7	5.35504	5.19416	5.1156	5.2739	4.79111	5.02469	4.9022	5.6514	4.47672	5.22948	5.36085	5.89781	4.20563	5.03945	5.58975	5.73368	4.91816	5.39296	5.33041	5.96515	6.13101	5.74601	4.26908	4.92653	5.21127	4.8849	4.97564	5.37518	4.77484	6.02336	4.90836	5.2612	5.34614	4.97247	4.93322	5.29395	5.02307	4.90466	5.13613	4.77196	4.6197	5.25155	5.0407	5.0248	4.79231	6.22542	4.96731	4.65086	5.24351
ADI1	8.92889	9.1108	9.09572	9.31294	9.62793	8.56305	9.11114	8.87287	8.54062	9.01284	9.26809	9.25283	8.66811	9.62058	9.28712	9.61794	9.31934	9.47858	9.1638	9.42154	9.66267	9.16831	9.45332	9.28114	9.32436	9.1956	9.58628	9.16417	9.13439	8.88113	8.96839	9.17752	9.2565	9.16316	8.79686	8.75832	9.75251	9.35198	8.70486	9.07678	9.57755	9.17752	9.33845	8.74937	9.39116	9.04224	8.28972	9.26683	9.4163
ADIPOQ	8.21846	7.72405	7.24158	9.78174	8.8542	8.56035	7.2636	10.6349	7.80454	11.3017	7.73057	7.32069	6.16936	8.8113	8.60772	8.11437	9.12609	8.30047	7.59721	11.498	9.63403	7.58309	7.54069	9.00438	3.95656	10.9792	6.08236	8.56471	10.803	6.23716	8.55488	5.16029	8.4627	6.85978	7.30329	5.28318	10.9792	9.74963	11.7014	9.15409	10.7464	7.81584	8.65799	10.3735	4.33769	8.94533	10.0213	9.65582	9.31837
ADIPOR1	9.84664	10.2664	10.1506	9.99139	10.0532	10.2254	10.2412	10.4435	10.1228	10.2246	10.0187	10.3183	9.95436	10.2402	10.4489	10.7542	10.413	10.3218	10.3676	10.5047	10.5537	10.0203	10.1852	10.0553	10.5543	10.2781	10.5091	10.8806	9.94251	10.0004	9.91562	10.3227	10.1531	10.4884	10.6255	9.99173	10.0718	10.0728	9.86381	10.1582	9.95771	9.97722	9.94859	10.1656	10.1053	10.3632	9.85096	10.341	10.1427
ADIPOR2	10.2958	10.2305	10.1124	9.94566	9.79264	9.78521	10.1387	9.96903	10.1007	9.91155	9.99524	10.1025	10.1247	10.5745	10.5948	10.4674	10.5555	10.5487	10.2535	10.3774	10.2048	10.086	10.2975	10.2167	10.5137	10.2474	10.3303	10.5074	10.2563	9.89376	9.80846	10.32	10.1112	10.0255	10.1314	9.52905	10.56	10.0544	10.8182	10.263	10.4915	10.3169	10.0624	9.92524	10.0018	10.3407	10.0168	10.2509	10.3546
ADIRF	8.68055	9.54343	8.67634	9.86238	9.97297	9.95786	9.77438	9.70159	9.25868	10.6625	9.32535	10.111	9.79975	9.94993	9.92724	9.98553	10.0826	9.99693	9.32733	10.8091	9.81887	10.1978	9.88375	9.88139	8.66589	10.8585	9.38866	10.4985	10.0403	10.2381	9.49474	9.56016	9.15679	9.21751	10.091	9.78154	10.6653	9.94832	11.3685	9.46063	10.4644	10.0196	10.1758	10.4654	8.78838	10.1892	9.67843	9.31302	9.47651
ADK	8.09351	8.49756	7.98877	8.10363	8.10877	7.96244	8.16621	7.9157	7.86968	8.24943	8.06322	8.04611	7.82833	8.12531	8.31283	8.67922	8.06258	8.1733	8.38668	7.97921	8.10549	8.4978	8.39812	7.82895	7.97704	8.0199	8.04121	8.37884	8.12306	7.72534	7.66248	8.41545	8.06009	8.3821	8.45443	7.70422	8.13466	7.98758	7.99886	8.17438	7.89881	7.88595	8.13261	7.66743	8.34675	8.93113	7.76103	8.22677	7.63317
ADM	9.65837	9.347	9.87876	9.95281	10.2713	9.99055	9.78395	9.94192	9.88164	10.1059	10.4846	9.71382	10.1718	9.16714	9.39727	9.51209	9.34218	9.18117	9.23891	9.86139	8.55487	9.29386	9.23544	8.12305	8.13493	9.14649	9.0036	10.0806	9.53022	9.49171	10.8222	9.50208	9.69204	9.8056	9.42292	10.8494	9.53663	9.21165	9.9303	10.393	9.54688	10.0129	8.95233	10.9548	9.6153	9.67838	10.0589	10.7443	8.75553
ADM2	7.36662	7.08785	6.51325	7.27298	5.60112	6.69914	6.50135	6.10122	6.27526	6.7393	6.73865	6.92641	6.93734	6.13438	7.3519	6.21757	6.36143	7.18655	6.29043	7.23726	6.70205	7.50791	6.42763	6.40032	7.10626	6.62339	6.50255	6.46534	6.4353	6.61161	6.22743	6.36618	7.02277	6.90494	6.35048	7.11264	6.82646	6.32399	6.48995	6.65302	6.8276	7.43931	6.78703	6.89947	6.90711	6.74802	6.0519	6.56262	7.36322
ADNP	9.73177	10.0811	9.80557	9.78597	9.54685	9.26598	9.49702	9.48074	9.95706	9.93814	9.40921	9.44398	9.23756	9.76319	9.42813	10.0485	9.7821	9.91615	10.0175	9.39643	9.52828	9.11066	9.39643	9.83855	10.0254	10.1015	9.92915	10.0367	9.22857	9.29316	9.37109	10.0814	9.19788	9.86027	9.7997	8.97309	9.84137	9.65713	9.64684	9.71066	10.0584	9.49636	10.1161	9.38848	9.44695	9.75193	9.61095	9.43882	9.66781
ADNP2	8.19461	8.11707	8.03789	8.2619	8.39957	8.82791	8.23863	8.11133	8.40111	8.52373	8.30112	8.53985	8.56062	8.15509	7.67014	7.87096	8.32613	8.05387	7.64782	8.27521	8.09583	8.62485	8.62158	7.96013	8.6026	8.61788	8.39856	9.0039	8.38069	8.17889	8.13686	8.90303	8.18801	8.31204	8.88261	8.11772	8.48459	8.44431	8.31326	8.35488	8.22932	8.453	8.44395	7.91336	8.10937	8.99315	8.14302	8.23003	8.19981
ADO	9.37409	9.42773	9.08785	9.21824	8.87671	9.00358	8.96774	9.21412	9.06867	8.98676	9.15706	9.05916	8.85769	9.34632	9.08371	9.69918	9.22203	8.95986	9.26841	9.36017	9.70473	8.82314	8.99141	9.15104	9.51318	9.18855	9.29199	9.09166	9.6204	8.95976	9.54384	9.27974	9.24914	8.90602	9.09114	9.13086	9.05834	9.58296	8.9716	9.05919	9.30454	8.79002	9.05041	9.0698	9.15938	8.86934	9.21775	9.46823	9.16499
ADORA1	6.09194	6.3946	6.43461	5.88494	6.2037	6.21339	6.43498	6.08025	6.2945	6.38979	6.26074	6.1667	6.36671	6.22047	6.62556	6.26029	6.2141	6.43871	6.00212	6.66788	6.11452	6.45891	6.67293	6.7052	6.17072	6.43322	6.48982	6.52276	6.21228	6.41807	6.09057	6.23787	6.25336	6.10433	6.25407	5.97723	6.41792	6.24103	6.90782	6.15471	6.53	6.56628	6.22315	6.2966	5.99835	5.93126	6.2637	6.31127	6.57004
ADORA2B	7.45705	7.76837	6.08169	7.58466	8.02009	7.40796	7.59002	7.87596	7.01241	7.36675	6.95326	7.40556	6.23477	7.57808	7.88088	7.39664	8.06213	7.92259	6.3898	7.24703	7.37974	6.58419	6.7193	7.71287	7.90092	8.35021	7.35689	7.16295	8.55217	6.47117	7.31774	7.91871	7.79556	7.99362	7.05945	6.55176	7.93041	7.39156	6.58424	7.66628	7.97465	6.37422	7.15185	7.12138	7.17625	7.44214	7.17006	8.20083	7.89365
ADORA3	6.23405	5.67945	6.31008	6.30932	6.31173	7.07464	6.10606	6.21643	5.99016	6.58546	6.75231	6.46746	5.96171	5.83422	5.95073	4.54393	5.88292	6.35775	5.73387	5.73079	6.44248	6.19512	5.76966	5.49839	5.24191	5.37195	5.45024	6.44146	5.48651	5.81148	7.166	5.75213	5.71257	5.36526	6.08439	6.5953	6.14814	5.51813	7.15898	7.36015	6.3812	5.99672	5.34665	6.30555	6.04988	5.25642	6.2161	6.66263	5.38754
ADPGK	8.30445	8.27318	8.07628	8.72929	8.27904	8.53964	8.30953	8.16509	8.39356	8.44615	8.70277	8.81976	8.19487	8.16579	8.23637	8.31099	7.91893	8.14023	7.97425	7.99624	8.34642	8.03427	8.145	8.20083	8.08781	8.04273	8.10236	7.97337	8.34159	8.80091	8.76028	8.17565	8.52184	8.18789	7.83588	8.8424	7.8826	8.20208	8.15877	8.40631	8.02802	8.24973	7.78798	8.48871	8.35743	8.38577	8.57322	8.32573	8.05323
ADPRH	6.50298	5.29984	6.50929	6.59102	7.11309	6.64382	6.34237	6.2264	6.85043	5.76124	4.40978	4.6023	6.75604	5.13189	5.22077	4.99221	5.55191	5.82726	5.4358	5.22679	5.84951	5.59749	5.43115	5.17201	5.2204	5.0541	5.2564	4.96734	5.89	7.06142	6.25043	5.47778	5.94525	5.13193	5.89323	7.40234	5.47372	6.03694	6.25043	6.6062	5.43175	5.39091	4.89994	6.50162	5.70004	5.07663	6.6685	5.99491	5.2494
ADPRM	7.8085	8.16392	7.86408	7.98567	7.80782	7.64598	7.79256	7.51463	8.56799	7.38495	7.7464	7.13445	8.1043	7.76831	7.02958	7.95436	7.70068	7.34708	7.88199	7.8287	8.0828	7.55911	8.3038	7.37619	7.52357	7.78885	7.75414	7.87375	7.65757	7.70637	7.61774	8.0267	7.79513	8.18642	7.64803	8.50684	7.9251	7.71232	7.6064	8.26617	7.63037	7.9467	7.53312	7.28618	8.64524	8.1308	7.7754	8.17405	7.55175
ADRA1A	4.6203	5.13883	4.92162	4.67971	4.73395	4.51036	4.47566	4.8252	4.48514	4.82004	4.73082	4.88223	5.08784	4.66663	4.98148	5.32862	4.83166	4.7852	5.09982	4.18864	5.21387	4.82578	4.7852	4.57003	4.60028	5.19097	4.68069	4.60008	4.74933	4.65719	4.49363	4.80473	4.66103	4.94117	4.7159	4.62531	5.25755	4.68573	5.3307	4.57869	4.97089	4.79556	4.78503	4.9642	4.95849	4.62572	4.73886	4.82658	5.07206
ADRA1B	4.20671	3.96975	4.92764	3.15504	3.76039	5.16736	4.54756	3.05155	5.10041	4.8607	4.94634	4.77711	3.55913	3.73176	5.38046	4.01618	4.19906	4.09916	4.78664	4.35147	4.39909	4.02856	3.19879	4.65983	4.30701	3.65915	4.05682	4.52783	3.91676	5.27786	4.51594	4.16946	4.53859	4.56236	4.31831	3.87366	5.11801	4.47991	3.70595	4.03833	4.29581	4.57463	4.5918	4.1075	4.13362	3.48411	4.33611	4.60382	3.27077
ADRA1D	5.09292	4.86591	4.79968	4.46707	4.66938	4.80575	4.74939	5.15898	4.56603	4.79055	5.00421	4.33968	3.94531	4.51428	4.55692	4.89875	4.80535	5.00529	4.99521	4.77917	5.06956	4.46211	5.54655	4.60292	4.79012	4.35666	4.72821	4.72267	4.81737	4.80847	5.10055	5.08437	4.63603	5.06192	4.87191	4.73799	4.72735	5.16281	5.02395	4.71486	4.73152	4.71156	4.31966	4.56873	5.17134	4.52492	4.58143	5.09268	4.62708
ADRA2A	6.75331	6.90355	6.40959	7.2322	6.57748	7.32294	6.85801	6.76686	7.19821	7.63275	7.10589	7.89698	6.82926	7.34796	7.33116	7.54019	7.32971	7.01244	7.08365	7.43839	7.31588	6.56539	6.83944	6.44729	6.04203	6.94769	6.38586	7.14978	6.81168	7.25545	6.53119	7.13629	7.02104	6.82594	6.99105	7.09077	7.21529	7.10501	7.67801	7.05831	7.19171	7.14589	7.1896	7.48269	6.70132	7.07662	7.51709	7.00886	6.50225
ADRA2B	5.76855	6.51417	6.475	5.7304	5.92034	5.64643	6.5941	6.48472	5.17176	5.12596	6.28497	6.22701	5.61439	6.13466	5.79675	5.35145	5.56726	4.87103	6.53747	5.46928	6.0766	6.65233	6.31309	5.67099	5.45996	6.05332	6.04695	6.04897	5.54217	6.11722	5.41693	6.10116	6.0284	6.10054	5.87006	5.8892	5.77738	5.01882	5.98977	5.83633	5.97517	7.01958	5.78173	5.78796	6.81905	6.28743	5.60574	5.6109	6.54891
ADRA2C	6.52863	6.55374	6.40765	6.56809	6.25923	5.70327	6.04914	4.96492	4.87616	6.4989	5.70249	6.30906	6.19288	6.81406	6.07453	6.39371	5.37527	6.92083	4.91122	6.70568	6.64579	7.06601	7.09543	5.84148	6.31984	6.9998	5.51757	6.4984	5.28335	6.29426	6.26334	6.67335	5.82144	6.18752	6.32455	6.27219	5.96784	6.02441	6.48336	5.93361	5.95578	6.70555	6.22411	7.28311	5.90156	6.7602	6.38061	6.279	7.67883
ADRB1	3.92586	5.26222	4.32706	4.22417	4.30665	3.96716	5.25897	5.03337	4.15905	4.5131	3.6237	3.57067	3.4591	4.11301	3.91678	5.2169	4.60256	5.09494	4.43892	5.85959	4.12641	4.10829	4.51222	4.76741	4.88343	4.95579	4.80253	3.77724	4.99801	3.75142	4.8586	4.19697	4.809	4.55246	3.28611	3.64333	4.96549	5.18112	5.03958	5.10275	4.9573	3.7056	4.82328	4.8962	4.70931	3.71147	4.43268	3.62986	5.09229
ADRB2	7.97667	8.06589	8.07969	8.7776	8.35196	8.60464	8.50433	8.99946	8.09204	8.23174	8.67352	8.9312	8.1165	8.50129	8.24666	8.49438	8.09529	7.81029	8.38454	8.85862	8.30081	7.94325	9.08579	7.8359	8.64099	8.95118	8.08153	9.85227	7.84155	7.84796	8.3207	9.00571	8.03175	8.8994	9.32162	8.45692	9.16754	8.93784	8.96837	9.16622	8.71967	8.34745	8.13627	8.48766	8.6027	8.93742	8.34207	8.87848	7.88377
ADRB3	4.67984	5.89834	5.13888	4.49765	4.78316	4.63938	4.34436	4.75807	4.46623	5.3217	4.47801	5.22541	4.80476	4.76757	4.37436	4.87774	5.52217	4.49066	5.19303	5.35332	4.73873	5.13426	4.60208	4.51811	4.49153	4.56111	4.84413	5.03274	5.05543	5.63967	4.73234	4.86459	4.92131	5.01203	4.65348	5.01147	4.91428	4.53365	4.74331	4.6209	4.6154	4.60475	5.18023	4.88148	4.63808	5.08238	4.49128	4.80282	5.76273
ADRBK1	8.0796	7.98091	7.43536	7.84651	7.85887	7.77091	7.6098	8.06345	7.73105	7.61467	7.74494	7.1392	7.70886	7.91472	7.64938	6.95067	7.94996	8.14471	7.67059	7.57672	7.63692	7.7373	7.24977	6.98429	7.87542	7.49719	7.40594	7.71175	7.66365	8.06324	7.5737	7.72514	7.76056	7.57092	7.51673	7.89782	7.47456	7.48594	7.07876	7.52032	7.41429	8.14135	7.43106	7.73966	8.03725	7.90283	7.6247	7.74529	8.03769
ADRBK2	6.77059	6.88178	7.14356	6.63315	6.99585	7.04868	6.87084	7.4852	6.91323	7.23108	6.92793	7.18566	6.90173	6.70418	6.94508	6.87688	6.12858	6.98588	6.54201	6.50239	6.87254	6.37658	7.21352	6.89323	6.47947	7.04643	6.62048	6.67257	7.15718	7.18373	7.08347	6.88111	6.97548	6.58705	6.29873	6.98663	7.10924	6.9583	8.07835	6.93075	7.06635	6.64086	6.69475	7.10562	6.64478	6.73046	6.97319	6.82476	6.71307
ADRM1	10.6773	10.0011	10.2034	9.57378	10.373	10.2075	10.3041	10.1416	10.2362	9.7914	10.2291	9.87346	10.183	9.91574	10.1793	9.49169	10.1603	10.1926	10.0345	10.118	9.77787	10.1268	10.0231	10.0263	10.5051	10.0176	10.2145	9.97439	9.91884	10.2656	9.70102	10.2096	10.0957	9.80961	10.2615	9.83854	9.70797	9.93942	9.70375	10.1218	9.91778	10.4267	10.335	10.4604	10.1803	10.2168	10.0934	9.97395	10.6846
ADSL	10.1047	10.2291	9.97699	9.87962	9.81588	9.42163	9.95566	9.69488	9.79296	9.4689	10.26	9.87023	10.1111	10.1093	10.134	10.2863	10.0356	10.1865	10.2278	10.0139	10.3126	10.1844	10.2997	10.2331	10.0324	10.1215	9.80587	10.0419	10.0259	10.5186	10.0491	9.8012	9.97381	9.78452	10.2302	10.3782	10.0985	9.64079	10.1151	9.88959	10.086	10.1063	9.93541	10.0179	9.93348	9.75226	9.91131	9.7533	10.5396
ADSS	7.36442	7.0447	7.02831	7.47513	7.81339	7.25138	7.18472	6.61945	6.94567	7.32886	7.00651	6.9292	7.15312	6.9128	7.30899	7.44537	6.84283	7.00138	7.23243	6.80888	7.07854	6.87003	6.91293	7.21314	7.21377	7.35888	7.0459	7.35275	7.3275	6.77893	7.16084	7.35627	7.20378	7.17829	7.1104	7.42645	7.42805	7.23766	7.13713	7.1393	7.16752	6.86431	6.74332	6.89115	6.78314	7.07228	7.07702	7.38968	6.64052
ADTRP	8.77492	8.40055	7.92418	7.82469	8.04991	7.84678	7.82073	8.52847	7.81557	8.04084	8.74967	8.15721	7.44729	8.72955	8.68792	8.66866	8.65286	8.51351	8.78007	8.73383	8.38457	8.94305	8.324	8.86431	9.33991	8.08328	9.25996	7.37555	8.91222	6.61622	8.10923	8.36462	9.61025	9.17531	7.54129	7.74725	8.32306	9.48925	7.48467	7.78286	8.7241	7.11097	7.4775	8.28112	9.28087	7.32348	7.63105	8.15187	9.72475
AEBP1	8.31006	7.6626	9.00737	9.74866	9.21485	9.85968	9.47649	8.61315	9.95314	10.3151	8.20266	10.3248	10.148	9.00352	8.16026	7.67147	7.99889	8.54091	8.19106	9.4852	8.72006	9.5612	9.26417	8.49367	7.31707	9.48355	8.8397	8.92719	8.33715	9.87833	9.81445	8.44485	8.39104	8.14985	8.41274	9.90128	8.15794	9.63655	9.94601	9.29924	9.08188	9.84565	9.21809	10.0062	8.40496	8.69522	10.4197	9.24802	7.76516
AEN	7.53902	7.04712	7.20394	6.938	7.14325	7.50457	7.32434	7.39397	7.44495	6.66223	7.35813	6.77969	7.85821	6.95753	6.74112	6.76885	7.09493	6.95631	6.32415	6.93715	6.63715	7.49358	7.28651	6.54937	6.87214	6.77195	7.06247	6.88784	7.66312	7.29127	7.20231	6.76731	7.49925	6.42171	7.08819	7.79635	6.54304	6.93963	7.02482	7.62238	6.91354	7.42804	6.5269	7.78032	7.34216	7.46278	7.30441	7.12906	7.3147
AES	9.71753	9.95589	9.7057	9.16738	9.39356	9.13897	10.1112	9.79334	9.12198	9.18729	8.81043	9.05633	9.46896	10.094	9.51535	8.92891	9.93473	9.33151	9.75573	10.0798	9.14921	10.1587	9.77243	9.64975	9.24444	9.99634	9.53514	9.32063	9.32063	9.90401	9.73169	9.46168	9.31046	9.45343	9.78483	9.32512	9.87193	9.64387	9.91028	9.246	9.53861	10.39	9.67666	10.0123	9.3303	9.47486	9.79242	9.73278	9.83104
AF007147	5.94447	6.96789	6.38444	5.43308	7.00104	6.62083	6.41375	7.03556	6.67157	6.82158	5.86068	5.47049	7.10198	6.5846	6.64055	5.5861	5.48474	6.90192	5.85021	6.36749	6.81725	6.84653	5.6108	6.94989	6.6701	6.29101	6.39134	7.09773	6.62894	7.04442	7.47659	6.87982	5.76696	5.59856	5.89238	6.6206	6.20126	6.11434	6.46652	7.80349	6.42667	6.24841	5.94864	6.67747	6.37209	6.72965	7.13971	6.14235	6.02981
AF070581	4.68997	4.17067	4.69876	5.14218	5.00054	4.8414	2.3731	4.59988	4.61195	5.28311	5.54572	4.9977	4.35092	4.4218	4.69802	5.938	4.8029	4.66641	4.82431	4.95334	5.67063	3.35296	3.89096	5.06446	3.52145	4.0334	4.6489	4.46339	5.15259	5.62278	5.17963	4.8835	4.1964	4.00942	4.09128	5.0007	4.03151	4.70425	6.01775	5.86718	5.33659	5.12083	4.39525	4.63734	4.01412	4.30083	4.80811	5.66331	4.01696
AF090939	6.48454	5.96023	6.41238	6.07247	6.34441	6.74773	5.96023	7.10557	6.22374	6.00612	6.56235	5.21018	6.74907	5.52962	6.56713	6.23261	5.53013	5.68893	6.46729	6.01922	5.28658	6.39158	6.05462	6.99762	6.87054	7.21366	6.34464	6.7969	7.22885	5.65556	5.75311	6.67046	5.76104	5.36848	5.90671	5.76508	6.46952	6.36178	5.97987	6.376	6.75681	5.82643	6.709	6.19951	6.49227	6.59416	6.72105	6.5624	6.02784
AF198444	5.14858	4.57195	3.01949	4.15128	4.25272	3.9588	3.70095	3.63087	4.25272	4.14808	4.02587	4.05061	4.20791	4.3948	4.65187	4.49514	3.3816	4.23192	4.09801	4.68446	4.09316	3.11341	4.65689	3.83922	4.35223	4.32233	4.43388	4.3885	3.90718	4.05848	4.02054	4.13455	4.12365	3.98927	4.11555	3.92645	4.18702	4.57574	3.9346	4.3862	4.20164	4.46053	3.77008	4.0968	4.35325	3.99668	4.29817	3.78734	3.80263
AFAP1	4.61297	4.86738	3.42477	5.20795	5.43001	4.01344	5.2488	3.50161	5.05111	4.98056	2.95806	5.42507	2.6155	5.04124	4.90903	5.20956	4.48994	4.77828	4.70814	3.35573	4.94696	4.9045	4.42554	4.8516	3.83519	4.18186	4.46249	3.55763	4.91386	4.58613	4.33067	4.1888	4.7615	3.6923	4.16101	4.8216	4.3258	4.49556	4.79994	5.02881	4.38488	4.18717	3.58691	4.49501	4.15879	5.29507	5.3793	5.05672	3.40545
AFF1	8.64213	8.67043	8.80065	8.29924	8.70972	8.24413	8.52287	8.7881	8.4484	8.15196	8.56819	8.52084	8.11565	8.88508	8.52029	8.85168	8.4877	8.74368	8.7998	8.43131	8.68193	8.23284	8.60301	8.61826	8.27904	8.79008	8.4722	8.83613	8.69775	8.33194	8.79524	8.69894	8.27842	8.34697	8.39304	8.81467	8.84478	8.841	8.95358	8.83284	8.95358	8.66397	8.3735	8.51578	8.75267	8.36947	8.88617	8.6717	8.5213
AFF2	5.45651	5.21925	5.38092	5.34263	5.15372	4.68293	5.3181	5.18215	5.30674	5.14246	5.15674	5.12343	5.22088	5.64515	5.51574	5.33776	5.35931	5.19458	5.49512	5.20519	5.15635	5.32983	5.20732	5.37361	5.52205	5.38872	4.99668	5.32461	5.57798	5.27821	5.05226	5.20346	5.32443	5.15221	5.01715	5.36889	5.22841	5.22875	5.14769	5.0466	5.24682	5.21092	5.47303	5.45283	5.41661	5.00911	4.95208	5.01578	5.41501
AFF3	4.333	4.09484	4.13853	4.12676	4.52193	3.96886	3.74398	4.46113	3.78517	4.84666	4.75223	4.39151	4.44928	4.09044	4.89671	4.37837	4.35123	3.8709	3.812	4.1152	4.03706	4.70812	4.61696	4.58527	4.43707	4.69517	4.25202	4.15247	4.01023	4.43388	3.69525	4.40032	4.06768	4.13504	4.40045	4.32344	4.07492	4.21868	3.95562	4.51497	4.27555	4.13384	4.40735	4.06702	3.92539	4.36142	4.50353	3.83549	4.35698
AFF4	7.47716	7.34627	6.49287	6.81957	7.059	7.11526	6.94914	7.08604	7.20496	6.6294	7.04126	6.18971	6.78605	6.74263	6.43869	6.35958	7.20184	6.945	7.00186	6.61613	6.56841	7.63845	6.7104	7.14968	7.13005	7.16601	7.43933	6.74603	7.43777	6.62106	7.23212	7.34642	6.78091	6.99821	6.59951	7.21313	6.85445	7.14545	6.37123	6.75136	6.14415	6.74207	7.07548	6.78561	6.98625	7.27121	6.98209	6.85938	6.65012
AFG3L2	9.36131	9.1395	9.60569	8.67417	9.06112	9.09003	9.08126	9.33644	8.88131	9.09147	9.72954	9.05013	9.08083	9.16157	9.2636	9.42089	9.15824	9.30612	9.4268	9.3311	9.53244	9.15954	9.21536	9.27964	9.82765	9.56937	9.57876	9.51751	9.31976	8.95417	8.92125	9.60902	9.21032	9.21379	9.15946	8.85862	9.51751	9.27309	9.2671	9.23575	9.33029	9.19291	8.96679	9.00457	9.21516	9.41372	9.24321	9.05405	9.42941
AFM	5.01074	4.65284	5.03634	5.01094	4.3352	4.6592	5.05041	5.36907	4.6305	4.94712	5.23317	4.69623	4.97133	4.91026	5.06834	4.85411	4.61471	4.64817	4.75665	5.00461	4.42729	4.96739	5.12406	4.57878	5.08439	4.46134	5.15788	4.6254	4.56618	4.5885	4.5325	4.83537	4.96029	5.14345	5.28816	4.65607	4.81774	4.75974	5.06719	4.79363	5.15423	4.7092	5.11532	4.66832	4.6065	4.88816	4.52951	4.94632	4.95902
AFP	5.21451	5.83474	5.34376	4.75702	3.89735	3.71854	4.1477	5.13684	3.95727	5.25334	4.57992	5.54573	4.40256	4.97165	4.80458	5.19282	4.26748	3.7864	4.77631	4.33439	5.39102	6.00252	5.82422	4.98963	4.62217	4.61064	4.88663	5.2497	4.25247	5.16379	5.72101	4.54504	4.89945	4.61851	5.38698	4.60122	4.38197	5.17216	5.17216	4.44508	5.04672	4.51914	4.25566	4.54832	5.0079	4.70469	4.32653	4.68307	3.60021
AFTPH	10.1835	9.95338	9.45037	9.68273	9.86871	9.70556	10.0426	9.88282	9.93142	9.80999	9.80205	10.1793	9.67238	9.90785	10.2153	9.94357	9.98183	9.89152	9.82998	9.71094	9.75686	9.75686	9.90615	10.1333	9.99877	10.2866	10.1215	9.80646	9.87778	9.76887	9.67428	9.99682	9.81368	10.1738	9.79865	9.49629	9.92697	9.92417	9.5786	9.80857	9.8469	10.0366	9.96497	9.68979	9.9318	10.0244	9.84759	9.96627	10.0525
AGA	8.15397	8.66744	8.63505	8.40837	8.50734	8.58089	8.39319	8.42921	8.42889	8.49823	8.45725	8.44832	8.4256	8.47868	8.25526	8.90039	8.78335	8.40737	8.78137	8.60702	9.00608	8.79181	8.41749	8.1726	9.04397	8.69301	8.93423	8.65098	8.6688	8.36362	8.64084	8.90798	8.77394	8.82112	8.45989	8.55187	8.64084	8.40916	7.85428	8.37861	8.63667	8.74235	8.72443	8.58292	8.77062	8.30596	8.04623	8.4244	8.78214
AGAP1	7.7646	7.88063	7.75288	7.33188	7.83046	7.48974	6.93098	6.81921	7.0501	6.98419	7.01098	7.04882	7.28567	6.89801	6.47333	7.23356	6.69782	7.25953	6.8842	7.27568	7.33156	7.10464	6.95915	7.29956	7.3809	7.76728	7.79827	7.76601	6.77779	6.68582	7.0485	7.6066	6.90883	7.25576	7.18401	6.92476	7.61277	7.30162	7.57919	7.3478	7.5367	7.48276	7.8438	7.04139	6.49686	7.37701	6.89271	6.75405	6.94955
AGAP2	5.7085	5.4261	5.23592	5.66698	5.50428	5.26809	5.50896	5.11613	5.40519	5.31964	4.82409	5.58569	4.62497	5.33153	6.1782	5.59719	5.44894	5.7489	5.80753	6.10418	5.48971	6.1029	6.22831	5.154	5.57003	5.1649	5.20781	5.20223	5.57651	6.06588	5.59679	5.53655	5.71059	5.79658	5.53421	6.00775	5.42836	5.33589	5.45909	5.39075	5.58795	6.01551	5.12189	5.81622	5.58381	5.93314	5.7233	5.36108	5.18686
AGBL2	4.64611	4.30712	3.83254	5.25457	4.59925	4.58513	4.82957	5.6756	3.53621	5.23312	5.13506	5.25764	4.63242	5.04692	4.75865	5.31694	4.96785	4.08102	4.73758	4.70781	5.13051	5.27811	4.29406	5.33579	4.31482	5.05822	3.68452	4.26223	4.4988	5.58985	4.70738	4.43089	5.05011	5.09129	4.31724	4.83137	4.3952	4.66758	4.327	5.12717	4.22747	4.96053	5.01062	5.36861	5.09177	4.5751	5.06578	4.8685	5.13525
AGBL3	4.87814	4.98955	2.87195	2.90486	4.41913	3.49434	3.71791	4.28491	3.60983	4.39511	4.00951	3.94214	3.13684	3.01517	4.31275	2.60361	4.60684	2.55712	2.86654	2.06911	3.99445	2.66352	3.521	4.19535	3.18557	3.3774	3.53429	3.60704	3.73364	3.86601	3.82246	3.69247	3.23588	4.09867	3.77115	3.3718	3.64987	4.1202	3.32702	3.86652	3.40338	3.10162	4.02125	3.28425	3.76438	4.31316	3.68361	3.68432	2.68626
AGBL5	5.22154	6.66064	5.73273	6.17214	5.81282	6.61986	6.67864	5.70597	6.99881	6.28354	5.22606	5.27164	7.20007	5.52434	5.49879	5.38129	5.64669	5.65881	5.51309	6.71671	5.54194	7.25455	5.90454	5.7904	6.54075	6.4243	6.47932	7.08971	5.3569	6.07817	5.20856	6.27435	6.08128	6.31289	6.9309	5.04102	6.69012	5.86441	5.89518	5.82228	5.99064	6.72383	6.29284	5.58442	5.93957	6.04109	5.70358	5.62503	6.73019
AGER	5.80856	5.92581	5.59883	5.69445	5.22963	5.17104	5.96437	5.87134	5.42721	5.10226	5.76289	5.28282	5.87134	6.21815	6.15751	5.48102	6.26072	6.16088	6.13564	5.93141	4.75244	6.62622	6.2692	6.00825	5.70134	5.45932	5.34294	5.49091	5.59971	6.67313	5.55585	5.32651	5.72828	5.91003	6.04139	5.87512	5.19377	5.87774	5.44661	6.06381	5.29745	5.65805	5.30506	6.20576	6.35937	5.50973	5.71459	5.72183	5.7423
AGFG1	7.70299	7.6964	7.86116	7.95828	7.72436	7.97446	7.89407	7.68771	8.0751	7.68522	7.88792	7.93469	7.48149	7.59761	7.50948	7.83024	7.7966	7.78125	7.82566	7.69388	7.94245	7.43103	7.67709	7.60458	7.70067	7.67662	7.7357	7.76913	8.04663	7.68715	7.92569	7.93355	7.62125	7.49302	7.67884	8.02597	7.98711	7.74793	7.78016	7.91364	7.7679	7.796	7.61985	7.91671	7.63245	7.76263	7.85848	8.09562	7.93441
AGFG2	5.93117	5.7912	6.04363	5.71389	5.65946	5.70412	5.96142	5.96253	5.93959	5.8541	6.11241	5.92989	6.20559	5.80511	6.0228	5.81238	6.11064	6.22396	5.83595	6.3197	6.06167	6.1367	5.7837	6.08036	6.32471	6.3403	6.18665	6.1854	5.76967	5.86521	5.66517	6.1054	6.00037	6.18665	6.06327	5.5468	6.15971	5.76245	5.94788	5.7812	5.95693	5.97123	6.08582	5.73476	5.99491	5.93003	5.82458	5.69264	6.28901
AGGF1	7.99781	7.88693	8.07512	7.93221	7.88248	7.80997	7.68266	7.90391	7.99598	7.69609	7.80963	7.68965	7.86372	7.7223	7.79433	7.99638	7.96623	8.04761	8.0258	7.68806	7.97594	7.6336	7.73077	7.896	7.92225	7.89325	7.92177	7.93269	7.73899	7.91586	8.02993	8.00087	7.74099	7.90589	7.64403	7.80562	8.00038	7.95139	7.76854	8.03086	7.87002	7.96417	7.98398	7.7261	7.98445	7.94201	7.77189	7.69877	7.57773
AGK	7.11155	7.21077	7.01721	7.10115	7.2326	6.87963	7.06764	7.32362	7.15389	6.94911	6.70178	6.66441	7.1198	7.16612	7.03652	7.03902	7.1099	7.36037	7.06118	7.11571	7.19504	7.17056	7.16094	6.93624	6.99452	7.20615	7.08839	7.1507	7.06387	7.38286	7.25298	7.11972	6.80553	6.88329	7.33614	7.40691	7.14758	7.0067	7.07094	7.27837	7.02706	7.4473	7.11025	7.06669	7.01919	7.09011	7.10333	7.00572	7.0414
AGL	10.2405	10.8226	10.3636	10.3729	10.02	9.80578	10.2807	10.3685	10.1	10.0749	9.861	10.1494	9.46462	10.6258	10.3636	10.8271	10.5237	10.4045	10.7616	10.245	10.5178	10.1276	10.1276	10.3878	9.50187	10.0573	10.3918	10.4528	10.1859	9.85064	10.6106	10.1628	10.0206	10.2911	10.2484	9.97707	10.3394	10.4511	10.6049	10.1519	10.2446	9.73955	10.3237	10.1228	9.92352	10.4211	9.81281	9.94487	9.50755
AGMAT	5.70143	6.4674	5.6776	5.64457	5.89719	5.27369	5.91533	5.71224	5.59348	5.48332	5.6723	5.51718	5.52288	6.42964	6.20163	6.50775	5.99422	5.88208	6.35504	5.61601	6.20823	6.31853	5.88059	5.98379	5.77703	5.8599	5.95145	5.6856	6.0715	6.44881	6.2929	5.44736	6.06194	5.81545	6.33067	6.52085	5.90074	5.64021	5.87325	6.11047	5.74521	6.21222	5.691	6.27546	5.58772	5.63699	6.20441	5.50151	6.27691
AGO1	7.30941	7.2189	7.3988	7.0345	6.85774	7.23456	7.58727	7.49906	7.27293	7.39669	7.33977	7.59943	7.39212	7.5732	7.70537	7.56076	7.40111	7.6414	7.53586	7.27123	7.63407	7.6019	7.5819	7.48624	7.89142	7.84821	7.60353	7.74783	7.25102	7.21636	7.03104	7.82823	7.43967	7.5825	7.68521	6.88087	7.70634	7.44785	7.26497	7.33394	7.60202	7.3899	7.85717	7.14627	7.21226	7.33926	7.38392	7.20794	7.62778
AGO3	7.19892	6.84962	6.69397	6.75958	7.02639	7.052	6.29575	6.26486	6.54345	6.40182	6.40162	6.32835	6.73144	5.89943	6.28437	6.41227	6.29781	6.76518	5.75044	6.18972	6.24062	6.62552	6.72081	6.9957	6.10512	6.93346	6.68879	6.52387	6.8187	6.41975	6.67386	6.84624	6.37637	6.70643	6.2997	6.35458	6.69773	6.79309	6.78928	6.77279	6.78458	6.20426	6.69732	6.45853	6.19269	6.04507	6.69692	6.67017	5.87069
AGO4	6.94305	6.79198	7.00678	7.29603	7.14759	6.62447	6.90896	6.16959	6.89326	6.58063	6.87908	6.15088	6.97776	6.82496	6.67897	6.84682	7.18258	6.81748	7.05595	6.64321	6.62255	7.23924	6.88557	7.15012	7.21966	7.38479	7.08325	7.17611	6.57771	6.68152	6.50324	7.34955	6.66499	7.22054	7.15217	6.35858	6.97612	6.91342	6.58109	6.61446	6.8022	7.02654	7.23993	6.58866	6.74808	6.95585	6.82027	6.52718	6.52919
AGPAT1	9.25021	9.03228	9.30547	9.03946	9.4237	9.32204	9.42641	9.65419	9.28168	9.23669	9.17662	9.15643	9.59966	9.24276	9.59617	8.69734	9.42232	9.27895	9.23794	9.74603	8.69297	9.68585	9.19848	9.34674	10.276	9.09025	9.42831	8.75212	9.72446	8.67921	8.92271	9.03281	10.2601	9.67079	8.71997	8.74333	9.6228	10.0758	9.17156	9.00343	9.94901	8.72191	8.86116	9.00024	10.0921	8.81447	9.10713	8.51745	10.1987
AGPAT2	8.67823	8.20494	8.2568	8.14601	7.91115	8.45937	8.32535	8.7151	8.18651	8.56362	7.85075	7.83236	8.55121	8.56032	8.01789	7.71689	8.13912	8.34205	8.01105	9.04506	7.96702	8.85124	8.19114	7.71445	8.2445	8.40717	7.74231	8.54271	8.33185	8.08364	7.75684	7.83028	8.03268	8.02882	8.15445	7.97656	8.9094	8.33762	10.0169	7.98042	8.65148	8.37061	8.06849	8.43144	8.08491	8.02514	8.20176	8.32086	8.90997
AGPAT3	8.57411	8.05064	8.15769	7.61266	8.42541	7.89416	8.1825	8.48031	8.38324	7.70693	7.67027	7.84419	8.06191	8.43795	5.75353	7.68464	8.68243	8.58824	8.11231	8.37832	7.59971	8.95904	7.49027	8.44288	9.20614	7.9718	8.66035	7.15715	8.73224	7.32973	7.71636	7.71504	9.02779	8.47793	7.45408	7.35475	8.14827	9.01678	7.68338	7.48483	8.67859	7.10774	7.50345	7.75593	9.06131	7.36614	7.67585	7.29259	9.77067
AGPAT4	5.18685	5.21285	4.44346	6.46932	5.46724	5.27374	5.5537	5.03847	6.2354	6.41539	5.67618	5.84146	5.42684	6.1282	5.47053	4.5471	5.54516	5.45077	6.06034	4.67254	5.40234	6.09621	6.55453	5.30106	6.41604	5.0894	5.91474	5.19316	5.8421	5.63085	5.64942	5.25562	6.06144	5.17352	5.13943	6.10173	5.28419	5.80161	5.12093	5.25809	5.32479	5.3381	5.08094	5.95441	6.63759	4.84605	5.53062	5.7149	4.89792
AGPAT5	7.0866	7.30233	7.6407	7.62891	8.03147	7.45764	6.88627	7.33929	7.72401	7.71398	7.54981	7.88942	7.24153	7.29401	7.46857	8.04189	7.54304	7.67865	7.55234	7.11336	7.58458	7.43011	7.5454	7.38837	7.7057	7.18703	7.27617	7.28846	7.62167	7.4333	7.40466	7.54785	7.68879	7.41074	7.514	7.4472	7.44207	7.53267	7.33657	7.71029	7.67941	7.22052	7.61508	7.46428	7.35383	7.38166	7.47328	7.81356	7.80562
AGPS	7.89751	7.79388	7.73381	7.97837	7.7957	8.16195	7.72713	7.87041	8.59584	7.77824	7.70882	7.35863	7.78471	7.79599	7.20791	7.87314	7.98216	7.77872	7.72883	7.7809	7.71608	7.68844	7.61913	7.26974	7.30888	7.5604	7.6299	7.58364	7.77713	7.99103	8.0256	7.60228	7.76877	7.63869	7.91406	8.16005	7.72252	7.64162	7.8983	7.93352	7.76548	8.02152	7.67761	7.70687	7.62412	7.85607	7.66513	7.85897	6.98858
AGR2	5.9379	5.24192	5.93226	5.31705	5.09057	4.92876	5.07689	5.53013	5.62618	5.627	6.22407	5.76495	5.39526	4.9451	4.38421	5.73404	5.60842	5.88146	4.94127	6.37986	5.84739	4.95525	4.51548	5.63889	6.00041	4.99375	6.01289	5.07032	5.11726	4.86536	5.4573	5.1031	5.87904	5.82593	5.77817	4.57448	4.98869	6.17225	5.18335	4.49266	5.03547	4.91693	5.34587	4.7347	6.61658	5.00346	4.71595	4.97562	6.62157
AGRN	7.50872	6.93723	7.46708	7.59865	7.42264	7.16219	7.5645	7.17838	7.37262	7.52078	7.31815	7.92397	7.77883	7.07317	7.40446	6.90437	7.05441	7.02928	6.97362	7.56383	7.51854	7.55691	7.14484	6.93952	7.19475	6.96305	6.98586	6.7793	7.25735	7.42196	7.31815	7.25192	7.0874	7.31577	7.13535	7.6908	6.81787	7.53878	7.47884	7.26559	6.87542	8.01901	7.13674	7.55129	7.75704	7.54471	7.63625	7.16457	7.4575
AGRP	5.74219	5.87447	5.98393	5.62793	5.32442	4.36588	5.90982	6.00123	4.41931	5.40516	5.79619	6.39628	6.12385	6.02215	6.3492	5.94836	6.16999	6.00958	5.6155	6.54458	6.52564	6.57582	5.98283	5.39038	6.87827	5.65398	5.73115	5.92033	5.74687	6.06279	5.17535	5.33321	5.956	5.47733	5.70424	5.63112	6.50979	5.66261	6.00419	6.33019	5.48482	6.11644	5.1044	5.6363	6.45516	5.78263	5.4864	6.07743	6.03647
AGT	6.62082	6.78006	7.1362	6.97209	6.26726	7.05509	6.30252	7.06455	6.68161	6.75135	6.91284	7.82266	6.14025	7.09817	7.41615	7.19761	7.28672	7.4647	7.17265	6.96769	7.05509	7.14345	7.12792	6.09713	6.33663	7.43859	6.88092	6.71414	7.81667	6.22569	7.73504	7.55351	6.5867	5.93027	7.79129	7.18974	7.71088	6.46266	7.96305	7.04462	7.94268	6.72069	6.20086	7.98527	5.91125	7.34142	7.49271	6.7259	6.50407
AGTPBP1	6.72804	7.52071	7.28419	6.79934	7.17091	6.65393	7.19246	6.61314	6.7906	6.69668	6.98726	7.04325	6.1764	7.52665	7.14002	7.80273	7.32513	7.09281	7.08327	7.1216	7.88863	6.75344	6.73831	7.46978	7.26388	7.38893	7.35314	7.35466	7.03708	7.1216	7.36256	7.42983	6.52525	7.29984	6.57387	6.76174	7.10371	7.19589	7.25175	6.9642	6.93244	6.69965	7.39958	6.82179	6.45555	7.42608	6.5912	6.79435	6.5997
AGTR1	7.67017	7.95607	7.60698	8.21951	8.37635	8.13622	7.31581	7.76153	8.22242	7.73176	7.8644	7.52515	6.7717	7.86824	7.92779	7.86381	7.00826	7.87034	7.95166	7.4639	7.66496	7.33583	7.92056	7.2043	6.11305	8.30238	7.03162	8.18587	7.57123	7.38969	8.68903	7.0861	6.62827	6.67942	7.05571	7.25505	8.05994	7.82931	9.33853	8.55205	8.77642	7.76152	7.69975	8.228	7.28535	6.35127	8.34977	8.31434	6.71817
AGTR2	4.81534	4.53808	4.63728	3.78799	4.70735	3.6992	4.36119	4.42858	4.50322	4.38361	5.18098	4.25269	4.86756	4.60552	4.92629	5.12544	4.4928	4.8659	5.03116	5.29309	5.0675	5.07154	4.95299	4.39796	4.7155	4.70819	4.53786	4.77448	4.59952	4.5193	4.55256	4.66324	4.45668	4.7674	4.74971	4.43027	4.66096	4.85959	4.84047	4.62568	4.72057	4.7574	4.56795	4.31657	4.85226	4.72758	4.87687	4.66178	5.04538
AGXT	4.46636	5.09193	4.75623	4.51506	4.023	4.69537	4.61146	5.34278	4.40659	4.78575	5.63089	4.40212	4.22768	5.00496	4.44031	4.9618	5.05277	5.25791	5.54009	5.07607	5.29803	4.32923	5.00971	4.57741	3.96504	4.65319	4.77658	4.97184	4.50866	4.9449	4.58543	4.75133	4.72429	4.77504	4.56539	5.31371	4.76119	4.93043	5.27022	5.00746	4.97756	4.77032	5.25802	5.09236	4.78704	4.75441	4.81903	4.63965	5.15589
AHCTF1	7.82437	8.20638	7.80922	8.11713	7.46991	7.65052	7.57454	7.10132	7.73566	7.78631	7.77006	7.67072	7.39913	7.81903	7.5774	8.33246	7.8842	7.50145	7.94003	7.78121	8.14815	7.57373	7.98339	7.63617	7.31812	7.56165	7.81923	7.94158	7.88743	7.92036	7.85355	7.96425	7.91678	8.21357	7.56912	7.74706	7.58413	7.65921	7.83146	8.10426	7.43715	7.64947	7.59735	7.35131	7.64723	8.675	7.41136	7.88895	7.49384
AHCY	9.24239	8.87834	9.37755	8.86035	9.21598	9.43693	9.26973	9.29445	9.32056	9.35389	9.57166	9.50116	9.80274	9.28948	9.37308	8.82553	9.48163	9.38803	9.06708	9.68889	9.16471	9.63786	9.41751	9.3698	9.74343	9.46751	9.37902	9.43863	8.93597	9.13267	8.84583	9.55164	9.4489	9.25899	9.46629	9.03576	9.45331	9.07931	8.91016	9.01285	9.57728	9.1934	9.38263	9.02597	9.46355	8.87182	9.10398	8.96386	10.0504
AHCYL1	9.63684	9.5826	9.06169	9.26793	9.57337	9.13691	8.97776	8.92735	8.66827	8.75705	9.50764	8.95275	8.80543	9.36208	9.17612	9.36085	9.29168	9.06598	9.33301	9.06375	9.29726	9.2941	9.29592	9.74462	9.73986	9.59835	9.86609	9.26851	9.52363	8.68273	9.08754	9.35246	9.25553	9.18617	9.1582	8.62298	9.26981	9.50314	9.12119	9.14144	9.24538	8.88834	9.3949	9.16211	9.29852	9.06921	9.21319	9.17646	9.55602
AHCYL2	7.79848	8.22831	7.81388	7.67247	7.68485	7.39746	7.85605	8.03652	7.95469	7.65772	7.86183	7.74149	7.48619	8.26831	8.12416	8.13336	8.39459	8.04223	8.19838	8.33957	7.88528	8.11128	8.10446	7.99633	8.49971	8.41422	8.18512	8.00179	8.1051	7.65711	7.31601	8.28479	7.91702	8.65202	7.8815	7.30275	8.20967	7.87801	7.75925	7.75839	8.172	7.83974	8.42535	7.47648	7.95663	8.26108	7.72409	7.56104	8.11668
AHDC1	6.70325	7.14436	6.35631	6.42929	6.47509	6.06332	6.93778	7.21476	6.73884	6.46384	6.26514	6.24297	6.99429	6.99363	6.84397	6.52896	7.02656	7.25127	6.40214	6.57164	6.69133	7.14264	6.61765	6.26055	6.81182	6.96795	6.77464	6.81573	6.22937	6.74393	6.32763	7.09135	6.443	7.03946	6.7651	6.22699	6.75434	6.47313	6.70485	6.83632	6.7682	6.58253	6.6898	6.27723	6.91953	7.4025	6.54695	6.79542	6.97364
AHI1	6.04847	5.92798	6.05645	6.25394	6.22219	5.95938	6.09014	6.22711	6.06758	6.02319	6.56561	6.11856	5.47456	6.10064	6.28628	6.45005	6.05381	6.11421	6.24027	5.66779	6.20667	5.79396	5.85212	5.9195	6.03233	6.17799	6.13778	6.22024	6.35063	6.53205	6.20499	5.82748	5.7467	5.84078	5.68062	5.99473	5.79272	6.55135	6.12327	5.81643	5.66581	6.01652	6.51493	5.85188	5.78984	6.39833	6.35198	6.14862	5.63354
AHNAK	9.24861	9.23857	9.46477	9.63391	9.89017	10.1463	9.44788	9.61758	9.64282	10.0662	10.4682	9.96011	9.71817	9.35552	9.21921	9.59208	9.17504	9.84774	9.62363	9.74217	9.84387	9.94682	9.97507	9.60455	10.0655	10.3511	9.9591	10.3219	9.35339	9.7507	9.30923	10.0668	9.42545	9.78065	9.81292	9.33619	9.8679	9.62929	9.15435	9.43716	9.84276	10.1497	10.3481	9.56366	9.58665	9.81973	9.04801	9.43394	10.0296
AHNAK2	8.91801	9.03728	8.6856	9.43806	8.81987	9.95636	9.07497	9.18691	8.86997	10.1039	8.6305	10.2566	9.60257	9.11623	8.10598	9.09076	8.91292	8.97984	8.8137	9.58857	8.40116	8.83862	9.32291	9.54103	9.74534	10.0329	9.55515	10.1727	9.13118	7.62691	9.51213	10.3742	8.21656	9.15526	10.062	8.76237	10.3206	9.50806	9.6293	9.32043	10.1045	9.28902	10.159	9.19588	9.33836	8.7688	8.86271	8.93561	9.4042
AHR	8.20272	9.09113	8.93639	9.13851	8.58784	9.35131	8.9099	8.71787	8.4894	9.45522	8.43796	9.24359	8.51041	8.62599	9.06157	9.00214	8.71596	7.96489	9.34407	8.46769	8.03482	8.27443	8.10324	8.72751	8.50993	8.37288	8.54825	7.74487	8.34432	9.34719	9.3125	8.96758	9.01882	8.85077	8.29817	9.4078	8.29376	8.93628	8.48362	8.72806	8.58364	8.92895	8.89478	9.32564	8.61125	8.88669	8.89775	8.57341	7.72502
AHSA1	10.4069	10.1154	10.3263	10.0494	9.79213	10.2531	10.3968	10.2569	10.3388	10.4377	10.7216	10.2472	10.689	10.0107	10.1528	10.1168	10.0807	9.97685	9.96321	10.1589	10.2328	10.4102	10.6664	10.4093	10.4198	10.4608	10.1669	10.1314	10.3616	10.4624	10.1465	10.0188	10.1143	10.0665	10.4632	10.612	9.86707	9.94576	9.96225	10.5021	10.232	10.5527	10.1475	10.422	10.5217	10.3822	10.3305	10.2403	10.5113
AHSA2	7.02258	7.3397	7.49418	7.3677	7.58257	7.27178	7.50166	6.89881	7.11305	7.30063	6.74432	7.01186	7.24527	7.17912	7.38996	7.98585	7.71957	7.5611	7.37564	6.57293	7.81131	6.95746	7.35998	7.94807	6.87914	7.45111	7.29905	7.21845	7.14476	7.33413	7.67926	7.07909	7.58133	8.10356	6.34972	7.14279	7.33063	7.9438	7.48444	7.47488	7.18607	7.24678	7.54125	7.15232	7.47624	7.10894	7.48335	7.11148	6.7367
AHSG	5.37224	4.21052	3.96926	4.87893	3.86677	3.51532	4.10654	4.6617	4.08302	4.89614	4.90271	5.08223	4.19502	4.87253	4.04587	5.55096	5.28801	3.83684	4.991	5.46526	5.39607	5.13236	4.8799	4.79895	4.72949	4.16025	4.79601	4.71185	4.0177	3.82927	3.97343	4.57788	4.46013	4.86188	5.07413	4.37623	4.84872	4.87055	4.63794	4.06467	4.76682	5.20788	5.07621	4.04088	4.5473	5.371	4.69109	5.00054	4.56086
AHSP	7.01335	6.81607	5.94887	5.90996	6.12503	6.13501	6.43867	6.82897	6.05599	5.82976	6.38642	5.61726	5.71845	6.24688	6.65182	6.51028	6.50432	6.72044	5.71845	6.47292	6.40177	6.47576	6.37446	6.29709	6.61357	6.28572	6.42892	8.26084	6.24234	5.86177	5.64028	5.99623	6.46602	6.15008	6.18382	6.10674	6.41055	6.31443	7.34678	6.13395	6.43281	6.30599	5.96835	6.22134	6.45383	5.9656	5.71546	6.03799	6.68072
AICDA	3.87354	3.77147	4.85685	4.88801	4.92157	3.48496	3.58493	4.8293	4.53323	4.52475	4.6572	4.30995	4.72288	3.63293	5.17876	5.06521	4.46889	4.92052	4.65454	5.32419	4.68195	5.40203	4.86434	4.65877	4.39744	4.5916	4.28386	4.7735	4.31965	4.34809	4.44481	4.81226	4.99223	4.88019	4.70994	4.72684	4.4577	4.50036	4.57808	4.38281	5.13588	5.04177	4.63955	4.52804	4.76515	5.09803	4.22386	4.72183	4.58901
AIDA	10.0829	9.94065	9.93372	10.5042	10.2485	9.96481	10.1463	10.1591	10.344	10.3142	9.8505	10.1191	9.73107	10.2868	9.8421	10.6399	10.4074	9.98858	10.3062	10.2992	10.4571	10.0105	9.84181	10.0741	9.7645	10.3055	9.98591	10.2989	10.0802	10.3021	10.3283	9.91246	9.72015	9.74588	10.0529	10.6117	10.1194	10.0995	10.6143	10.4358	10.2933	10.4059	10.0983	10.006	9.9602	10.006	10.3311	10.31	9.59908
AIF1	6.99957	7.15103	6.84653	7.75101	8.68239	8.58704	7.66099	6.99546	7.85445	8.54714	6.69725	8.62876	7.62258	7.31128	7.04465	7.15717	6.69186	6.58842	6.95774	7.20045	6.87498	7.84862	7.72844	7.20717	6.42144	7.01226	6.6553	6.79849	7.45167	8.89579	8.29777	6.54279	8.06798	7.3122	7.31646	8.70662	6.53075	7.37383	6.91397	8.25023	6.70666	8.01637	6.94038	8.17813	7.61727	7.02482	8.21101	7.33991	6.89587
AIFM1	8.7723	8.74153	8.95305	8.74104	8.89592	8.70577	8.88505	9.23422	8.51547	8.37061	8.86668	8.65695	8.59341	9.03649	8.89649	9.28681	9.34096	9.01007	8.91215	8.95109	8.77629	9.19532	9.12891	8.95097	9.38512	8.97132	9.10997	8.3727	9.03758	8.97132	8.81632	8.42354	9.21304	8.88628	8.71198	8.97172	8.9507	9.02881	9.28013	8.77998	8.87625	8.57343	8.55417	8.77773	9.13908	8.49905	8.82439	8.73138	9.60417
AIM1	10.1634	9.96424	10.0024	10.6988	10.5886	10.9708	10.4086	9.81264	10.3403	11.0143	10.1743	10.9708	10.1133	9.89065	10.0237	10.0496	10.0765	10.431	9.99766	10.0749	10.1355	9.72265	10.3958	10.4412	11.0173	10.5831	10.7108	10.2634	10.5341	9.86325	9.84536	10.7908	10.0994	10.4527	10.8579	9.45705	10.6394	10.3073	9.02386	9.92968	10.4478	10.1024	10.0763	10.0096	10.4478	10.237	9.96382	9.57302	10.7206
AIM1L	5.73256	6.60913	6.49341	5.82316	6.07522	6.04676	6.42837	6.68579	5.19706	6.24236	6.7096	5.77852	6.7353	6.01678	6.76739	6.10213	5.80876	6.04112	6.4631	6.43664	6.8457	6.28059	6.38899	6.63352	7.08456	6.48662	6.5192	5.92618	6.19262	5.91382	5.9765	6.66681	6.19118	6.71485	6.73907	5.53761	6.33891	6.47844	5.77588	5.95794	6.09897	6.54118	6.31591	5.90456	6.40457	6.88836	5.67167	6.34493	6.66189
AIM2	8.56575	7.01985	6.5558	7.51504	7.47053	6.98694	7.07042	7.62547	7.76715	7.18898	6.96058	7.6412	7.46751	7.57401	6.98316	7.70969	6.11973	7.42051	7.30588	5.16804	7.13396	6.30326	7.18945	5.97801	5.19531	5.14753	5.24058	5.52555	8.00296	8.89081	9.35097	5.2275	7.90069	5.86836	6.88743	9.8956	5.05357	8.43357	6.44837	7.87539	5.4051	7.87778	5.43309	8.8678	8.30574	7.31899	8.31487	7.41173	5.55172
AIMP1	9.37518	9.41513	9.26797	9.27282	9.16596	8.98538	9.12078	9.37038	9.17869	9.03204	9.41007	9.17673	8.86534	9.42315	9.28675	9.68656	9.42393	9.2465	9.45154	9.08663	9.5516	9.08328	9.18529	9.15591	8.91412	9.06337	9.22146	9.4754	9.3395	9.54143	9.136	9.37196	9.15286	9.51747	9.20224	9.38113	9.01694	9.18193	9.17875	9.57895	8.87961	9.65468	9.2666	9.15316	9.17449	9.68719	8.81339	9.06938	8.93587
AIMP2	9.6045	9.28749	9.30636	8.88719	9.1885	9.13945	9.36867	9.20976	9.23871	8.87072	9.63411	9.4355	9.74341	9.17159	9.30636	9.16361	9.27242	9.07302	9.18966	9.09041	9.34808	9.27242	9.36989	8.97219	9.41231	9.30765	8.99077	9.2717	9.15025	9.06478	9.10839	9.39218	9.134	8.89177	9.58699	9.49728	9.30891	9.33164	9.33021	9.30703	9.15305	9.38511	9.31285	9.33346	9.41886	9.14634	9.11412	9.26185	9.81985
AIP	8.61531	8.44873	8.19136	8.24798	8.36384	8.38737	8.34167	8.42368	8.12891	8.21278	8.15502	8.48759	8.3148	8.54589	8.78427	7.94259	8.45684	8.26155	8.51404	8.36007	8.27524	8.46653	8.58239	8.47513	8.12708	8.36716	8.09352	8.17326	8.42373	8.73856	8.4794	7.99858	8.48288	8.3789	8.59546	8.69672	8.37025	8.18692	8.41288	8.49512	8.30238	8.24232	8.18011	8.60716	8.18404	8.26875	8.73528	8.49089	8.53733
AIPL1	5.51448	5.98829	5.9098	5.51036	5.82001	5.75218	5.77048	5.80823	5.97017	5.74239	5.89168	5.9631	5.71444	5.70543	5.82544	5.44901	5.32643	5.93026	5.34576	5.71488	5.72651	6.12097	5.23961	5.7049	6.1323	5.8756	5.63646	5.72229	5.48112	5.90996	5.66415	5.65849	5.97236	5.76929	5.79456	5.8773	6.09108	5.37668	5.74662	5.3847	5.70777	5.60594	5.84031	5.92234	5.65882	5.94359	5.60952	5.86665	6.25371
AIRE	5.19024	5.80949	5.00284	5.81076	4.75379	4.90652	5.24782	5.16202	5.14343	4.29151	5.53546	4.2253	5.07725	5.8035	4.58825	5.87606	5.33343	4.89075	5.50629	5.45871	5.49326	5.36562	6.68783	4.67999	4.8173	5.16555	4.44444	5.34295	4.88534	6.05521	5.81942	5.48317	4.26553	5.32821	5.4576	5.34718	4.91209	4.74115	5.38374	4.86728	6.01705	5.04786	4.97221	5.44751	5.12605	6.19238	4.6092	5.26434	6.27812
AJAP1	4.8487	5.26364	4.77937	4.64466	4.55256	4.08214	5.21804	4.8579	4.64069	4.85072	4.75612	4.94565	5.167	5.34113	5.22493	5.16877	5.30292	5.21825	5.12764	4.59784	4.82735	5.02713	5.32657	4.54194	4.87562	4.99825	5.34993	4.90533	4.58964	5.08398	4.67246	5.43937	5.24109	5.04172	5.00661	5.02752	4.96298	4.64438	5.10332	5.12704	4.7625	4.96428	5.06747	5.90467	4.69531	5.028	4.75331	4.93056	4.24179
AK021537	5.8131	5.73937	5.83216	5.63409	5.512	4.85727	5.31991	5.40493	5.49237	5.95655	6.17409	5.99818	5.99119	6.25065	5.74666	6.1622	5.97907	6.00079	6.05748	5.67406	5.97138	5.81931	6.21342	5.86053	5.81067	5.64279	5.76425	5.56478	5.98904	6.2682	5.9921	5.83648	5.54569	5.30021	6.1057	5.65369	6.14738	5.84041	5.70328	5.37068	5.91651	5.25033	5.73644	5.57026	5.2134	6.3853	5.82126	5.54729	5.50435
AK021933	4.65766	5.05435	5.08199	4.41289	4.93329	4.81038	4.98776	5.56602	4.83557	4.80431	5.62214	4.96238	4.98422	4.99225	5.05707	5.51424	5.44592	5.09508	4.90005	4.8375	5.34888	5.40629	5.00802	5.15814	5.80049	5.51282	5.14785	4.85991	4.90243	4.67823	4.94646	5.36783	5.20479	5.09089	5.1185	4.81835	5.25878	4.843	5.18517	4.93739	5.05942	4.45991	5.69566	5.16467	4.75668	4.83636	4.89478	4.75188	5.35231
AK055981	7.53659	7.83733	7.45599	7.74702	7.39503	6.60412	7.88992	7.61032	7.11769	7.6462	6.73537	7.21705	6.97883	8.04344	8.35327	8.51672	8.41484	8.32899	7.9093	8.42356	7.9238	8.31828	8.2284	8.25262	8.94602	8.7521	8.49458	8.42361	7.63162	7.96311	6.68145	8.05848	7.00836	7.8733	7.7675	6.56031	8.50041	8.18256	8.0387	7.01442	8.0936	7.42834	8.93784	6.72055	7.62001	7.54621	7.23904	6.63259	7.84447
AK1	9.24451	9.6899	9.09895	8.77251	9.10824	8.93866	9.4837	8.88678	9.10824	9.01461	8.42529	9.16687	9.45171	9.17249	9.22103	9.2903	9.22103	9.05234	9.6899	8.92667	9.40405	9.19404	8.93423	8.85026	9.42155	8.76261	9.02393	9.1475	8.76694	9.32038	8.84753	8.83191	9.48792	9.01626	9.20697	9.39153	8.93281	9.12233	9.04081	8.81215	8.93448	9.39058	9.12662	9.28702	9.26513	9.21827	8.60187	8.98266	9.56198
AK2	8.99395	8.601	8.82019	8.61912	9.03579	8.59811	8.68262	8.81569	8.81646	8.52657	9.17431	8.62224	9.01766	8.63491	8.82082	8.6384	8.57328	8.50416	8.44233	8.50097	8.72254	8.83675	8.75877	8.63209	8.76667	8.65271	8.52756	8.66124	9.13143	8.80603	8.91655	8.6265	8.74567	8.54453	8.75316	8.80497	8.56905	8.63413	8.75121	8.88745	8.44073	9.07635	8.43746	8.73373	8.72952	8.66264	8.93789	8.97303	8.88623
AK5	6.35027	6.06494	5.66656	5.53217	5.92286	5.50573	5.42615	5.5418	5.50623	4.65256	5.63878	5.68659	5.23607	5.28373	5.91709	5.46099	5.54123	5.38209	5.43059	5.45647	5.82333	5.31139	5.39408	5.39771	5.85884	5.42387	5.51668	5.67208	5.29518	6.00903	5.5034	5.42702	5.66911	5.55025	5.47408	5.50698	5.22068	5.24412	5.87126	5.48162	5.59401	5.38198	5.58736	5.373	5.22561	5.60083	5.43121	5.50307	5.47679
AK6	8.90776	9.38075	9.28587	9.13192	8.55998	8.8067	9.02757	9.05409	9.02107	8.8467	9.41637	8.92907	8.36355	9.20199	9.19561	9.6868	9.35556	9.20725	9.40976	9.12741	9.39914	8.85688	9.228	9.12476	8.54913	8.8058	9.13057	8.90355	9.62348	9.22197	9.32563	9.01504	9.38449	9.29433	8.26776	9.34614	9.17115	9.27503	9.34477	9.06931	9.1339	9.07496	8.62843	8.83462	9.04275	9.45413	8.57309	9.36207	9.10485
AKAP1	8.83835	8.54889	8.93169	8.76357	8.253	8.62424	8.71466	8.61371	8.78905	8.36462	8.77843	8.43784	9.16507	8.64956	8.64699	8.48395	8.91567	8.99106	8.65816	9.09841	8.53003	9.03859	8.97019	9.10163	9.22443	9.00354	9.01213	8.86165	8.74551	8.38002	8.37936	8.90663	8.82466	8.78131	8.50147	7.99645	8.86165	8.77678	8.79253	8.47684	9.02665	8.47393	8.9869	8.58474	9.00159	8.71077	8.68507	8.68384	9.37211
AKAP10	7.25984	6.9334	7.15475	7.05669	7.43125	7.45444	6.99883	7.01899	7.21732	7.43356	7.03743	7.3197	7.55644	6.84536	7.25309	7.39385	7.0125	7.23284	7.44088	7.36859	7.59965	7.50642	7.31549	7.55622	7.42308	7.3474	7.22538	7.37145	7.34479	7.50147	7.66503	7.42115	7.23723	7.23494	6.85301	7.51122	7.13873	7.25949	7.26819	7.36614	7.07982	7.30692	7.28528	7.11993	7.12654	7.29935	7.8236	7.56435	7.14575
AKAP11	8.35713	8.58799	8.58919	8.58876	8.80072	8.85068	8.15292	8.28303	8.55198	8.9547	8.67038	8.59744	8.2835	8.40384	8.49317	8.55198	8.61091	8.72005	8.8593	8.00581	8.44708	8.2815	8.43734	9.07428	8.6446	9.00806	8.62032	8.70933	8.65447	8.71358	8.5976	8.80717	8.31763	8.41793	8.22962	8.29605	8.69486	8.68313	8.34592	8.46944	8.58911	8.46559	8.76609	8.39804	8.33241	8.50061	8.93514	8.269	8.23924
AKAP12	6.22355	7.35254	6.67171	7.84399	8.1351	7.63183	7.1507	7.69091	7.13482	8.10087	6.9381	7.39803	6.98768	7.49163	7.52131	7.10991	7.03322	7.23809	7.36089	7.4865	6.9293	7.37026	7.44387	7.15544	6.97053	7.77636	7.01088	7.01479	7.6798	6.99505	7.41916	7.24173	7.02768	6.6651	6.88591	7.53644	8.00616	7.03111	8.56361	7.64228	7.91768	7.38558	7.21871	7.64859	6.71021	6.41767	7.80528	7.57411	7.29994
AKAP13	7.98532	7.89138	7.83752	7.87952	7.97127	7.91595	7.7134	7.67466	8.02837	7.51891	7.55264	7.82305	7.5931	7.49746	7.23371	7.10068	7.73861	8.01028	7.19959	7.82033	7.40622	7.91595	7.8483	7.72481	7.8163	8.18763	8.00548	7.77881	7.88969	7.68076	7.86927	7.95737	7.22553	7.26481	7.69288	8.11565	7.72198	7.73372	7.86331	7.73795	7.95247	7.82601	7.69529	7.84516	7.78217	8.09311	8.03027	7.8362	7.61225
AKAP17A	7.15381	7.53299	7.35314	7.54098	7.30478	7.44549	7.12978	6.81082	6.94549	7.34832	7.17543	7.19572	7.33328	7.23021	7.36738	7.32746	7.38458	7.15902	7.03496	7.1037	6.93159	7.1954	6.90375	7.29077	7.0027	7.08447	7.16817	7.01387	7.14038	7.71645	7.31063	7.28996	7.59694	7.59797	7.11047	7.18696	7.04898	7.09954	6.97845	7.23477	6.99914	7.6134	7.02769	7.26914	7.44887	7.40476	7.27648	7.21835	7.02312
AKAP3	4.86826	4.97535	5.04291	5.18544	4.82392	4.59415	4.99155	4.88701	5.22489	4.5227	5.05396	4.87212	5.33416	4.83225	4.87076	4.46346	4.90842	4.959	4.9818	4.9982	4.80505	5.43959	5.29099	5.14549	4.59166	5.00471	5.02747	5.04518	5.30815	4.72635	5.2454	5.08354	4.89712	4.97426	4.50921	5.05124	5.19591	5.15058	4.70275	4.95194	5.09097	4.6029	5.27167	4.79759	5.43776	4.33314	5.0342	5.31462	5.24303
AKAP4	4.033	4.30363	4.2515	4.51637	4.04333	5.31408	4.79348	4.30892	5.49762	4.29679	4.11683	5.00104	5.17326	4.35988	4.3619	4.12384	4.68389	3.80492	3.89942	3.85608	4.50696	4.12568	3.94008	4.62631	4.51977	4.65396	4.42444	4.73672	4.28167	4.76662	3.68982	4.24499	4.36712	4.55523	4.82689	4.62961	4.49783	4.27552	4.18714	3.87779	4.87828	4.77903	4.78377	4.30018	3.94537	3.6975	4.78818	4.37999	5.1247
AKAP5	4.20711	4.02193	5.07406	4.81268	5.04753	4.06361	4.29039	5.72916	3.90613	5.25625	4.57115	4.96784	4.76831	4.12498	5.60672	4.23563	5.41411	5.63555	5.81767	5.2706	6.24793	4.26778	4.13639	4.82562	5.04388	4.16285	5.04987	4.03167	5.88095	4.61504	4.3975	5.25611	5.88751	4.90832	4.51498	4.58706	4.58706	5.84583	4.22705	4.47312	4.60858	4.80472	4.50246	4.31769	5.51914	4.85428	4.44161	3.9993	6.00006
AKAP6	5.94027	5.72789	5.65114	5.5737	5.49767	5.5862	5.96948	5.73379	5.94394	5.54079	5.52915	5.86507	5.78048	5.95351	5.62903	5.99027	6.07907	5.98446	5.77895	5.75909	6.01963	5.94488	5.76474	5.70512	6.06365	5.63501	5.82736	5.7802	5.80906	5.54102	5.82199	5.52089	5.58084	5.62361	6.01218	5.63883	5.70607	5.75448	5.78009	5.46028	5.81913	6.19283	6.13461	5.96784	5.87834	6.11025	5.89514	6.07003	5.50353
AKAP7	6.656	7.33503	7.17543	7.06426	6.81511	6.45027	7.00273	6.94903	6.37881	6.73312	7.00273	7.05072	6.45691	7.27922	7.22993	7.35228	7.48905	6.9945	7.24161	6.93621	7.6941	6.46024	6.82679	6.33802	6.78911	6.7318	6.37294	7.09579	6.97383	7.44211	7.22837	6.7485	6.79118	6.25957	7.15659	7.59381	6.45097	7.0412	7.18647	7.25181	6.3781	7.28299	6.83067	6.66274	6.70905	7.28014	7.23306	7.39173	6.3937
AKAP8	8.70496	8.49343	8.3578	8.25	8.22979	8.43994	8.4947	8.7886	8.43556	8.28852	8.58681	8.36183	8.37396	8.64565	8.47524	8.47384	8.79486	8.79435	8.66914	8.64491	8.51796	8.66469	8.4659	8.49307	8.50426	8.54001	8.80148	8.72728	8.50004	8.77279	8.39774	8.67159	8.56517	8.59309	8.60092	8.57189	8.35594	8.45964	8.35522	8.53039	8.25881	8.84543	8.59214	8.47751	8.46353	9.09035	8.24462	8.42297	8.36285
AKAP8L	7.15536	6.8903	6.80128	6.47374	6.73622	6.72745	6.82281	6.85469	6.76633	6.59178	6.17841	6.04586	6.85772	7.02873	6.71626	6.04754	6.81531	7.08405	6.83097	6.89305	6.23504	6.85578	6.4554	6.24594	6.69718	6.51539	6.51763	6.69923	6.75742	6.62959	6.7541	6.64626	6.59895	6.78626	6.39426	6.89957	6.31724	6.84753	6.43124	6.95554	6.51575	6.86526	6.87424	6.79667	7.11074	6.96321	6.92063	6.60061	6.99934
AKAP9	7.25225	7.74547	7.48637	7.49591	7.30574	6.8783	7.20599	7.38071	7.22881	6.91352	6.7951	7.19544	7.13922	7.56821	7.39788	8.01369	7.63979	8.01483	7.79897	7.07674	7.48364	7.36937	7.71091	7.75748	7.43572	7.61516	7.83666	8.02936	7.32126	7.56378	7.39443	7.73988	7.13543	7.56731	7.12861	6.95827	7.39617	7.53437	6.91547	6.99392	7.24324	7.65128	7.36645	7.37095	7.23344	7.89815	7.47223	6.96253	7.02875
AKIP1	8.37018	8.18273	8.21733	8.07579	8.31002	7.98215	8.15713	7.58428	8.0303	7.73376	7.30873	6.95087	7.5588	8.31256	7.82884	7.66934	8.36884	8.15574	8.11612	8.01001	8.0626	8.65025	8.08138	7.69601	7.67144	7.71006	7.67373	7.67373	7.96421	8.57911	8.511	7.4892	8.24096	7.71156	7.78571	8.86942	7.84635	7.84121	8.00562	8.32698	7.97604	8.00226	7.7696	7.87066	7.87597	7.53569	8.44908	8.20426	7.70764
AKIRIN1	8.79152	8.48774	8.35708	8.01566	8.81696	8.44298	7.70331	7.98404	8.28086	8.21403	6.59475	7.20059	8.18712	8.13986	7.29764	5.7436	8.15287	7.0874	7.70012	8.42182	7.0372	7.86544	8.11262	7.6045	7.03026	7.37992	8.20827	6.89131	8.23066	8.0037	8.28712	7.22867	8.51078	7.80019	6.80153	7.94967	7.09902	8.1768	7.30261	8.13845	7.72546	7.61521	7.19347	8.25926	7.5885	8.83129	8.3577	8.69032	6.8455
AKR1A1	10.149	10.2803	10.2596	10.3575	11.2391	10.7645	10.3324	10.5506	10.3333	10.6188	10.5696	10.9026	10.6172	10.1615	10.6424	10.5544	10.1616	10.1715	10.4694	10.0395	9.98813	10.291	10.4643	10.5399	11.0949	10.3956	10.7061	10.2311	10.6466	10.2629	10.3035	10.374	10.7414	10.5256	10.5512	10.1327	10.3778	11.1029	10.1935	10.0965	10.6151	10.0992	10.2448	10.034	10.9001	10.1243	10.2745	9.91772	11.2069
AKR1B1	10.2547	10.3878	10.3207	10.392	9.90981	10.4007	10.3838	10.2359	10.3725	10.2636	9.72161	10.1587	10.5423	10.2359	10.2547	10.0733	10.239	10.1399	10.0822	10.2711	10.2426	10.2292	10.4488	10.1835	9.74828	10.0865	10.1532	10.2816	9.88395	10.5897	10.327	9.7542	10.2073	9.97821	10.2254	10.5701	10.1071	10.0091	10.5644	10.4288	10.1402	10.5418	10.3329	10.3676	9.83715	10.0186	10.5298	10.0472	9.97993
AKR1B10	9.26585	8.22202	9.15767	7.68135	7.39467	8.67088	7.77746	8.29106	9.32875	8.16875	9.61718	8.35102	8.05714	8.11135	8.14086	8.42926	8.85488	8.09285	8.22111	8.63312	8.57327	7.78769	8.92815	7.07257	7.94563	6.92513	7.22667	7.62376	8.56252	9.12306	10.1895	6.64361	9.42218	6.72295	9.00386	10.093	6.5883	6.92986	7.56008	8.30215	6.70519	8.47421	6.63336	9.83781	8.24365	8.23816	8.84557	10.3302	7.48667
AKR1C1	9.17288	8.18572	8.75351	8.62756	8.32793	8.87883	8.14033	9.28499	8.67265	8.6812	9.37014	8.41159	8.49479	8.45972	9.02113	7.63832	8.50628	8.13732	8.00179	9.68539	8.19531	8.27794	8.05666	8.2928	8.12398	9.05363	8.21732	8.85456	8.46975	8.58393	8.53007	8.18242	8.2557	7.71791	8.67669	8.86768	9.25704	8.90137	9.41535	8.35814	8.9804	9.14793	8.99574	9.13706	8.2916	8.75292	8.37564	8.16098	8.43849
AKR1C3	10.5495	9.20545	10.1982	10.2762	9.50773	10.2186	9.12176	10.7065	10.3606	9.81184	11.077	9.96967	9.42893	8.99115	10.1579	8.5717	9.55403	8.45122	9.28391	11.0436	8.70787	8.62979	8.73821	9.41491	9.80932	10.0864	9.77066	9.76328	9.4443	9.90451	9.49154	9.10139	9.06291	8.42045	9.65128	9.81332	10.2183	10.7198	11.8704	9.93555	10.1813	10.0216	10.5287	10.2462	10.1389	9.33734	9.26141	8.86704	9.43464
AKR1C4	4.70924	3.04484	5.08231	4.64209	4.25441	3.34969	4.59889	4.72288	4.17409	4.13644	5.15642	3.68219	4.58517	4.10244	3.47139	3.1597	4.2957	3.5958	4.26005	5.17982	4.85976	4.61812	2.53089	3.6839	3.95596	4.55741	3.96337	4.25542	3.56676	4.79279	4.31033	4.08748	4.65552	3.36641	5.35272	4.27935	4.20322	4.0393	3.90466	4.24438	4.64769	4.15617	4.61384	4.47837	3.76856	4.10339	4.32822	4.85872	4.23319
AKR1D1	4.73813	4.52971	4.83673	3.88324	4.18078	3.44624	3.85773	4.7023	3.95576	4.25584	4.73822	4.34257	4.48327	4.19953	3.88688	4.19927	3.76665	4.28983	4.70743	4.19401	4.35559	4.70719	4.59257	4.47059	4.94634	3.73026	3.85738	4.48793	4.66962	4.04862	3.94158	4.1089	4.31214	4.61235	4.2879	4.27544	4.03993	4.09576	4.25758	4.01465	4.52248	4.08578	4.44355	4.05232	4.66615	4.02709	4.27475	4.35514	4.37648
AKR7A2	9.14441	9.38009	9.31385	9.26696	9.39705	9.16545	9.40884	9.49447	9.0686	9.4224	9.22398	9.49083	9.37829	9.66462	9.58608	9.31629	9.52299	9.65887	9.40636	9.76936	9.71272	9.90086	9.60969	9.33601	9.99355	9.64491	9.78702	9.31317	9.15948	9.08396	8.98087	9.3933	9.70041	9.52812	9.46196	8.8117	9.5943	9.28356	9.70699	9.18795	9.51956	8.92176	9.40321	9.32155	9.78514	9.05806	9.68205	9.00254	9.926
AKR7A3	7.71711	7.83692	7.77651	7.22676	7.2119	7.52695	7.40745	7.74386	7.67081	7.49524	7.53885	7.65871	7.48423	7.9036	7.85298	7.64429	7.48048	8.01279	7.98791	8.20865	7.92709	7.85313	7.53974	7.35239	7.99767	7.93427	8.02995	7.86672	7.17277	7.64996	7.2046	7.55385	7.64021	7.79566	7.67123	6.96255	7.80982	7.364	7.81486	7.27456	7.78782	7.65803	7.70332	7.47093	8.02995	7.57486	7.66583	7.17313	8.18016
AKT1	8.57655	8.19221	8.33807	8.38757	8.7653	8.60435	8.32193	8.44308	8.50594	8.59983	7.89738	8.56837	8.75167	8.22583	8.21229	8.15369	8.3242	8.43333	8.21229	8.76996	8.06878	8.94463	8.54097	8.54153	8.59266	8.58484	8.57602	8.36562	8.2944	9.0814	8.23501	8.47498	8.64108	8.33924	8.75367	8.76232	8.4732	8.52	8.60051	8.2894	8.31167	8.71157	8.51155	8.62711	8.023	8.258	8.51124	8.20877	8.11314
AKT2	7.24449	6.82872	6.19427	6.45007	6.77376	6.94025	5.84375	6.60474	5.96937	5.59099	5.79972	5.60739	6.7032	6.7127	6.48704	6.0515	6.76832	7.34724	5.29026	6.35352	5.32811	7.67281	6.60794	5.99986	6.61207	7.19692	5.92156	6.64212	6.50157	6.65789	5.70936	6.95877	6.4334	6.4686	6.40265	5.62152	6.83043	6.23425	7.36205	6.38223	6.39264	6.63328	6.62502	6.23877	6.00277	6.58028	6.79263	6.33089	6.13146
AKT3	6.82627	7.20793	6.73985	7.0212	7.15841	6.98103	6.69025	6.71792	6.71301	6.96348	6.66459	6.98637	6.26129	6.81157	6.59412	6.95074	6.88757	6.89696	7.08181	6.72084	6.93307	6.52481	6.25407	6.70322	6.34273	6.72499	6.78218	6.98278	6.61319	6.96267	6.82029	6.7398	6.78915	6.49224	6.64189	7.28633	6.72028	6.77848	7.00292	7.01754	7.01206	7.00152	6.99541	7.0074	6.48986	6.70882	7.00451	6.98278	6.68427
AKTIP	9.44946	10.0415	9.43521	9.55722	9.70746	9.12846	9.65934	9.55722	9.27726	9.19035	9.41223	9.37193	9.33133	9.87008	9.97815	9.83552	9.80745	9.86857	9.81807	9.54544	9.88456	9.72553	9.63246	9.55156	9.75324	9.53261	9.94718	9.81584	9.17583	9.68429	9.28281	10.0638	9.67305	9.73801	9.33948	9.68598	9.53261	9.52893	9.37983	9.43668	9.45748	9.71873	9.87556	9.708	10.1164	9.68562	8.78791	9.43935	9.98611
AL109706	5.18071	4.86818	4.9398	4.93623	4.54392	4.8889	4.82836	5.17714	5.16921	4.57038	5.14599	5.11855	5.23971	5.36726	4.82813	5.04638	4.5643	5.29307	5.71425	5.03384	5.60578	2.92276	4.77995	5.22766	4.85097	5.56019	5.1417	5.22733	5.26901	5.14202	5.09955	5.07351	4.04244	5.28384	4.52206	4.91473	5.38016	5.2163	5.09269	5.26477	4.66967	4.61161	4.86638	5.13918	5.00804	4.96751	4.74579	5.19927	5.18002
AL590762.11	6.62724	6.4046	6.27882	5.86206	6.1631	6.25824	6.49316	6.66708	6.2867	6.17257	6.02526	6.22038	6.48525	6.29995	6.65438	5.5238	6.56267	6.65723	6.07939	6.18836	5.90267	5.55619	5.2675	6.0117	6.13474	6.63058	6.29768	6.46017	6.60627	5.77875	6.30304	6.47259	5.96476	6.55361	6.44846	5.7543	6.18415	5.91876	6.13087	5.95302	6.03057	6.56529	6.61582	6.61875	6.12075	6.97499	5.95243	5.95333	6.26946
ALAD	8.31371	8.53206	7.98652	8.14468	8.00173	7.94494	8.22883	8.42545	7.99745	8.19325	7.12959	7.68489	7.83591	8.74771	8.17003	8.3614	8.64177	8.18095	8.18804	8.43929	8.27645	8.42147	8.55444	8.05267	8.40092	8.77265	8.68673	8.53125	7.91446	7.56972	7.65337	8.54077	8.03081	8.52942	8.65725	7.24787	8.84139	8.15366	8.67339	8.14959	8.61813	8.2233	8.70519	7.76117	8.58403	8.50181	8.0532	7.71927	8.47548
ALAS1	9.11944	9.11477	9.10058	9.35103	8.62379	9.36218	9.95922	9.2846	9.24445	9.79894	9.18909	9.91524	9.89961	9.69502	10.3143	10.1556	10.3208	9.91996	9.87759	10.0828	10.1466	10.7147	10.2931	9.72545	10.158	9.3972	9.79625	9.09651	10.6083	9.24838	9.39686	9.29033	10.6518	10.1549	9.49224	9.68988	9.51761	10.7743	9.35647	9.26797	9.64818	9.00685	9.30989	9.50607	10.3241	8.9716	9.47286	9.3196	10.9425
ALAS2	5.25819	6.81456	4.42174	4.27744	4.15985	4.07602	5.33653	6.73089	4.68083	4.93166	5.8186	4.77086	6.02192	4.84172	6.89701	4.77016	5.70953	4.51527	5.32236	5.21353	4.20518	4.27667	6.38287	4.66188	4.70478	4.54987	5.15933	8.82884	5.87769	4.59702	4.59527	5.15375	4.89842	5.16904	5.49582	4.40933	5.7067	4.82032	6.98449	5.00389	5.26943	4.98192	4.52374	5.32152	4.97974	4.97083	5.37455	5.21445	4.75649
ALB	4.29707	4.29193	4.37816	4.05551	4.22185	4.36382	4.21272	4.11733	4.26535	4.15547	4.37181	4.16269	4.54905	4.1252	4.49489	4.52939	4.03112	3.9249	4.6662	4.25298	4.6317	4.62155	4.32599	4.13213	4.23429	4.27841	4.24293	4.33637	4.18205	4.16298	4.53898	4.50509	4.0651	4.59348	4.16789	4.24486	4.11553	4.4113	4.20864	4.33726	4.3018	4.43543	4.38696	4.3533	4.40702	4.16948	4.58443	4.44753	3.99744
ALCAM	6.95912	7.46102	6.53126	7.48189	7.62307	8.10496	7.42922	7.24585	7.82991	8.02549	7.62307	8.18743	6.86126	7.38275	7.24769	7.39233	7.39168	7.29837	7.27559	7.08037	7.15999	7.22414	7.22962	7.85367	7.67533	6.95596	7.67485	7.49587	7.39947	7.533	6.90154	7.4403	8.15138	7.73244	6.91829	7.07908	7.59813	8.00473	6.89231	6.73953	7.64505	7.244	7.6244	7.05945	7.83771	7.42344	6.7073	6.42446	7.94065
ALDH18A1	8.79923	8.42263	8.79144	8.44522	8.42832	8.89713	8.70093	8.87648	8.75843	8.52617	8.52412	8.71718	8.82921	8.52184	8.36457	8.42861	8.80752	8.41078	8.86318	8.47644	8.54835	8.54511	8.61747	8.29709	9.04925	8.89951	8.63851	8.64092	8.51055	8.45245	8.33578	8.80806	8.60349	8.63993	8.94568	8.28623	8.77404	8.41286	8.46523	8.56455	8.83293	8.72832	8.89055	8.26548	8.56332	8.68024	8.48001	8.29941	8.98968
ALDH1A1	8.68778	9.02463	9.45323	9.40871	9.06279	9.9924	8.32317	9.7062	9.64901	9.16001	8.3861	8.92737	8.32723	9.0087	8.81068	9.15512	9.3654	8.76445	9.21443	9.21596	9.32925	8.74521	9.28263	8.7445	8.80355	8.97917	9.26388	8.83695	8.70656	9.57993	9.16374	9.0316	9.27272	8.12961	8.61579	7.8629	8.407	8.8188	9.18813	9.74872	8.76423	9.81655	9.14746	8.86486	8.89436	9.07508	8.96951	8.44536	10.1868
ALDH1A2	6.37053	6.21965	5.6681	5.25775	6.44134	5.88773	5.25588	5.45781	5.66134	5.32106	4.59131	5.29092	6.10679	5.98107	5.74925	5.27222	4.5649	5.63961	5.73729	6.01157	5.20882	7.08045	5.76395	5.21089	5.20435	6.48337	5.36191	5.36475	5.33576	5.38688	5.62688	5.37045	5.61003	5.71227	5.40608	6.15064	5.83329	5.44291	6.0385	5.66876	5.97958	5.70638	6.15998	5.81863	5.66123	5.58766	5.09703	5.80252	6.39257
ALDH1A3	4.35781	6.54234	5.10502	6.59991	6.16893	6.89598	6.15795	6.78461	6.52129	7.37025	5.63457	7.1769	6.4946	6.29216	4.71079	5.68841	6.15278	4.60444	6.83846	6.72139	5.78588	4.79894	6.4196	6.42962	6.1241	5.81441	6.72243	6.22448	5.68549	5.62605	7.17675	6.36601	6.29302	5.23443	5.75588	5.99099	6.15947	6.0118	5.93258	5.15596	6.48755	5.46805	6.28533	6.26825	5.30963	5.65142	4.97718	6.54809	6.27113
ALDH1B1	6.82773	6.889	6.22525	6.42997	6.92051	7.29113	6.88566	7.0943	7.0245	7.2256	6.77552	6.58974	7.35838	6.86314	6.58104	6.13908	6.61713	6.44848	6.36376	7.334	6.28888	6.80569	7.15964	6.24064	6.20137	6.96312	6.17622	6.7329	6.47077	7.29257	6.67632	6.9038	6.8316	6.74109	7.01791	6.95235	6.74697	6.51861	6.68629	6.61657	6.51648	7.01173	6.38225	7.01673	6.42463	6.7434	6.52226	7.42591	7.05921
ALDH1L1	7.57302	7.10435	7.89486	6.99878	7.32195	6.80142	7.36499	7.31685	6.90537	6.51173	7.50578	6.25394	7.06262	7.44091	7.26913	7.04705	7.1838	7.66264	7.35522	7.29134	7.33189	7.2505	7.39812	7.32898	7.74569	7.07309	7.30031	6.96915	7.61275	6.63457	7.02572	6.95113	7.49534	7.19612	6.58831	6.63025	7.69874	7.20078	8.11941	6.99204	7.6267	6.75367	6.99946	7.35033	7.32317	6.90628	7.16395	6.86957	8.14669
ALDH2	12.0891	11.9204	11.8875	11.4598	12.2018	11.2603	12.0361	11.9833	11.1874	11.6746	11.716	10.8158	10.651	12.2554	12.4861	12.351	12.1491	12.151	12.1725	12.2936	12.2209	12.0869	12.0573	11.8934	12.5097	12.3968	12.09	12.133	11.7832	11.4094	10.5372	12.6064	11.7379	12.0531	12.4367	10.4841	12.7323	12.0572	12.2324	11.6573	12.6299	11.9566	11.9705	11.5045	11.726	12.1986	11.8361	10.8912	12.1907
ALDH3A1	7.43397	6.90851	7.12578	6.69743	7.75429	5.75453	7.02324	6.12365	7.56765	7.61244	6.60385	7.17236	7.46551	5.90081	7.57197	7.98556	6.87983	6.73978	6.69833	6.9167	7.97767	8.39958	7.26578	7.49577	9.21546	8.51982	8.19248	7.71503	5.66821	6.57736	5.72593	7.92435	6.98056	7.47304	8.51328	5.75194	7.64854	6.3601	6.4612	6.53805	7.25762	7.38149	7.56978	5.63343	7.67274	7.95232	6.59761	5.82521	8.68267
ALDH3A2	10.9047	10.5378	10.4892	10.7992	11.1389	10.6181	10.4896	11.1253	11.1405	10.4452	10.2738	10.3789	10.4298	10.7308	10.7774	10.3138	10.9437	10.7205	10.6796	10.9158	10.647	10.5558	10.9117	11.3107	11.3688	11.4707	11.4477	11.2239	10.5512	9.78955	9.89344	11.3563	10.69	11.5919	11.0892	9.2481	11.5384	10.8229	10.8998	10.769	11.3159	10.5207	11.1657	10.058	11.2463	10.4569	10.8286	9.99159	11.3107
ALDH3B1	6.70943	7.06533	6.77653	6.88369	6.98619	7.12563	6.75271	7.29687	7.1519	7.16511	6.96384	7.55263	6.72934	7.03997	7.27574	7.47063	6.66611	7.09964	7.10939	7.4626	7.21741	7.17572	6.925	6.55303	6.72214	6.63643	6.72888	7.13852	6.88077	7.36778	7.50607	6.91435	6.95557	6.79715	7.15375	7.65204	6.7863	6.94182	7.28387	7.23746	7.0045	7.40253	6.84407	7.3682	7.33171	7.17955	7.09148	7.03387	7.35837
ALDH3B2	8.4079	8.60325	6.7589	7.56097	7.85293	7.97329	7.48291	8.36868	7.76724	8.16068	7.21307	7.00197	8.38588	8.02203	8.74691	8.62571	7.51366	7.70342	6.80195	7.36891	7.79056	8.83241	8.21811	7.57305	9.05406	7.43214	8.19671	7.32563	7.76753	7.50189	7.54082	7.97161	8.8661	8.4163	7.28522	7.6534	7.1195	8.64185	6.47821	7.23994	7.6271	7.49949	7.69961	8.11806	9.1455	7.72471	6.29768	7.9004	9.30507
ALDH4A1	7.77189	7.6918	8.07415	7.85867	7.93894	7.90902	8.16641	8.45853	7.7046	7.67151	7.15489	7.04141	7.75001	8.00864	8.00515	6.90521	8.05699	8.24241	7.69807	8.34559	7.44123	8.27863	7.94164	7.32252	7.87102	7.34634	7.99895	7.48006	7.77462	7.23446	7.54006	8.04891	8.21174	7.59258	8.52866	7.33149	8.07484	7.63295	8.54422	8.44506	7.87674	7.7829	7.13031	7.78779	7.74273	8.10318	7.95629	7.79628	8.09153
ALDH5A1	7.19654	8.20084	7.45868	7.39099	7.45479	6.7212	7.38441	8.1261	7.20127	7.70088	6.49676	7.2666	6.73295	8.26907	8.06393	8.24099	8.31418	7.79022	8.31086	8.47757	8.41971	8.09524	7.7944	8.21042	8.49977	7.70297	7.94743	7.71175	7.81335	7.14285	7.12231	8.38013	7.93138	7.79448	7.93398	5.92559	7.88274	8.1109	8.17035	7.78526	7.98698	6.806	8.34061	7.50324	8.73413	6.97616	7.75308	6.71814	8.36698
ALDH6A1	7.71515	7.536	7.71043	7.80097	7.73181	7.66321	7.52231	7.95008	7.2141	7.68371	7.01963	7.21362	6.78101	8.23408	7.93594	7.66149	7.98306	8.44389	7.77152	8.18676	7.75409	8.07129	8.07611	8.20286	8.29967	8.31797	8.30577	7.92267	8.08298	6.73819	7.31387	7.60336	7.76329	7.81886	7.54568	6.70673	8.04506	7.88107	8.40872	7.49041	8.06551	6.87562	7.51665	7.37376	7.84461	7.3731	7.47891	7.39834	8.462
ALDH7A1	7.62636	7.41869	7.50964	7.69074	7.28913	7.83221	7.62157	7.72581	7.83737	8.00917	7.20969	8.08689	7.70959	8.03396	8.00302	7.75291	8.07727	7.70344	7.86109	7.34049	7.32858	7.43635	7.97047	7.56836	8.15738	7.75736	7.69937	7.87674	7.42339	7.31583	7.45094	7.86758	7.79637	8.03831	8.00604	7.02882	7.88908	7.66968	7.4511	7.01742	7.70397	7.83627	7.65724	7.09895	7.92195	8.00302	7.52905	7.69266	7.47499
ALDH8A1	5.51649	5.9585	5.0364	5.42167	5.20486	4.83134	4.86862	4.79972	4.84295	5.1845	5.30217	4.82718	2.25928	4.81453	5.27561	4.92842	5.34683	5.12306	5.01163	5.06988	4.71365	3.1251	5.19266	5.91997	4.67131	4.83269	4.54738	3.62395	5.51696	4.13372	5.61603	5.66709	5.80272	5.65845	3.98733	5.05892	5.50059	4.8365	4.88894	5.24557	5.0631	3.41817	4.66388	5.11307	5.57261	4.61217	6.5294	5.83405	4.93953
ALDH9A1	11.6539	11.8174	11.4805	11.361	11.314	11.3934	11.3923	11.4822	11.187	11.5329	10.9738	10.7935	11.106	11.3717	11.6157	11.2459	11.5154	11.6713	11.4136	11.0834	11.1182	11.3498	11.58	11.7041	11.8358	11.7858	11.8102	11.1719	11.3591	10.6146	11.2118	11.4279	11.4099	11.4571	11.0986	10.7152	11.7909	11.7966	11.6779	11.1904	11.848	10.9533	11.3875	11.1662	11.7582	10.9781	11.3	10.8718	11.9828
ALDOA	12.4969	12.4013	12.1958	12.4448	12.2844	12.0237	12.5689	12.2675	12.2844	12.1462	12.1212	12.1958	12.3602	12.4969	12.4013	12.4274	12.4013	12.4274	12.4969	12.3602	12.4274	12.4274	12.3329	11.98	12.59	12.2421	12.2172	12.3278	12.1172	12.2863	12.1147	12.1453	12.2912	12.207	12.366	11.98	12.1317	12.412	12.2753	12.1757	12.0932	12.3901	12.1773	12.3401	12.4266	12.222	12.2455	12.7192	12.4905
ALDOAP2	3.95789	4.32867	4.45475	4.25766	3.46756	3.38506	5.24807	4.39767	4.04098	3.04717	5.54166	3.57327	3.64171	4.05102	4.15703	4.25357	4.22266	4.42567	4.39593	3.69379	3.33529	5.31047	4.28061	3.86335	4.07442	3.47679	4.13086	3.81929	3.88625	4.74999	3.78747	3.97036	4.24775	4.76717	3.77716	4.22811	3.84413	3.97081	4.07879	3.58283	3.47702	4.85473	3.69719	4.17294	4.7504	4.19559	4.42396	3.82884	3.9185
ALDOB	5.26231	4.73825	5.23811	4.8024	4.75692	4.52794	5.05598	5.43897	4.79019	4.71203	5.15625	5.14194	5.15685	4.90853	4.94386	5.10783	4.90017	5.15926	5.09302	5.01375	5.19307	5.15793	5.12864	5.07278	5.01962	5.25074	4.85573	5.03642	4.85212	4.84752	4.75022	5.10594	5.06964	5.23971	5.0717	4.96092	5.32082	4.69928	4.96549	4.95732	4.92079	5.25002	4.7036	4.97975	5.16749	4.97587	4.90003	5.03505	5.14065
ALDOC	8.87287	8.49404	8.17865	8.37284	8.10706	8.25863	8.09132	8.66972	8.29887	8.64981	8.9333	8.3813	7.81454	8.4515	8.53798	8.68814	8.53698	8.37779	8.40481	8.26862	7.92724	8.55553	6.58543	7.93326	8.5901	8.51136	7.94425	8.83474	7.82672	8.03345	7.22732	8.12385	8.29017	8.74875	8.23899	7.09861	8.80428	7.89432	9.9604	8.03833	8.55341	8.51364	8.47214	8.28515	7.82039	8.81226	7.63735	7.9897	8.11177
ALG12	7.01786	7.16897	7.05345	6.82393	6.95336	7.82745	7.4363	7.47421	7.54393	6.57319	6.43882	5.70267	7.72172	6.83064	5.93961	5.47946	6.41946	7.31361	7.61032	6.05782	5.85653	5.97426	6.29665	6.76406	7.28333	7.04886	6.93986	7.1767	6.12043	7.03415	6.56142	7.04096	6.93414	6.79712	7.50982	6.77383	7.00711	6.69532	6.40765	6.74086	7.35451	7.12824	7.42426	6.41796	7.54153	6.70955	6.50708	6.44306	8.29223
ALG13	7.07567	7.49322	7.73151	7.61719	7.36448	7.6383	7.28818	7.5233	7.42382	7.67491	7.3877	7.76744	7.07567	7.10293	7.14141	7.57018	6.9761	7.34908	7.53689	7.21634	7.55451	7.00762	7.33144	7.53061	6.95587	7.02646	7.1883	7.26885	7.57305	7.38133	7.66123	7.44504	7.47251	7.41538	6.84513	7.64501	7.5907	7.53435	7.28891	7.41957	7.35265	7.20847	7.2529	7.22202	7.35221	7.54536	7.46629	7.57688	7.21586
ALG3	8.57651	8.2857	8.20511	8.23614	7.88535	8.22304	8.26601	7.89241	8.30417	7.88466	8.34406	8.15615	8.23693	8.08845	8.53325	7.9486	8.22216	7.92996	7.96394	8.22485	7.85944	8.3693	7.64302	7.8895	8.56853	8.03406	7.84369	8.02085	8.06968	8.15652	7.80888	8.18222	8.2457	8.02051	8.16018	8.22909	7.93732	7.92889	7.98522	8.12384	8.14604	8.03803	7.81622	8.06361	8.23501	7.84714	8.05296	8.31408	8.83016
ALG5	7.4767	7.36699	7.49241	7.67485	7.52331	7.52627	7.33322	7.41929	7.36038	7.75321	7.86762	7.59392	7.35463	7.30244	7.14755	7.52837	7.21792	7.47153	7.64373	7.13331	7.5514	6.93347	7.05295	7.06903	7.18135	7.1667	7.14049	7.21848	7.46169	7.33779	7.7518	7.50379	7.45643	7.18118	7.24707	7.65454	7.31684	7.32698	7.29557	7.59669	7.22705	7.56888	7.22882	7.43789	7.3885	7.81607	7.16017	7.76679	7.69155
ALG6	8.5722	8.88879	8.65269	8.70889	8.97517	8.55833	8.63357	8.96304	8.53857	9.00444	8.948	9.09608	8.45762	8.74164	8.84441	9.07086	8.69435	9.12389	8.93499	8.75035	8.8766	8.48693	8.63857	9.04454	9.10797	8.84635	8.95454	8.73287	9.00487	8.58168	8.85806	8.95755	8.86871	8.76455	8.92291	8.6313	8.89131	9.03169	8.71737	8.88369	8.82696	8.09779	8.73461	8.34676	8.81967	8.507	8.58079	8.62804	8.85152
ALG8	8.67403	8.47457	8.71423	8.93084	8.81179	8.78461	8.62362	8.41397	8.50124	9.03117	8.82648	9.24053	8.63479	8.64155	8.59017	8.84792	8.63392	8.31504	8.68907	8.5843	8.77543	8.86641	8.7285	8.61988	9.00792	8.74897	8.55331	8.55629	8.9079	8.60919	8.64641	8.4767	8.84934	8.47502	8.87438	8.89714	8.69174	8.72645	8.92938	8.73414	8.88418	8.52797	8.40634	8.4534	8.89681	8.22477	8.71738	8.74548	8.86689
ALG9	7.63156	7.92488	7.66871	7.79436	7.52595	7.62398	7.65893	7.50182	8.12542	7.79427	7.87068	8.19502	7.74373	7.94695	7.8087	8.09125	7.83857	7.59993	7.96301	7.58491	7.7348	7.95246	7.86023	7.72953	8.16976	8.10912	7.7567	8.16639	7.5148	7.62585	7.43402	8.0944	7.7035	7.8197	7.86427	7.4624	8.13231	7.82559	8.31006	7.70265	7.92769	7.8455	7.98696	7.56324	7.74643	7.73053	7.62475	7.69659	7.70365
ALK	5.9357	5.80656	6.33221	5.53605	5.14378	5.54668	5.50252	5.83769	5.73409	5.50866	5.38793	5.5861	5.83186	5.42556	5.66708	6.18009	5.4192	6.2002	6.01612	4.52818	6.04839	5.89485	5.64798	5.3883	6.24449	5.92089	6.27215	5.50977	5.33291	5.49166	5.40489	5.53408	6.01	4.94758	5.17685	5.56231	6.10192	5.41372	5.42608	5.52004	5.43209	6.28239	5.35107	5.72469	5.75736	5.67697	5.81812	5.58615	5.84177
ALKBH1	7.56427	7.3449	7.15675	7.09764	7.1168	7.08437	7.044	7.28534	7.17605	7.04778	7.34913	7.1168	7.36569	7.15333	7.33667	7.39469	7.16907	7.13472	7.23158	7.06941	7.37457	7.17935	7.27305	7.27481	7.34637	7.55268	7.14829	7.3938	7.22844	7.10239	7.26203	7.20103	7.15127	7.16454	7.26011	7.24241	7.28098	7.16547	6.9122	7.24297	7.36898	7.16266	7.04148	7.02986	7.2084	7.08024	7.36898	7.4543	7.56954
ALKBH4	6.81398	6.31638	6.57117	6.40869	6.15023	6.48799	6.62673	6.31182	6.60912	6.18333	6.28271	6.54276	6.52111	6.79607	6.44436	6.39137	7.04358	6.35049	6.47026	6.91355	5.92241	7.09516	7.0891	6.62674	7.38518	7.16489	6.87232	6.75474	6.45998	6.30103	6.276	6.81385	6.54923	6.20826	7.1234	6.26386	6.96468	6.40303	6.30468	6.65738	6.92406	6.57172	6.77961	6.56857	6.30281	6.50997	6.42383	6.50414	6.98085
ALLC	6.08919	4.30671	5.72805	5.10761	5.68174	3.91088	5.30154	6.12235	4.29755	5.14246	5.67557	5.15099	4.66291	6.30869	5.49241	5.04209	5.81014	5.79186	4.18925	5.72456	5.88709	4.60994	4.81031	4.65723	4.70993	5.13865	5.08163	4.80135	4.60017	5.41922	5.17509	6.05102	5.06305	4.79084	5.09755	4.29175	5.58031	5.39835	5.54337	5.54086	4.53955	4.82959	5.3054	4.92577	5.0376	5.87717	4.69009	5.54991	5.76631
ALMS1	8.02602	7.60902	7.49375	7.37212	7.43654	7.38319	7.48095	7.63699	7.45798	7.58777	7.57449	7.55723	7.40359	7.71398	7.37687	7.7206	7.88869	7.80269	7.6797	8.01867	7.76875	7.85495	7.55448	7.89366	7.56652	7.82381	7.57817	7.79586	7.86934	7.50494	7.83755	7.62668	7.31735	7.70814	7.54047	7.27339	7.76759	7.8026	7.77681	7.56395	7.64274	7.46683	7.69851	7.47131	7.6303	7.62462	7.92142	7.52728	6.98074
ALOX12	7.5134	7.75853	7.17123	6.55449	5.15585	6.47873	5.79909	6.77774	7.26354	6.82623	6.69607	6.62341	5.7005	6.97822	7.02264	7.88016	6.82046	5.62587	7.45765	5.64263	7.22176	6.41408	7.35284	7.39991	7.84103	7.19957	6.73708	6.78453	6.87478	4.71424	5.00322	7.7689	6.16018	6.26249	7.06455	4.44494	6.80789	5.89662	6.82811	7.34954	6.68464	6.93818	6.70084	6.66553	7.93021	7.47196	6.27763	6.71897	8.13688
ALOX12B	8.71561	8.41957	8.52302	7.84137	8.05946	7.88069	8.58828	7.86956	7.84354	9.7039	8.15539	8.05737	7.43795	7.83075	8.65526	8.95176	8.7022	7.97312	7.88488	9.2237	9.08916	8.30561	7.16471	8.43617	8.52013	7.50215	8.20426	8.16106	8.01558	8.09206	8.53456	9.48195	8.55535	7.88915	8.89809	8.33989	8.33373	6.84265	7.69561	8.72388	8.16187	8.73449	7.98208	8.83641	8.69513	8.46734	7.19632	8.8322	7.95844
ALOX12P2	6.13875	5.28502	5.84824	5.88649	5.42319	5.42839	5.631	6.31491	5.55175	5.67479	5.74618	5.87404	5.72767	5.5724	5.95626	5.88456	5.78287	5.83543	5.74981	5.63291	5.51398	5.68742	4.79228	5.37982	5.8299	5.68828	5.68455	5.80324	5.70739	5.86865	5.94096	5.46764	5.56055	6.04587	5.35517	5.57424	5.28264	5.7464	5.57371	5.00917	5.7058	5.81882	5.8996	6.08972	6.04899	5.87155	5.90865	5.3837	6.36761
ALOX15	4.24527	4.31897	4.03202	4.41804	3.89728	3.97392	4.78096	4.34318	4.74006	3.9801	4.23091	4.2446	4.43691	4.03529	4.1586	4.64665	3.9914	5.9124	4.60382	4.08447	5.78471	4.59423	4.32806	5.38758	4.79332	4.57259	5.18738	4.19063	4.27403	4.22474	5.07912	4.94093	4.12796	4.92338	4.68888	4.2257	4.69419	4.30607	4.17221	4.38086	4.86805	4.41892	4.48745	3.87111	4.45793	4.43849	4.17089	4.21707	3.82898
ALOX15B	8.05259	8.29267	5.92119	8.23056	5.82185	8.35371	7.85343	8.19748	8.02839	7.59137	7.66643	7.60259	7.00432	8.25085	7.53338	8.03837	8.26541	8.96605	7.82933	4.9494	8.10306	9.05216	7.97592	9.07895	9.95653	7.87792	9.50289	7.42315	8.60925	5.56853	6.21174	6.85144	9.78098	9.2933	6.35838	5.44859	7.31585	9.74544	5.88382	6.17115	8.18703	6.12808	6.67663	6.86834	9.86922	6.36505	6.37184	6.04359	10.4169
ALOX5	6.0926	5.79695	6.48777	6.08339	6.70442	6.77565	5.9546	6.22485	6.26832	6.54344	5.79114	6.16767	5.63929	6.08602	6.189	6.29958	5.94173	5.96417	6.10523	6.25163	5.75841	6.32289	6.1877	6.19073	6.0499	6.16938	6.00316	5.9242	5.98491	6.5218	6.68627	6.14234	6.15877	5.87371	6.02285	7.12449	5.67656	6.07144	5.82274	5.94537	5.95787	6.07269	6.26391	6.56205	6.49543	5.87051	6.17454	6.02431	5.95079
ALOX5AP	9.03901	8.11054	8.23117	8.85206	9.20192	10.1074	8.58778	8.43248	8.1847	9.37734	8.53833	8.6548	8.53734	8.0446	8.52484	8.53524	8.34977	8.8828	8.68515	8.37089	8.61329	8.54099	8.41237	9.15707	8.10836	8.25536	8.51275	9.02402	9.82349	10.2053	9.42393	7.87014	8.62486	8.05092	9.00678	9.42356	8.33078	8.69249	8.46271	9.047	8.74169	9.12285	7.98932	8.95653	7.76177	8.56486	9.37069	8.52989	8.3271
ALOXE3	7.86129	7.55462	7.4123	7.46843	7.24468	7.76703	7.5401	7.95578	7.13528	7.1288	7.99671	7.22923	6.9946	7.621	7.97478	7.75592	7.43048	7.71147	7.58777	7.71891	7.51671	7.73217	7.61238	7.34537	8.03606	7.47741	7.77905	7.52934	7.19977	7.2757	7.09335	8.57073	7.4799	7.60336	7.5448	7.53201	7.61977	6.66306	7.11713	7.61603	7.73491	7.75973	7.70952	7.74926	8.08977	7.81802	6.73644	7.17208	7.96598
ALPI	4.03372	3.94348	4.00604	4.12546	3.96214	3.80279	4.13883	3.92664	4.0548	3.99687	3.74634	4.24908	4.90002	4.10476	4.017	3.87235	4.13727	4.28537	3.94561	4.36275	4.05948	4.44176	4.32316	4.22009	4.06507	3.84823	3.84901	4.09556	4.14258	3.93218	4.2514	4.24455	4.12446	4.19624	4.27763	4.09219	4.17143	4.23436	3.92948	4.1787	4.28822	4.0984	3.92016	4.1907	4.30842	4.03315	4.07201	4.15168	4.50663
ALPK1	7.39863	5.69495	6.46017	6.96256	6.75846	6.84005	6.94228	6.75099	6.03881	6.1593	6.59513	6.99736	7.42667	5.50311	7.27872	7.08553	7.26873	7.20727	6.94911	7.62515	6.70457	8.26264	7.7657	7.34429	7.69517	7.86912	7.04222	7.28323	7.82815	7.91074	7.78791	7.00098	5.98143	6.82202	6.74328	7.45243	6.89268	7.54719	6.30821	6.87545	6.35245	6.72275	7.26433	7.0978	6.77005	6.28844	7.39956	7.22849	6.21347
ALPK3	7.12008	6.8326	7.21001	6.69363	6.11028	6.62576	7.05953	7.21992	6.79538	6.93018	6.65238	6.40569	6.78911	7.07991	6.31059	6.91875	6.89743	7.25517	6.78911	7.01347	7.045	6.99065	7.11119	6.76737	6.60814	7.33089	6.53154	6.49745	6.85583	6.83227	6.62544	6.83553	6.66437	6.73522	6.55603	6.60126	7.16536	6.88733	8.10303	6.83643	6.85971	6.7099	6.87352	7.03058	6.45335	6.65796	6.95637	6.87716	6.28932
ALPL	5.76572	5.48299	5.0845	5.78036	5.23297	5.76366	5.70034	6.0155	5.38213	5.37058	5.44799	4.63411	5.62462	5.94534	5.50013	5.54364	5.41817	5.77465	5.63006	5.33898	5.06541	5.97589	5.59188	5.42081	4.90042	4.70376	5.16468	5.90091	5.59193	5.81215	5.96836	5.48146	6.05517	5.28588	5.36283	5.64943	5.12565	5.51144	5.73641	5.51948	5.30107	5.35756	5.15707	5.95039	5.70863	5.49246	5.83428	5.57621	5.17005
ALPP	4.52913	4.64753	3.93937	4.1043	3.92943	5.35696	4.86637	4.24794	4.02767	5.19026	4.1402	4.25765	4.71569	4.32921	5.35299	3.88739	4.26294	4.41387	4.90569	4.09251	4.17191	4.40869	4.57409	4.11898	4.58074	4.21285	4.06133	4.07102	4.82505	4.46394	4.85344	4.27728	3.91345	4.91612	4.88132	4.86444	4.10522	4.06907	4.64952	3.74727	4.56303	4.4233	4.35535	4.2111	4.84693	5.47833	4.11846	4.10287	4.19451
ALPPL2	6.32106	5.96899	6.20272	5.64821	5.902	5.94528	6.19698	6.2064	5.62488	6.02309	6.11947	6.20767	6.15906	6.33163	6.56504	6.41429	5.60845	6.03778	6.19381	6.27273	6.43008	6.65477	6.39846	5.68737	6.44021	6.1189	5.92367	6.02437	6.09742	6.20803	6.34861	6.27386	5.85152	6.33843	6.1254	6.19645	5.89227	6.05448	6.13449	6.02199	5.89903	6.46211	6.1219	6.06891	6.45331	6.21689	6.03548	6.23592	7.28706
ALS2CL	8.42905	8.60749	8.0141	8.14389	7.80285	7.82357	8.14228	8.64945	7.70718	7.79236	7.73622	8.03808	8.42405	8.53703	8.34475	8.3874	8.54721	8.41565	8.4905	8.38628	7.9505	8.97193	8.49693	8.68429	8.65681	8.86038	8.75902	8.50793	8.1929	7.75381	7.80057	8.252	8.62194	9.44017	8.40023	7.90401	8.04721	8.27099	7.91239	8.12764	8.04624	8.40399	8.54012	8.11277	8.86038	8.72406	7.85361	7.93552	8.16486
ALX1	5.38955	6.22244	4.75313	5.54321	4.75667	4.92456	5.18451	6.12517	4.58368	5.77869	5.07622	6.29987	4.7984	5.26886	5.93595	5.02036	5.14624	4.86426	5.32326	6.11118	5.23609	5.00175	4.76673	5.0193	6.04596	5.12356	6.23377	5.16932	5.30139	5.39042	3.97353	5.31815	5.99897	6.06485	5.18853	5.4393	5.36599	4.60578	5.23078	6.43132	5.711	5.88268	5.01199	5.02963	5.38095	5.33191	5.26402	5.57088	5.93141
ALX3	4.93771	5.18334	5.74771	4.46598	5.29126	4.94532	5.73341	5.9341	5.87073	5.83231	6.1536	5.88306	5.40658	5.82249	5.83934	5.29382	4.74907	5.58422	5.98136	5.69691	5.73103	5.47751	5.86338	5.74065	5.88094	5.75227	5.4165	5.09504	5.39932	5.63576	5.27335	5.96582	5.19397	5.72582	5.72674	6.3415	6.18202	5.31048	4.79051	5.87912	5.44481	6.09205	5.23373	5.70215	5.44216	5.90519	5.10087	5.23507	6.54512
ALX4	5.10376	4.51826	4.73063	4.63122	3.76219	4.55334	4.74954	5.02213	4.73586	4.47271	4.63658	4.56377	5.14841	4.71024	5.01774	5.27074	4.99493	4.90062	5.26532	4.73962	4.74414	5.83926	4.33314	4.72155	4.89076	4.87534	4.28027	4.38563	5.05991	5.1532	4.60279	5.08546	4.95763	5.75468	4.93424	5.13864	4.94556	4.85913	4.78057	4.34715	4.71193	5.32558	4.22007	4.79624	5.07233	5.11452	5.01181	4.5717	4.37747
AMACR	5.22413	4.83557	4.76347	4.89187	4.00214	4.39474	4.49657	5.12361	4.95884	4.69677	5.14128	4.10092	4.80033	5.20835	5.04666	4.42967	5.29468	4.57707	4.50302	5.78996	4.53549	5.6553	5.39611	4.72359	5.39096	4.80368	4.98332	5.05353	4.7813	4.54551	4.53442	5.13552	5.09467	5.0804	4.61689	4.94974	4.99161	4.93259	4.53977	5.04398	5.25267	4.92641	4.1091	4.55961	4.62434	4.81923	4.63033	4.80533	4.88942
AMBN	5.03722	5.08709	4.88365	4.85742	4.38292	4.83538	4.39181	4.88433	4.32703	5.65038	4.30007	4.84025	5.62925	4.63069	4.87676	4.6785	5.27691	5.31797	5.01908	4.80217	5.21666	5.6904	5.31322	4.76197	5.22749	4.89787	5.20322	4.5819	4.69901	4.57648	4.87331	4.6625	4.4399	4.97983	5.2015	4.72548	4.97671	4.91392	4.84329	4.24243	5.27304	4.47452	5.40422	5.13729	4.65214	4.55215	4.90755	5.14581	4.99469
AMBP	5.71246	5.49706	5.27084	4.90703	4.59509	5.44254	5.05486	5.35929	5.26219	5.6978	6.04827	5.27084	5.25992	5.24859	5.37469	5.22183	5.59013	5.46814	5.54987	5.49041	5.57609	4.94539	4.84008	4.98941	5.2884	5.40348	4.98506	5.73048	5.09324	4.78718	5.62471	5.03775	5.33292	5.42626	5.75109	4.99827	5.34806	5.1083	5.71388	5.4099	5.29287	6.07439	4.98984	5.74911	5.82982	5.50812	4.87682	4.94624	5.2376
AMBRA1	5.9958	6.36105	6.39633	6.10449	6.1286	6.2566	6.63028	5.40177	6.73465	6.45239	6.58267	6.63729	6.84373	5.78099	6.13205	6.54314	6.53255	6.25872	6.3209	5.92448	6.63083	5.86809	6.6836	6.06711	6.53936	5.95417	6.33179	6.24579	6.57237	5.97381	6.21914	6.47664	6.3261	6.1414	6.83476	6.37756	5.93066	6.08735	5.98191	6.35699	5.80928	6.12505	6.15728	6.27207	6.53319	6.37693	6.74028	6.80511	5.82545
AMD1	9.65307	10.0021	9.3966	9.95458	9.39573	9.49019	9.33489	9.45201	9.42224	9.42093	9.76173	9.21615	9.06879	9.54709	9.42534	9.83369	9.82982	9.28851	9.56491	9.68423	9.92348	9.4628	9.45881	9.50017	9.44137	9.36683	9.35443	9.66326	10.0246	9.68825	9.75619	9.78854	9.52394	9.13554	9.61101	10.0842	9.44745	9.2785	8.90004	9.81713	9.43826	9.38714	9.40485	9.66823	9.24726	9.55016	9.0647	10.0671	9.38396
AMELX	4.61948	4.60481	4.77754	5.0557	4.85667	4.12073	4.68047	4.78923	4.99475	3.96089	5.04308	4.85362	4.68261	4.63842	3.87515	4.37673	5.04849	4.28097	4.46458	3.84035	4.29895	4.96899	4.99576	4.18692	4.1638	5.74684	4.54954	4.49309	4.8635	4.38404	4.80552	4.52838	4.93238	4.17346	4.39639	4.45319	4.74398	4.67098	4.63066	4.63009	4.89221	4.34999	4.71228	4.67721	4.93272	4.20481	4.80587	4.37486	5.58097
AMELY	5.5049	5.57677	5.03414	5.31147	5.06739	4.57663	5.1552	4.74401	4.80199	5.00219	5.25692	5.29167	4.8924	3.64893	5.4872	5.73151	5.37773	4.92124	5.13514	5.7155	5.65803	5.72707	4.76019	5.1296	4.93507	5.53586	5.42671	5.41585	5.02268	4.45716	5.17444	6.01067	4.99708	5.06769	4.87447	5.6765	5.82123	5.43228	4.9501	5.30762	4.87248	4.73306	5.78227	5.03061	4.97471	4.79775	4.82504	5.46699	4.48413
AMFR	9.09966	8.60894	8.76989	8.15335	7.86421	7.55415	7.61807	7.2686	8.23548	7.9763	8.60314	7.74587	8.84995	8.84092	9.05387	8.54581	8.21226	8.4444	7.69666	8.16223	8.53875	8.48347	8.69948	8.44051	8.10067	7.78502	7.60529	8.92469	7.62871	9.19655	7.43293	8.96218	8.39798	8.50042	8.76801	7.05216	8.97888	6.74512	9.05324	7.7608	8.84846	8.36958	7.07426	8.17401	8.53804	7.91647	8.22586	7.79851	8.9072
AMHR2	6.22179	6.27703	5.62321	5.38778	5.56269	5.02609	6.15409	5.88504	5.37193	5.14059	5.62513	4.93084	5.04367	6.32614	6.16542	6.03444	6.22164	6.28176	6.54474	5.82721	5.3993	6.04961	5.95231	4.95221	5.61487	5.46397	5.87582	5.72721	5.76504	5.97142	5.53347	5.4762	5.89725	5.11849	6.55397	6.32047	5.8796	5.62607	6.03706	5.37536	6.16061	6.39846	5.7837	5.39519	6.52194	6.18784	5.44545	5.46189	6.06386
AMIGO2	7.59451	7.81514	7.88078	8.06843	8.31199	7.82571	7.47248	7.76234	7.62902	7.94861	7.95118	8.18717	7.29166	8.10144	8.0341	8.35587	7.8172	7.91676	8.53676	7.85586	7.60715	7.5122	7.18814	7.25171	6.93047	7.74233	7.241	7.57367	7.84343	8.17922	8.31262	7.58617	7.95863	6.88917	7.44829	8.87346	7.56705	7.95288	8.18547	7.57692	7.65289	7.37086	7.91078	8.1509	6.75345	7.84387	7.93215	7.99086	6.99617
AMMECR1	7.06218	7.38117	7.64305	7.56946	7.22244	7.88463	7.64727	7.14935	7.57016	7.88165	7.42088	8.10957	7.82911	6.90229	7.32773	6.88122	7.53432	7.33252	7.51296	7.00647	6.97365	7.35831	7.74408	7.61908	7.53791	7.12467	7.42697	7.29251	7.66361	7.15373	7.81688	7.65621	7.53458	7.19299	7.88809	7.42478	7.13451	7.00708	6.78367	7.70691	7.06425	7.24011	7.11636	7.69539	7.47	7.42478	7.29705	7.96913	6.9162
AMN	6.27501	6.24812	6.3315	6.0028	6.04118	5.49469	5.06438	5.03911	5.62454	4.23033	6.38741	4.61669	6.42706	5.98156	6.29477	5.92913	6.33899	6.18942	4.41574	6.3291	5.8404	7.02351	6.70654	6.08276	5.82289	7.19327	5.87285	6.06544	5.48579	5.77215	5.2917	5.89539	5.63016	6.48343	6.19649	6.17723	6.12688	6.06298	5.21532	5.85178	5.63854	6.22759	5.70137	4.81891	6.70227	5.45436	6.09287	6.18397	6.78428
AMOT	5.73049	5.32984	5.60802	5.12331	5.72608	4.73783	5.3024	5.3671	5.84913	5.32489	5.52034	5.79307	5.27378	5.56299	5.80281	6.24331	5.46594	5.70844	5.91137	6.2736	5.76815	5.21399	5.91614	5.92789	5.33594	6.3114	5.41461	5.341	5.27158	5.94999	5.87318	5.66342	5.54434	4.99073	5.30525	5.36638	6.03605	5.37885	5.23985	5.44069	6.03387	5.51233	5.48538	5.81679	5.64121	5.73299	5.53147	5.17752	5.7712
AMOTL2	9.00923	9.17242	9.2082	9.26275	9.97506	9.58633	8.87501	9.14566	8.61361	9.14156	9.24835	9.44519	8.49059	9.07725	8.76012	9.45192	9.32659	9.75148	9.4608	8.83568	9.37827	9.0467	8.80299	9.03408	9.0944	9.49308	9.15079	9.16356	10.2056	8.2511	8.91645	9.22201	8.38644	8.52883	9.69771	9.36275	9.29523	9.48913	9.6994	9.26449	9.75351	9.268	9.10757	9.46807	9.47762	9.40797	9.44574	9.36955	8.71917
AMPD1	7.0697	7.43974	7.21847	7.17716	7.34171	6.64386	7.37099	6.99491	7.12779	6.50171	6.85857	7.53892	6.91361	7.27354	7.43974	7.68198	7.1504	7.38087	7.17046	6.90879	7.38087	7.19278	7.37099	7.36978	6.79615	7.62754	6.84194	7.36939	7.10375	7.18013	6.74743	7.35245	7.06262	7.23533	7.13426	7.22839	7.09773	6.94329	7.07308	7.06671	7.17461	7.52143	7.58307	7.45233	7.20762	7.20168	7.52644	7.10668	7.39488
AMPD2	7.70415	7.49969	7.76376	7.58108	7.58042	7.81474	7.68776	7.46601	7.81302	8.03234	7.93835	8.60522	8.35401	7.66522	7.17664	7.79215	7.85291	7.19561	7.64712	7.86591	7.78149	7.44911	6.45178	7.75546	8.07085	8.09711	7.99018	7.3719	7.82859	7.63359	7.72492	8.41171	7.9649	7.52708	7.90006	7.71454	7.36215	7.52835	7.35507	8.24358	7.86315	7.06355	8.03323	8.06298	7.78399	7.34684	8.11237	7.92689	7.6302
AMPD3	9.0401	8.5812	9.86918	9.03424	8.93417	9.37025	8.54194	8.90141	9.44777	9.33551	9.82821	8.9432	8.39948	7.89825	8.25248	8.52928	8.19319	8.844	7.95127	8.16146	8.35795	8.24134	8.75581	8.72776	9.35452	9.52519	8.76058	9.14004	8.53188	8.66422	8.61795	9.62864	8.56074	9.04496	8.72719	8.58401	9.08063	8.46086	8.17199	8.93127	9.15012	8.33219	8.61917	9.08362	8.80104	8.4751	8.82689	9.68361	8.20937
AMPH	7.13276	6.728	6.94858	5.99948	6.42991	6.55444	6.09056	6.74595	6.28196	6.13451	6.82362	6.59721	6.01741	6.50681	6.86658	6.54229	5.93053	6.69437	7.00508	6.34069	6.94921	6.10528	4.80163	5.5339	6.15199	7.6548	6.39713	5.95168	6.09254	6.5653	6.71274	6.06389	6.32422	5.94157	6.00301	6.48121	6.54784	6.27403	7.13838	6.92322	6.66917	6.26118	6.18961	6.94176	6.9127	5.81041	6.70473	6.88619	5.75993
AMT	8.03258	8.36605	7.49249	8.19999	8.27688	7.42018	7.64551	6.84015	7.88771	7.96232	6.56507	7.61732	8.14456	7.92435	8.36927	6.4925	6.71034	8.01909	8.16506	7.64439	8.14743	7.72068	8.25405	8.66084	7.30077	8.01444	8.03886	7.47678	7.76557	7.63012	7.82017	7.40707	8.00568	8.67441	6.78779	6.97362	7.71815	8.5533	8.68225	7.90429	7.97072	7.85744	8.22158	7.68291	8.01998	7.78514	7.66937	7.34199	7.99792
AMZ2	10.1958	10.3267	10.2043	10.2459	10.2567	9.83169	10.1576	10.3541	10.1751	10.1072	10.0457	10.1982	10.28	10.2357	10.2261	10.5104	10.3444	10.3662	10.2515	10.4241	10.4416	10.4416	10.2433	10.4807	10.597	10.4709	10.5667	10.3586	10.3462	10.4211	10.072	10.2117	10.4167	10.3677	10.3277	10.1981	10.3886	10.2238	10.3277	10.2206	10.1644	10.0682	10.2471	10.1793	10.2889	10.1233	10.1726	10.156	10.1629
ANAPC10	6.69368	7.02999	7.23548	7.00809	6.72738	7.04574	6.97525	6.99785	7.2688	6.92	6.95959	6.7211	6.94601	6.77328	7.16203	7.51469	7.28598	6.7002	6.51607	6.56832	6.86807	6.76734	6.92923	6.68054	6.20364	6.72983	6.51427	6.77047	6.87857	6.92175	6.96422	6.71734	6.80475	7.14843	6.52489	7.21932	6.71996	6.7493	7.17446	7.20647	6.66311	7.0498	7.02116	6.76612	7.17554	7.29986	6.90516	6.98896	6.60059
ANAPC13	8.00712	8.14179	8.457	8.20142	8.26782	8.41539	8.21917	8.67915	8.39755	8.45614	8.68638	8.20034	8.05911	8.13488	8.31053	8.34655	8.30601	8.40711	8.1952	8.03675	8.33407	8.17106	7.97377	8.0235	8.17585	8.16935	7.92859	8.22837	8.12437	8.41668	8.03464	8.13616	8.24959	8.4249	8.01787	8.26069	8.12473	8.11473	8.16644	8.24059	8.24457	8.74787	8.2096	8.35818	8.488	8.21821	8.15122	7.98942	8.65109
ANAPC15	8.38442	8.8521	8.84998	8.23644	7.94595	8.11563	8.50573	8.66244	8.27079	8.42031	8.79008	8.66303	8.28462	8.82293	8.73664	8.85877	8.48453	8.62909	8.42383	8.87211	8.86482	8.60931	8.56034	8.35098	8.6215	8.50627	8.69047	8.96848	8.07915	8.68727	8.04574	8.67973	8.66852	9.03219	8.87192	8.19474	8.92708	8.36158	8.4434	8.34203	8.3992	8.90487	8.98484	8.0962	8.3306	8.95791	8.15036	8.19089	8.94796
ANAPC2	7.4498	7.73287	7.57714	7.75533	7.49592	7.56484	7.60649	7.82339	7.4892	7.37924	7.69764	7.24371	7.85117	7.99415	7.62491	7.52435	7.77125	7.74728	7.66441	7.73629	7.47298	8.00393	7.62224	7.9097	7.86762	7.92059	7.69521	7.70582	7.52802	7.63077	7.41821	7.66824	7.40141	7.83569	8.0014	7.29895	7.70245	7.54395	7.63504	7.55798	7.6836	7.57517	7.84107	7.69635	7.42386	7.61834	7.74607	7.13974	8.00235
ANAPC5	9.45971	9.58036	9.42815	9.44347	9.41721	9.35209	9.44905	9.59819	9.60577	9.05049	9.44824	9.58458	9.37204	9.60385	9.28708	9.31104	9.50427	9.38078	9.33887	9.34463	9.61593	9.64532	9.76943	9.52835	9.56475	9.64647	9.55235	9.74873	9.42348	9.51549	9.37999	9.70244	9.32526	9.50812	9.32028	9.19245	9.43786	9.49112	9.27233	9.32657	9.33905	9.63339	9.70883	9.30619	9.46431	9.61184	9.5148	9.27126	9.26362
ANG	8.31299	7.84063	6.06186	7.80908	7.15233	7.42024	7.77434	7.38998	7.14298	7.88146	6.44765	7.65874	7.05484	7.88194	7.81705	8.2007	7.96607	7.69628	7.74699	7.87093	7.38896	7.98911	7.68409	7.71727	7.48545	8.54508	7.5237	8.62452	6.90599	7.49436	6.84495	7.58799	6.72576	8.07537	7.9172	6.95627	8.33678	7.21352	8.03981	7.50645	8.16605	8.2686	7.97041	7.52606	7.23378	8.13828	7.50692	7.67138	7.7667
ANGEL1	6.77157	6.84093	7.00693	6.75425	6.57559	6.84016	6.39806	6.06328	6.64856	6.79864	7.02029	6.82228	6.80281	6.73901	6.70931	6.28245	6.75471	6.76282	6.80102	6.80281	6.78799	6.95142	6.62745	6.79951	6.54558	6.77508	6.75123	6.54282	6.57854	6.82494	6.80119	6.64156	6.50627	6.13958	6.53627	6.73952	6.67478	7.03972	6.6932	6.79085	6.73907	6.59498	6.59961	6.90505	6.87555	6.70013	7.07324	6.76773	6.64419
ANGEL2	7.04683	7.40294	7.40517	7.2293	7.27103	6.96954	6.77235	7.03618	7.37281	7.20268	7.35878	7.09739	6.9381	7.39423	7.09204	7.60234	7.16524	7.30212	7.38117	6.97186	7.34818	7.0296	6.95974	7.09311	7.04162	7.12438	7.08409	6.94626	7.09883	7.30157	7.32851	7.53442	7.12052	7.11539	6.75582	7.68409	7.27059	7.36908	7.14133	7.32374	7.17793	7.00169	7.07634	7.1799	7.14528	7.14992	7.38914	7.16732	6.78685
ANGPT1	6.39323	6.88683	6.41336	6.68918	6.71051	6.37022	5.85902	6.34665	6.05988	5.9815	5.93141	5.90898	5.87576	6.94486	6.93902	6.67261	6.47028	6.88262	6.39062	6.64326	6.87405	6.56134	7.06157	6.41629	5.28241	6.48752	5.96106	6.3502	6.61405	6.72816	6.59814	5.98578	6.24113	5.81206	6.18834	7.23192	6.63225	6.71823	7.44724	6.75561	6.61902	6.34611	6.09353	6.91144	6.07589	6.67831	6.1204	6.67715	5.76594
ANGPT2	4.54717	5.58086	5.56295	6.69618	6.9553	6.00769	6.68489	6.38812	6.50217	6.08952	6.14471	6.23025	7.02658	5.95423	4.62596	5.2533	5.95529	5.80592	5.41723	6.06139	5.58897	4.13895	6.74249	4.85794	4.27952	4.92965	4.60483	5.80119	5.33269	6.47703	6.50087	5.11322	5.83421	5.85283	5.68819	6.47449	5.13582	6.02584	5.97827	6.63346	5.71767	5.99531	5.09547	6.35011	5.35216	6.16066	7.21508	8.30643	4.99281
ANGPT4	5.05572	5.87971	4.00548	5.26767	5.2353	5.1848	4.86716	4.28647	4.70204	4.52954	4.44174	5.02691	4.72604	6.13479	4.37891	3.83233	6.37302	4.22461	6.36759	4.47654	4.11669	5.00546	4.66715	4.27837	4.17672	4.12396	5.56679	5.26591	5.08228	4.12612	4.7747	5.94659	4.0439	5.46328	4.48947	4.65392	5.62415	4.68243	5.35569	5.44389	5.70042	4.93709	4.20365	5.40729	5.38909	4.05487	5.1932	4.54699	4.53983
ANGPTL2	9.22459	9.1936	8.37531	9.15548	8.97819	8.90243	9.317	8.16897	8.77509	9.28571	8.59129	9.50581	9.05311	8.47137	8.8182	8.58483	8.92886	8.85168	8.26002	9.01528	8.90984	8.38573	8.88942	7.8524	8.02053	8.70882	8.52662	9.04982	8.5201	8.99536	9.28685	8.16707	8.82061	7.94119	8.96613	10.4398	8.50192	8.8993	9.01048	8.97795	8.99689	9.38453	8.90673	9.57932	8.48205	9.0683	9.05036	9.39107	8.55367
ANGPTL3	3.43108	4.28079	4.70676	3.69028	4.30832	3.04373	3.16397	4.30868	3.9467	3.53706	4.98465	4.09984	3.83898	4.56742	5.03121	4.85946	3.58112	4.67893	3.70715	4.62063	5.24234	3.28635	3.63978	4.06014	4.33398	4.474	4.40197	4.18756	3.93113	4.07983	4.1476	4.73688	3.88976	4.04684	4.20947	4.31815	4.06839	3.69959	3.8813	4.08876	4.29408	4.30313	4.21535	4.29033	4.42898	4.48259	3.74293	3.99554	4.67713
ANGPTL4	6.95221	6.07528	6.27923	6.65192	7.05991	6.68988	6.63966	7.08478	5.8978	6.6184	7.50843	5.1899	8.27338	6.44554	6.87511	5.76822	6.81189	6.04028	6.67796	7.59076	6.46464	7.67804	8.17424	5.96614	7.77473	7.01334	7.30063	5.80405	7.8399	5.98371	6.81364	6.22611	7.21103	6.3617	6.78523	5.69041	7.13025	6.93024	6.77057	5.96079	6.98119	5.91531	5.68154	7.13447	6.70326	5.8681	6.82754	7.92398	7.99354
ANGPTL7	3.98044	3.99837	5.73601	5.92463	5.75821	3.97291	4.41726	4.65974	6.36566	4.03104	6.71799	5.81986	6.55739	5.1034	4.97523	4.73782	5.69083	6.12398	4.3992	5.5384	4.85046	6.71542	6.69168	4.56269	5.51618	4.36138	7.44422	6.4563	4.45796	5.22485	4.60239	5.02999	5.97828	7.11561	5.37823	4.1715	7.59351	5.20494	6.70615	4.32311	5.41167	4.65542	7.66148	3.95071	4.18453	6.02783	4.79	4.69094	4.90376
ANK1	7.00473	7.51904	6.81155	6.97462	7.07939	6.88424	7.55287	7.35831	7.07939	7.19964	6.68131	7.52095	7.41717	7.65466	7.54171	7.07068	7.82605	7.27946	7.30599	7.56139	7.17228	7.58411	7.42006	7.1017	6.82777	7.22848	6.88984	7.44263	7.45845	7.6585	7.38603	6.97734	7.51353	7.00531	7.46669	7.82212	7.4916	7.18671	7.25597	6.79108	7.10206	7.32846	7.1827	7.56052	7.54904	7.03659	7.20225	7.22127	7.50872
ANK2	7.1352	7.3626	7.19682	7.14396	7.05955	7.43947	7.46714	6.752	7.44042	7.3661	7.15483	7.38663	7.66574	7.36212	8.25818	7.74843	7.65578	7.61381	7.55785	7.56627	7.77965	8.09691	7.60996	7.05341	6.79936	7.31796	7.61843	7.92248	7.41605	7.6131	8.11398	7.42725	7.25734	6.84045	7.60303	8.38141	7.21967	7.50502	7.48907	7.72437	7.49938	7.78362	7.36739	7.60428	6.80965	7.8378	7.62659	7.74236	7.05976
ANK3	8.43807	9.09196	8.90649	8.76116	8.0946	8.18446	8.45469	7.87652	8.60259	8.0676	8.55701	8.49712	7.99157	8.37402	8.16952	8.86273	8.72521	8.90153	8.69588	8.22704	8.46412	8.29155	8.44426	9.09844	8.86409	9.02495	9.19248	8.64016	8.95404	7.99055	8.01709	9.05333	8.45664	8.79574	8.29977	7.9638	9.08041	8.60294	8.17091	8.46166	8.58366	7.90735	8.85209	8.03809	8.71646	8.45697	8.35734	7.8287	8.1481
ANKEF1	5.7525	5.36937	4.80906	5.07286	5.81635	5.63719	4.09115	5.05675	4.48625	6.05506	4.8666	4.11794	4.50892	4.43745	5.26457	4.35249	4.27696	4.58328	5.12036	4.67373	6.16149	5.72696	3.72564	4.89012	5.51664	4.57149	5.3352	4.26575	4.86477	4.51318	4.96785	5.63887	5.20602	5.87609	5.32839	5.18762	5.45844	5.21337	5.51471	4.8319	4.74288	4.4162	4.5421	5.52311	5.96671	3.64147	4.88329	4.76087	4.00849
ANKFY1	7.85361	7.34105	7.35505	7.67577	7.66086	7.5906	7.76722	7.19771	7.62497	7.15025	7.26342	7.08703	7.61219	7.83246	7.64493	7.32549	7.62162	7.43605	7.29355	7.57614	7.16811	7.44791	7.473	7.31832	7.46341	7.35462	7.16251	7.01504	7.6512	7.5318	7.73203	7.22672	7.53079	7.55081	7.24118	7.84225	7.33939	7.57176	7.49415	7.70606	7.31421	7.95169	7.21834	7.5799	7.97884	7.53803	7.80661	7.59167	7.52768
ANKH	5.65926	7.62259	7.07945	6.54694	6.39097	6.52891	7.01602	6.82703	6.52351	6.66977	6.50248	6.22612	6.52397	7.64302	6.04051	7.8865	7.50276	7.22961	7.51322	7.37251	7.91838	6.98142	7.2205	7.1183	7.53918	7.27516	7.95856	7.52178	6.37355	6.30917	6.24788	7.83922	7.09292	7.57781	6.99786	5.68529	7.15577	6.84124	6.52752	6.59584	7.36489	6.86599	7.41631	6.3582	7.1939	7.07768	6.21392	6.05255	7.68758
ANKLE2	7.31289	7.37606	7.29962	7.18491	7.3289	7.01719	7.22893	7.1735	7.31212	6.87564	7.37318	6.89176	7.32097	7.20491	6.67451	7.14468	7.27269	7.15399	7.41598	7.13565	7.25133	6.97384	7.22258	7.16459	7.26337	7.3232	6.87339	7.28708	7.35553	6.99456	7.45881	7.58176	7.01702	7.21638	7.54114	7.43098	7.14961	7.08412	6.72895	7.28273	7.13234	7.06896	7.1143	7.10077	7.32	7.30724	6.97231	7.14499	7.23812
ANKMY1	4.71513	5.25576	4.47287	5.24275	4.8474	5.27876	5.62985	5.48926	4.96566	4.78319	4.51859	4.32474	5.12169	4.77124	4.86892	5.95019	5.13083	5.56344	4.78476	5.68763	4.99165	5.07408	5.10067	4.94716	5.22358	5.14678	5.45735	4.99178	4.9998	4.75749	5.17923	5.28857	4.77009	5.75742	5.35659	4.57732	5.13062	4.71563	4.70819	5.34073	5.20776	5.42011	5.31274	5.07856	5.02489	4.78566	5.13694	5.20641	5.12547
ANKMY2	9.62346	9.44097	9.42609	9.47737	9.39373	9.005	9.58809	9.56929	9.72784	9.45451	9.64189	9.59069	9.87354	9.7904	9.46656	9.52559	9.71292	9.86187	9.65728	9.25676	9.73965	9.59567	9.97394	9.68698	9.52419	9.59931	9.75592	9.82315	9.2431	9.87518	9.70771	9.46029	9.4746	9.67979	9.54519	9.69549	10.0571	9.71666	9.88532	9.68698	9.61169	9.87867	9.7959	9.5133	9.38675	9.3903	9.93988	9.17712	8.99479
ANKRA2	8.57872	8.68399	8.72533	8.51327	8.76475	8.52876	8.46025	8.38756	8.56366	8.68726	8.81289	8.57963	8.18298	8.50242	7.83865	8.66634	8.37697	8.64023	8.84429	8.50063	8.85335	7.56555	8.79373	8.71984	8.24044	8.67808	8.18027	8.50339	8.43535	8.24063	8.86059	8.40289	8.29333	8.52283	7.74645	8.70431	8.36993	8.73079	8.377	8.48354	8.13187	8.25252	8.65575	8.60479	8.66036	8.69927	8.99448	8.6448	8.2447
ANKRD1	4.30537	4.3683	4.53424	4.32062	4.7695	7.18988	6.70996	4.7068	6.81824	6.52769	5.92469	6.39635	5.77892	3.29478	5.29048	2.39847	2.66963	4.94789	4.84047	4.79688	4.36905	5.5401	5.42104	5.47373	5.1654	4.35088	4.40112	5.02423	5.22056	5.35264	3.97537	4.63998	5.91848	4.46206	4.91951	5.42839	4.64893	3.92846	4.74238	6.127	4.2832	5.40897	5.08618	5.04834	5.32729	4.92346	4.40992	6.13545	5.32821
ANKRD10	7.63385	7.9083	7.86345	8.04742	8.02767	8.24161	7.86729	7.51075	7.99773	8.35664	8.15121	8.23653	8.02342	8.05552	7.85933	8.0853	7.61901	8.03588	8.02767	7.6562	7.98857	7.48255	7.88517	7.92914	7.67294	7.8772	7.88408	8.00906	8.3502	8.46216	8.26141	7.79132	7.95257	7.95374	7.60512	8.35828	7.70567	8.18871	7.92779	7.98009	7.82772	8.12043	7.94995	7.83483	7.61239	8.16626	8.12913	7.8899	7.59375
ANKRD10-IT1	10.0839	9.97548	9.56445	9.95096	10.5484	9.98703	9.92193	10.1644	9.63085	9.64319	9.53126	9.4671	10.0219	9.43013	9.46273	9.48047	10.0345	10.8264	9.88405	10.1863	9.38581	10.2993	9.27432	10.3139	9.78267	10.2565	10.1046	10.3139	10.377	9.94128	10.4062	10.1084	9.65138	9.59761	9.15492	9.61817	9.60149	10.1106	9.61246	9.67895	9.80328	9.40405	10.4243	10.0282	9.76728	9.89664	10.8259	9.70358	9.36708
ANKRD11	8.37646	8.0519	7.96938	8.19018	8.68552	8.55516	7.54153	6.24758	7.59266	5.91407	7.68315	7.35139	6.66386	6.76332	7.89221	7.31986	7.0002	7.47414	6.8956	8.14395	5.81339	7.83313	7.2177	7.63464	7.63805	7.92105	7.92346	7.87652	7.25434	6.90671	7.45208	8.40042	7.0763	7.84887	7.79364	6.94977	7.77891	7.54962	7.58591	7.78555	7.65708	7.37012	7.82041	7.60331	7.94728	7.63342	7.86241	7.33678	7.20723
ANKRD12	8.40045	8.52321	8.51188	8.29402	8.26695	8.29791	8.35218	7.93338	8.25717	7.81148	8.20688	7.67118	7.96143	8.31794	7.94564	8.66678	8.18526	8.75148	8.31633	7.9138	8.24343	8.47964	8.48042	8.77972	7.5337	8.22786	8.56392	8.80414	8.70311	8.3926	8.94653	8.64338	8.24035	8.61973	7.79682	8.43526	8.37267	8.82267	8.55769	8.68437	7.74674	8.20092	7.81679	7.89092	7.7922	8.7732	8.00447	8.34599	7.11044
ANKRD17	9.6625	9.5513	9.73514	9.57844	9.58382	9.90691	9.23348	9.50898	10.0887	9.73514	9.94105	9.26529	9.544	9.41942	9.27152	9.60834	9.48436	9.47772	9.50717	9.43137	9.5411	9.41163	9.72792	9.9542	10.0285	10.1088	9.91557	9.61517	9.71456	8.95522	9.60503	9.91504	9.38464	9.37853	9.72577	9.34626	9.7289	9.74752	9.55635	9.68242	9.761	9.27966	9.65432	9.60549	9.71967	9.39191	9.761	9.64062	9.45931
ANKRD2	8.14982	6.5674	8.6464	7.86527	7.0424	8.87515	7.07343	8.85917	8.71788	8.38026	8.51063	7.50214	7.96585	6.97813	7.41392	6.14511	6.5413	6.77107	6.29079	7.73763	6.71562	7.46247	8.12365	6.85626	8.16146	7.97311	7.43922	7.40219	7.13439	8.28257	7.46484	8.46678	7.97077	7.68966	8.13604	7.10183	7.25223	6.96426	7.59224	7.2403	7.27937	7.61967	8.76826	8.13044	7.51404	7.2041	6.983	7.85094	8.73855
ANKRD26	5.96306	5.91355	5.74761	5.40816	5.85112	5.63558	5.45064	6.14282	6.09917	5.70169	5.89816	5.75994	5.60913	6.02385	6.05244	6.31283	6.02876	5.93462	6.04082	5.77253	6.17568	5.44795	5.91567	5.98126	5.7004	5.74281	5.83228	5.73134	5.84258	5.87189	6.15922	5.65127	6.08854	5.9369	5.2603	6.00313	5.67374	6.25001	6.04222	6.13765	5.48848	5.46676	5.56339	6.023	6.20962	5.80976	5.75104	5.86882	5.57449
ANKRD27	9.80219	9.55519	9.96395	9.48653	9.21752	9.13988	8.93062	9.33131	9.13404	8.92725	9.9901	9.16932	9.02602	9.0996	8.66085	9.34731	9.11884	9.14874	9.23662	9.18827	9.34847	8.72312	8.88808	10.0228	9.71784	9.65938	9.63587	9.34822	9.42191	8.86478	9.3417	9.48435	9.17456	9.5995	9.00239	9.11216	9.49493	9.65023	8.92839	9.24943	9.66004	8.89946	9.2979	9.16403	9.45591	8.45459	9.34722	9.11437	9.76467
ANKRD28	8.62469	8.52751	8.43042	8.13774	8.31199	8.47774	8.28138	8.13741	8.45029	8.15584	8.60371	8.5317	8.47952	8.39683	8.44972	8.74585	8.40605	8.23913	8.63836	7.95748	8.7778	7.95041	8.17851	8.13721	8.1597	8.11942	8.35365	8.80141	8.5039	8.2055	8.44487	8.54899	8.79824	8.57796	8.23675	8.42417	8.17545	8.36197	8.57656	8.45739	8.18387	8.46455	8.05886	8.51625	8.30553	9.04072	8.65432	8.48119	8.4431
ANKRD34C	3.38189	4.94116	4.94899	4.47054	4.5965	4.41305	4.66785	5.03554	4.42531	4.87386	5.4097	5.30337	4.45321	4.8285	5.23493	4.98578	4.84182	5.07627	4.89456	5.53594	5.22982	4.57746	3.7934	4.47205	4.5084	4.8575	4.57206	4.23181	4.54506	5.58156	4.75813	4.4238	5.14972	4.54053	5.28279	4.01974	4.73747	4.50538	4.46329	4.44877	4.4837	5.75396	4.07383	5.10725	5.03889	4.9671	5.0999	4.09406	5.17809
ANKRD36	3.02715	3.58306	5.70122	5.84477	5.44954	6.06994	5.82403	5.37142	6.13847	6.02605	5.43113	5.84547	5.52766	5.66274	4.77203	5.18487	4.93608	5.74278	5.136	5.68893	5.14997	4.44779	6.02121	5.84902	4.50488	4.98631	5.51199	6.17845	6.16657	5.84552	5.20506	5.84726	4.32997	4.97988	5.3184	5.78663	6.01035	5.80546	5.73542	5.69649	5.42129	5.47813	5.572	5.54275	4.10652	6.00859	6.20133	5.05991	4.23759
ANKRD36B	7.89157	8.14437	7.93439	8.56632	8.85186	8.49223	7.43865	7.60524	7.15576	7.91386	6.97094	6.75689	7.45961	7.33701	7.46667	6.8686	7.57381	8.43448	6.91603	7.49	7.05482	7.98205	7.62781	8.84109	7.96856	8.35567	8.28119	7.7009	7.94339	7.8539	8.09809	7.78644	7.43452	8.04315	6.47098	6.98417	8.08078	8.40897	7.92825	7.36312	8.20629	7.13417	8.15111	7.79621	7.91197	7.30045	8.68855	7.34779	7.3991
ANKRD36BP2	2.92857	2.97423	3.6946	2.9514	3.48896	4.88831	4.76019	5.66691	3.4731	2.76165	5.01312	4.54937	2.76165	3.38026	2.87958	2.9514	4.36441	4.38056	3.63992	3.39911	2.97423	5.76127	4.71276	4.1177	4.20621	3.84659	4.02878	4.49871	3.69216	4.36922	4.46353	3.66732	4.19424	4.09418	3.76964	4.01016	4.14661	4.68911	3.22177	3.40145	3.51754	4.33563	4.06299	3.506	2.77776	4.50674	4.65395	3.72452	3.10311
ANKRD40	6.46046	7.27031	7.24598	7.46833	7.23728	6.78462	7.42952	7.56314	7.27463	6.8511	7.26993	6.9879	7.42123	7.74138	7.60472	7.5018	7.43435	7.49142	7.45529	6.64985	7.53698	7.78402	7.45578	7.33095	7.58199	7.95629	7.27605	7.45199	7.63162	6.88671	7.30502	7.05694	7.23039	6.93829	7.1241	7.21743	7.73923	7.18975	7.48957	7.35708	7.81058	7.19898	7.42301	7.40688	7.09458	6.97521	7.70188	7.76994	7.5265
ANKRD46	9.16421	9.54513	8.83711	8.87187	8.74187	8.2143	8.75072	8.86957	8.90259	8.70121	8.85177	8.70217	8.48819	9.28263	9.21126	9.40724	9.31572	9.25275	9.49036	8.85699	9.41166	8.84868	9.05906	9.17916	9.07061	9.50304	9.23539	9.07681	8.9776	8.16059	8.82331	9.01697	8.63515	9.00517	8.91109	8.80198	9.35038	8.87394	9.32491	8.74184	9.37367	8.32387	8.68052	8.43643	8.75225	8.25889	8.67334	8.60615	8.9745
ANKRD49	8.93695	8.60872	8.99488	8.68324	8.80353	8.76769	8.55399	8.57243	9.05846	8.90665	9.32734	8.94056	8.78996	8.75546	8.74426	8.84152	8.47692	8.62924	8.736	8.42812	9.10421	8.60333	8.81896	9.02515	8.50499	8.59046	8.60619	9.09543	8.50808	9.14857	9.00587	8.75283	8.83978	9.21997	8.43479	9.08263	8.73262	8.73854	9.01948	8.98352	8.59267	8.94255	8.73912	8.66691	8.93757	9.09647	8.52756	8.91328	8.42834
ANKRD53	5.29484	5.15998	4.59849	5.09257	4.86424	4.57117	5.39673	5.2328	4.42914	4.23509	5.60309	5.80202	6.15569	5.8028	5.06817	5.91166	4.80578	4.61803	4.71984	4.54928	4.80981	5.31165	5.07572	5.02816	5.27234	5.59565	4.82255	5.3165	4.83896	4.68748	5.05476	5.38501	4.54829	4.93047	4.90226	4.97552	5.21371	4.86305	5.55618	4.91452	5.28784	5.67453	4.91677	5.17055	5.33143	5.37118	5.22003	4.93819	6.11597
ANKRD55	4.99336	5.36833	5.05495	4.61962	4.85357	4.99579	4.85857	4.58478	4.85305	5.34	5.59303	5.29505	4.69276	4.67841	5.15127	5.15115	5.27184	5.36691	5.11389	5.11407	5.24555	4.84118	4.63014	5.34929	5.13304	4.84124	5.19607	4.78969	5.1569	4.75227	5.84642	4.78141	5.04491	4.93983	5.13492	5.38884	4.81673	4.99676	5.28967	5.2781	5.33294	4.68833	4.93937	5.49522	4.7524	4.70923	4.75265	5.19956	4.59243
ANKRD6	5.70093	6.01396	6.15465	6.04258	6.03955	5.73683	6.33496	6.32484	6.069	6.50817	6.79024	6.567	5.68484	6.37839	6.46032	6.87888	6.17864	5.94802	6.50681	6.05765	6.84196	6.18112	6.22676	6.25309	5.75924	6.28284	6.42292	6.34438	5.92556	6.83701	6.46202	6.35464	5.84691	5.54541	6.38326	7.07124	6.45756	6.47889	6.571	6.33316	6.14549	6.76005	6.90391	6.32388	5.60446	6.21142	5.99772	6.29348	5.21341
ANKRD7	4.70524	4.61297	3.23027	2.37103	2.78129	4.70864	3.32821	4.99024	4.79317	4.55811	5.40143	3.44448	3.41907	4.23485	3.03283	4.77291	4.18702	3.68394	3.38431	4.60304	5.01436	4.5596	3.57563	4.23912	3.85018	4.50702	3.9685	4.38589	3.71234	3.67631	3.41827	3.87191	4.87172	4.71914	3.69386	3.80369	3.75331	4.35575	4.08296	3.73481	4.00386	4.15328	4.0441	3.60035	3.83088	3.99019	3.61381	3.66521	4.19498
ANKS1A	8.71107	9.54841	9.20332	9.45798	9.40442	9.15093	9.19261	8.79326	9.01984	9.50199	8.96436	9.45968	8.76318	9.46007	9.51356	9.56986	9.26852	9.60563	9.73925	8.77554	9.4116	9.23229	9.48203	9.24054	9.49468	9.45367	9.46743	9.48262	8.93624	8.50899	9.64571	9.16781	8.92102	8.97877	9.4385	8.9409	9.17059	9.55085	9.59198	9.34153	9.46279	9.04061	9.38492	9.38728	9.23548	9.38728	9.68858	9.69406	8.70902
ANKS1B	5.43028	4.68015	4.08833	3.9917	3.64851	5.23137	3.95725	4.12527	4.55568	3.79679	3.93976	3.97323	3.79749	4.88463	5.24625	3.43832	3.94249	3.80072	3.81992	4.69624	4.15333	4.0469	3.73986	5.02375	3.72471	4.25112	4.46812	3.77749	4.41572	4.15935	4.25112	3.57021	4.01677	3.95929	3.83714	4.28631	4.22334	4.82805	4.37766	4.55932	4.10431	4.31261	4.88008	4.61868	4.08984	4.29323	4.61454	4.0892	3.65608
ANKZF1	7.39773	6.32244	8.0745	8.13023	8.24891	8.17705	7.7385	8.39609	7.58838	6.15088	7.73077	7.0726	7.34944	7.94739	7.07162	8.07657	7.62548	7.1684	7.11892	6.13579	6.42666	7.47404	8.61923	8.15788	7.58273	8.46722	7.46273	7.8926	6.51048	7.63702	7.23027	7.3817	7.75146	8.52382	6.66026	6.51301	7.62379	6.93795	6.94291	7.07318	7.64286	7.92869	7.89803	7.40721	7.65273	6.66326	7.43709	8.08785	8.07876
ANO1	8.03128	8.41596	7.89282	7.96533	8.02191	7.97683	7.656	7.69323	7.62295	8.23205	7.77451	8.04262	7.36303	8.73817	7.63134	8.93347	8.06928	8.11126	8.29345	7.45977	9.27049	7.91336	7.3493	8.77619	8.09755	8.23542	8.35358	8.28619	8.76186	7.66272	8.17027	8.59111	7.86341	8.73347	9.01156	6.05386	8.60763	8.28848	7.72064	7.69213	8.45996	8.1637	7.95108	7.36877	7.81278	8.57376	7.66227	7.95829	8.326
ANO10	8.61922	7.66363	8.58879	8.23394	8.32478	8.51889	8.44531	8.51736	8.2489	8.70913	7.79797	8.68568	8.53488	8.06978	8.4783	8.497	8.14114	7.99288	8.91386	8.77097	8.61421	8.16164	8.29331	8.20343	8.80905	8.21159	8.63686	8.3527	8.03376	7.98604	7.76384	8.63436	8.34815	8.4214	8.25455	7.9536	8.35094	8.49133	8.34338	7.99857	8.5015	8.44249	8.10276	8.06679	8.79789	8.58342	7.55491	7.75607	8.82606
ANO2	5.60044	5.02377	5.48619	5.13768	5.73197	5.43222	5.52795	5.79123	4.39955	4.68616	5.45524	4.82674	5.0596	5.12903	5.91148	5.27462	5.37518	5.2475	4.45557	5.56006	5.34275	5.88355	5.67691	5.54172	5.3291	5.79908	5.10955	5.55149	5.51147	5.68068	4.86474	5.04373	5.04452	4.94344	4.83221	5.45727	4.95259	5.09836	5.77927	5.80423	5.03751	5.14176	4.91674	5.25323	5.1312	5.62921	5.29919	5.42145	5.72777
ANO3	4.62509	4.27496	2.95214	4.91141	4.7519	4.62057	4.90735	5.02238	4.7889	4.11518	5.18374	4.75709	4.59185	5.32872	5.03001	5.30256	5.12283	4.77826	4.94122	4.33897	5.20102	4.9779	3.44278	4.92761	4.52826	5.66205	4.79613	4.66258	4.9091	4.65319	4.79366	4.45008	4.79106	4.79427	4.90644	4.59287	4.75841	4.95131	5.93143	5.26794	4.41385	4.42964	5.49714	4.72015	4.19616	4.08754	5.15512	4.21243	4.10197
ANP32A	8.70314	9.03442	8.89725	8.94256	9.20353	9.04388	8.84325	8.99402	9.31424	9.37509	8.77038	9.16453	9.15419	9.2194	9.22348	9.31482	9.02136	9.34158	9.23385	9.38659	9.07857	8.92352	9.1288	9.27135	8.80693	9.24236	9.33675	9.33365	8.7443	9.35578	8.89324	8.85967	8.97794	9.27444	9.19401	9.13686	9.22668	9.06077	9.16761	9.07119	9.25162	8.85238	9.71925	8.92548	8.47614	9.21766	9.22668	8.73853	8.8425
ANP32A-IT1	5.2586	3.81228	3.83377	4.24461	4.66649	5.09402	3.35085	4.37365	4.48491	4.75662	4.59601	5.09197	2.87855	4.29591	3.32427	5.50925	4.18627	4.90036	4.38498	4.51339	4.67593	4.2558	5.37295	4.88974	4.25813	4.38758	5.20611	4.51149	4.14702	5.24233	4.39463	4.025	4.37522	4.35996	4.10397	4.01454	3.69194	4.27407	4.08851	4.31193	3.75804	4.18422	3.83313	3.93588	3.67215	4.60652	4.90509	4.30473	3.70247
ANP32B	11.7203	11.6792	11.6263	11.7039	11.9154	12.0853	11.6081	11.7666	11.8572	11.7904	11.9943	11.6807	11.6527	11.2915	11.2922	11.2288	11.3674	11.4457	11.5418	11.6114	11.57	11.3962	11.7249	12.0246	11.9737	11.9591	11.9591	11.8877	11.8295	11.357	11.2562	11.8964	11.7952	11.788	11.6688	11.1446	11.9737	11.7108	11.6257	11.6188	11.8877	11.3758	11.84	11.3996	11.5652	11.5719	11.6599	11.5224	11.8779
ANP32C	3.78426	4.0383	3.81123	3.89207	4.29614	5.14521	3.82408	3.71388	3.09542	4.54364	3.82211	4.12078	5.26746	4.05369	3.48105	4.18432	4.01909	3.54327	3.92851	4.35942	4.15529	4.53478	4.33167	3.30813	4.30019	4.56224	4.42632	4.55269	3.97642	4.42146	4.06789	3.64694	4.27441	4.22368	4.65859	4.18633	3.79693	4.11736	4.33138	4.29223	3.9523	4.46048	4.23945	3.72024	4.22435	4.08649	3.35771	3.9588	4.37327
ANP32D	4.15796	3.98219	4.60298	5.0243	5.00199	3.14384	4.57192	4.55106	4.18875	5.24729	5.23904	4.32388	3.90363	4.08368	4.22024	5.42549	2.80676	4.92198	4.86753	3.41206	3.51576	3.1283	2.99344	3.53924	4.22521	3.99179	4.09868	4.06413	4.37045	4.25551	4.01128	4.50904	4.57251	3.89743	4.49859	3.86387	4.2892	4.32879	4.91423	3.7594	3.74483	3.70563	4.60767	4.2757	4.70638	4.12677	4.22375	4.26832	5.84588
ANP32E	9.21795	9.35503	9.29071	9.12595	9.12191	8.98852	8.98165	9.05057	9.13657	8.92208	9.05184	9.06496	8.64856	9.17436	9.42501	9.61418	9.19727	9.26225	9.36696	9.06743	9.37994	8.81831	8.90074	8.91368	8.98512	9.07613	9.1781	9.10532	9.56834	9.18234	9.17625	9.21612	8.89707	9.36813	9.18234	9.28774	9.19252	9.03804	8.99419	9.30467	9.1163	8.86909	9.13019	8.7944	8.94323	9.34264	9.20565	9.33562	8.75958
ANPEP	5.94675	6.00153	5.44833	6.08354	5.79882	6.56438	5.8089	5.3275	6.28546	5.71663	5.62819	5.64307	5.60239	6.11024	4.03878	5.5963	5.95399	5.50854	6.16869	6.0594	5.74472	5.53338	4.15395	5.27329	4.51957	5.28183	5.56136	5.99999	5.21531	5.73437	6.18051	5.2614	5.64921	5.26678	5.69574	6.63163	5.41668	5.49077	5.92005	6.51899	5.81872	5.52799	5.45161	6.36059	5.75053	5.67899	6.08946	6.19923	4.64253
ANTXR1	6.58998	5.53348	5.19881	6.41788	5.79128	6.65106	5.44463	5.83427	5.64261	6.44867	7.01421	5.96413	6.5036	6.36591	6.15381	5.89778	5.99473	6.14618	6.14415	6.12704	6.51142	6.69729	6.49677	5.36377	5.96222	6.16109	6.23664	6.30474	5.88525	6.10409	6.51802	6.63046	6.07599	6.02412	6.5889	6.53585	6.22999	5.99805	6.18217	6.63455	6.33239	6.00688	6.57161	5.83061	5.43542	6.39721	6.35608	6.08907	5.88494
ANXA1	8.43932	8.70939	8.46389	9.51992	10.0553	9.90052	9.22963	8.81872	9.45406	10.1166	9.18973	10.3183	9.59555	8.60086	8.60558	8.83371	8.5375	8.72193	8.78901	9.17531	9.00451	8.74696	8.95499	8.9163	8.018	8.57426	8.57688	10.502	9.28631	9.47874	9.29404	8.99241	10.1194	9.23218	9.3055	9.95728	9.39536	9.52489	8.95152	8.9868	8.93071	9.29988	8.71631	9.02251	9.52706	9.12737	8.78228	9.14941	8.76471
ANXA10	4.2167	5.47945	4.23327	5.22346	4.66457	3.83043	4.86495	4.1184	5.27889	4.85618	5.7422	5.34502	5.01951	5.36208	5.31174	4.7693	5.0795	5.67386	4.90208	4.79681	4.06065	4.98333	4.11272	4.26264	4.95119	5.04822	4.79732	5.03181	4.98268	4.9467	5.23137	5.1754	4.89584	4.20597	5.00955	5.06292	3.8657	4.98814	4.5535	5.52912	4.80919	4.31582	5.08331	4.82817	4.79174	5.29312	4.44821	4.73879	5.05441
ANXA11	9.15516	9.21063	9.03533	9.81401	9.71618	9.26392	9.16946	9.22704	9.05614	8.94549	9.17013	9.31973	9.77395	8.9404	8.99633	8.86529	9.07696	9.04106	8.94852	8.87609	9.12022	9.30133	9.57269	9.61763	9.17042	9.86725	9.34421	9.7391	9.00922	9.04199	9.05725	9.39425	8.73523	9.08273	9.15589	8.95152	9.40547	9.24857	9.67212	9.12428	9.7274	9.40945	9.41522	9.25839	8.98528	8.94528	9.33871	9.01338	9.11599
ANXA13	4.54322	4.95791	4.60102	4.79582	4.54452	4.58449	4.68713	5.16754	4.10201	5.27106	3.91141	4.57122	4.67716	4.16134	4.25244	4.38594	5.78483	4.31709	4.4211	5.37629	4.90054	4.77372	4.78765	5.5329	4.35844	5.32976	4.43203	4.48199	4.76485	4.68015	4.34608	5.34953	4.06693	4.04816	4.42503	4.68914	4.87337	4.56444	4.44633	4.37326	5.28206	4.35701	5.45318	4.46782	4.73154	4.55143	4.35253	4.54296	5.57892
ANXA2	11.4108	11.065	11.2133	12.0829	11.7874	12.0286	11.4632	11.2273	11.579	11.9651	11.6166	12.0341	11.7355	11.056	11.3644	10.9273	11.0919	11.1026	10.9995	11.4887	11.0019	11.275	11.2545	11.4997	11.7498	11.7636	11.4997	11.3252	11.464	11.1384	11.6674	11.437	11.0519	11.0899	12.1251	11.697	11.5719	11.5332	11.2858	10.9902	11.5607	11.3843	11.2509	11.6123	11.4165	11.437	11.464	11.266	11.8108
ANXA2P1	6.70209	5.98866	5.88037	6.104	5.96726	5.91395	6.67191	6.6978	6.24527	5.86219	5.38018	5.92926	4.45693	5.79523	6.77703	5.8751	6.0015	6.02799	6.13939	5.66385	6.0552	5.06644	4.92765	5.18245	5.80577	5.515	5.61207	5.05976	5.60987	5.42541	6.17661	6.42443	4.50266	6.37055	6.51193	6.09019	5.87329	5.80976	5.84818	5.52617	5.47059	5.59054	5.67879	6.14096	5.54967	6.87204	5.23384	6.0144	6.65476
ANXA2P2	11.6477	11.1621	11.4638	11.6267	10.979	11.9717	11.5137	11.4482	11.6412	12.1466	11.6907	11.79	11.5856	11.2542	11.4232	11.2055	11.3096	11.3069	11.2365	11.6851	11.3018	11.7066	11.6373	11.6367	11.423	11.9343	11.8376	11.7182	11.3103	11.2953	11.3245	11.7418	11.2879	11.5551	11.7182	11.4599	11.7534	11.6172	11.4599	11.0544	11.9031	11.6861	11.4736	11.6024	11.6024	11.7302	11.0888	11.2516	11.826
ANXA2P3	5.93712	5.91945	5.76839	5.53689	6.31345	5.99286	5.78173	4.5565	6.02254	6.11793	6.50436	6.10719	5.88661	5.42522	4.67576	6.16218	5.49789	5.44531	5.51926	5.76141	6.32224	4.87081	4.80994	5.6022	6.10154	6.08104	6.161	5.08319	5.6936	6.02556	5.5111	6.381	5.4669	5.91772	5.55301	5.65638	6.21419	5.31641	6.04611	5.48531	5.84857	5.97751	5.86538	5.84389	6.19065	6.04225	5.09081	5.51175	5.49106
ANXA3	8.17435	8.49474	8.40903	7.95254	8.69668	7.94429	8.04128	7.97621	7.36436	7.97118	8.04717	7.07836	7.57365	8.5919	8.57	8.56795	8.38842	8.4167	8.08672	8.35004	8.43149	8.27556	8.5935	8.94266	7.16775	7.31214	8.79464	8.30005	8.56131	8.44567	8.40986	6.94618	8.48939	8.34561	8.92639	9.0672	8.17695	8.28747	8.65539	7.54103	7.45973	7.66571	8.53698	8.54135	7.62295	8.06273	7.22026	7.68781	7.81532
ANXA4	9.89204	10.1002	10.4671	10.9775	10.8264	10.7299	10.404	10.2511	10.6793	11.0513	10.5307	11.003	10.733	10.008	10.1397	10.2481	10.0572	10.3275	9.99706	10.3062	10.0036	10.0887	10.4102	10.5442	9.77398	10.3582	10.5708	10.3412	10.4854	10.0146	11.3027	10.1914	10.3623	10.4066	10.4774	11.0777	10.3498	10.2565	10.4231	10.999	10.2726	10.2608	9.90459	10.7676	10.5521	10.4339	10.8277	10.7066	9.74628
ANXA5	10.5168	10.3624	10.6621	11.4694	11.9505	11.8856	11.011	10.8641	11.3511	12.0139	11.3473	11.7622	11.2653	10.7176	10.9498	10.8704	10.7232	10.8726	10.72	11.1334	11.2592	10.9433	11.2796	10.6516	10.4432	10.903	10.8894	11.342	10.9607	11.3214	11.8282	10.6325	11.1955	10.5406	11.6348	11.9345	11.5707	11.1577	11.6348	10.9216	11.6676	11.336	10.826	11.6841	10.5937	11.1737	11.4613	10.6724	10.4409
ANXA6	8.36472	7.97456	8.37304	8.22996	8.53145	8.58599	8.17333	8.3291	8.30756	8.53602	7.84603	8.5781	8.63892	8.10703	7.83707	7.97302	8.68213	8.61642	8.58599	8.68888	8.15421	8.2903	8.36734	8.00013	7.63774	8.29071	8.05481	8.37662	8.32886	8.72177	8.54368	8.06473	8.25859	7.93352	8.22595	8.7035	8.4473	8.39155	9.12143	8.21523	8.29973	8.1174	8.14461	8.59741	7.81017	8.26955	8.61685	8.24618	8.30902
ANXA7	11.1945	11.3581	11.5318	11.21	11.1181	10.8457	11.2184	11.2586	11.4939	10.9834	11.3416	11.1287	11.0089	11.4064	11.0753	11.2737	11.2937	11.3989	11.3617	11.1446	11.4667	11.109	11.1223	11.1262	11.0075	11.2147	11.1521	11.27	11.4228	11.3551	11.4119	11.2183	11.0939	10.9296	11.2572	11.5583	11.2343	11.1819	11.233	11.2907	11.1489	11.4805	11.1852	11.4482	10.973	11.4596	11.225	11.3097	10.7542
ANXA9	6.16676	8.47834	6.92276	7.74625	6.84479	6.33463	6.89696	7.0462	7.1441	6.52791	8.76938	7.49644	8.35164	6.93466	6.54992	6.85971	6.99904	7.07291	7.92794	8.4409	7.26724	7.66546	7.33696	5.98015	7.93212	6.29532	7.73505	6.68253	7.30989	7.27385	7.42287	8.07672	8.07036	7.19091	7.73206	5.79169	7.15739	6.01226	5.81003	8.08879	7.20285	7.05697	6.25962	6.82172	8.3155	8.48146	7.03376	6.94859	7.87162
AOAH	5.89849	5.59571	5.63907	5.52454	7.69379	7.66521	6.32809	5.25625	6.21372	7.34892	5.66159	5.8136	6.57707	6.08901	6.34212	5.853	5.72491	5.93607	5.74232	6.27209	6.41621	6.64566	7.50853	5.64809	5.05486	5.82692	5.22544	5.57342	6.93032	8.10229	7.53489	5.50452	6.51707	5.96663	5.87764	7.57084	5.51276	6.72013	5.80457	6.57813	5.19947	6.17933	5.52779	7.19439	6.53793	6.54361	7.18794	6.20638	5.39699
AOC1	5.78413	5.15907	5.33721	5.1106	5.39583	5.04766	4.77415	5.82964	5.43377	5.66768	5.46214	5.05184	4.30762	5.56553	5.24013	5.49828	5.76601	5.98752	5.41153	5.26282	4.31386	6.09262	4.4612	5.40347	4.98804	4.61888	6.26575	5.30808	5.00526	5.50155	5.83335	5.33269	4.84429	4.99948	5.40652	5.4651	5.47812	4.88819	4.91563	4.77146	5.66455	4.79134	5.61384	5.30203	5.14363	5.51054	4.43428	5.32664	5.03816
AOC2	5.79915	4.90557	5.28201	5.54139	5.51138	5.45254	5.47403	5.53979	5.12968	5.63417	6.08777	4.6434	5.29001	5.74033	5.3496	4.76469	5.56363	5.60912	5.2843	5.45094	5.55453	5.30137	5.77935	5.47067	5.07068	5.6241	5.40744	5.42962	5.39002	5.29678	5.08124	4.98994	5.25174	4.92574	5.18719	5.63533	6.11818	5.67402	6.72569	5.33719	5.41933	5.23227	5.0435	5.58915	4.92208	5.23524	5.45674	5.29745	5.17699
AOC3	7.81165	7.21822	8.20001	9.02895	8.66818	7.84392	7.86741	8.8181	7.61047	8.91264	7.21293	8.71517	7.73167	8.36751	8.11238	7.86098	9.10124	7.75545	8.09112	9.20756	8.83203	7.45595	7.64504	7.48577	5.98152	9.30077	6.79073	8.59182	9.19134	7.45984	7.81199	7.825	7.81701	7.44058	7.92488	7.28046	9.5565	8.90959	10.5337	7.71763	9.12751	7.14498	7.41604	9.36384	6.30003	7.95974	8.68205	8.77685	8.0938
AOC4P	7.51378	7.49611	5.70141	6.98458	6.49372	5.69029	6.03284	6.10198	7.12458	6.40445	5.64689	5.54929	6.9041	5.90185	7.05946	5.78063	7.22513	5.83093	7.21597	7.46597	5.82994	6.66065	6.51849	6.04224	6.11564	6.42163	6.00432	6.61713	6.60877	6.37677	6.36669	6.43969	6.05791	6.2577	6.22355	7.05178	6.25443	6.51634	6.73626	6.37595	6.69857	7.58423	7.02952	6.65057	6.73825	6.89425	6.19515	5.93081	7.56313
AOX1	8.60101	7.91662	8.64835	8.39533	8.4708	9.34475	7.57627	8.64464	8.38286	8.45705	8.98128	7.72054	7.25143	7.5878	8.02355	7.03478	8.04401	7.9222	7.47506	8.2682	6.80484	7.72829	7.49477	7.49234	6.86947	8.26779	7.60389	7.25024	8.03373	7.93863	9.31325	7.07046	7.77926	6.45625	7.45216	9.4401	8.23124	8.38021	8.72509	8.66013	8.2705	8.56229	7.22742	8.83697	8.56665	7.31673	7.59693	8.09133	7.59944
AP1AR	5.57009	5.79569	5.89308	6.19607	6.29231	5.90537	5.65449	5.81333	5.61697	5.92156	6.03076	5.75176	5.42579	5.96913	5.88899	6.32203	5.79123	5.98945	6.43457	5.17667	6.19345	5.70415	6.06567	5.87341	5.9958	5.98908	5.97973	5.75295	5.94216	5.77586	5.81824	6.10128	5.7269	5.78502	6.34756	5.97512	5.90477	5.35425	5.7267	6.02554	5.83719	5.73522	5.54612	5.72012	5.55057	6.40016	5.92599	6.17295	5.66482
AP1B1	8.18003	8.13102	8.24934	7.553	7.98524	8.2939	8.24126	8.02755	8.52292	8.18939	8.33496	8.61058	8.55428	8.41312	7.51991	7.79617	8.06746	8.27028	8.27247	8.48927	8.18445	8.7428	8.54429	8.06824	8.75975	8.12891	8.34682	8.3287	7.97286	8.0982	8.19578	8.51117	8.18447	7.91951	8.04496	8.22271	8.30708	7.81479	7.92449	8.04374	8.42073	8.43439	8.17238	8.40941	8.42397	7.97362	8.18922	7.94496	9.04785
AP1G1	8.29474	8.98419	8.67805	8.77436	8.15649	8.68688	8.69847	8.6624	9.02997	8.76989	8.86613	8.20801	8.58717	8.96113	8.7871	9.0357	8.66423	8.55965	8.80842	8.76511	8.9332	8.21474	9.07219	8.49573	8.87195	8.47606	8.81278	8.52557	9.02037	8.85787	8.76943	8.84363	8.92855	9.11077	8.53511	8.62191	8.80164	8.67828	8.08512	8.54222	8.7927	8.40855	8.51599	8.41437	8.84548	8.47329	8.74953	8.83548	9.12993
AP1G2	5.85629	5.93804	5.51046	6.05172	6.40395	6.67467	6.40331	5.66986	6.95215	6.01604	5.69057	6.44513	7.04965	5.38047	5.56538	5.7735	5.62843	5.55452	5.79794	6.29525	6.34806	6.83329	6.38834	6.31916	6.67603	6.31674	6.327	5.74709	5.84074	5.93769	6.28609	6.21068	6.16108	6.33305	6.26168	5.813	6.12036	5.8393	5.47633	6.16078	5.59684	5.93158	6.2249	5.9508	6.97356	6.65523	6.36964	6.04776	6.72519
AP1M2	7.34693	7.68215	6.90605	7.1197	7.26276	7.21671	7.26528	6.50916	7.00643	7.3649	7.22987	7.11062	6.97238	7.40271	6.86833	7.48733	7.66516	7.57001	7.92102	6.79077	7.79723	6.62288	7.5945	7.67958	7.78131	7.32428	7.74033	7.47371	7.3806	6.68235	6.64893	7.69145	7.38242	7.48065	7.62253	6.63208	7.55097	6.76528	7.08629	6.79303	7.36263	7.20083	7.42844	7.02107	7.63076	7.37361	6.78276	7.19559	8.10167
AP1S1	7.25194	5.93759	6.93735	7.30291	6.48353	7.45877	7.87142	7.85504	7.73489	6.53162	7.25552	7.47411	8.34355	7.74344	7.04802	7.53842	7.58184	7.55355	7.51388	7.3387	7.23173	7.61055	7.42362	6.55316	7.81699	7.12788	7.64166	7.19536	7.17714	7.77756	7.54683	7.54415	8.26301	7.8893	7.65674	7.97967	7.1052	7.7104	6.48873	7.11956	5.90062	7.68527	6.68156	7.31826	7.35863	7.32245	6.7585	7.17994	7.5083
AP1S2	8.9284	9.07389	9.21293	9.24326	8.88995	9.34629	9.21741	9.35024	9.54572	9.08297	8.58566	9.00166	9.3583	9.08967	9.23549	9.36564	9.31786	9.27564	9.18864	9.48337	8.99127	9.35328	9.28704	9.33167	8.94116	8.85426	9.07361	9.22585	9.3214	9.78494	9.40744	8.9729	9.59114	9.35008	9.08485	9.56084	9.05076	9.32433	9.12506	9.39526	9.05438	9.15237	9.20491	9.24077	9.01528	9.09798	9.18179	8.82888	8.924
AP2A2	8.46231	8.16813	8.20056	8.4277	8.49756	8.65218	8.39816	8.33451	8.2569	8.6447	8.46456	8.6726	8.62978	8.1801	8.19827	7.99768	8.16581	8.35067	8.02866	8.34039	7.92253	8.25294	8.24087	8.60647	8.35194	8.37204	8.28562	8.33395	8.12497	8.32165	9.00993	8.29399	8.19768	8.27365	8.38666	8.42755	8.31668	8.2175	8.34437	8.42914	8.68854	8.41163	8.29207	8.37388	8.35622	8.25911	8.31094	8.14629	8.02367
AP2B1	8.52796	8.38549	8.59589	8.57351	8.89686	8.6112	8.95123	8.89465	8.70201	8.43911	8.82945	8.59518	8.95748	8.94662	9.16524	8.72306	8.97455	9.08646	8.83671	8.78404	8.75693	9.23175	8.70246	8.63155	8.7087	8.95074	8.64175	8.96876	8.96005	9.32117	8.94955	8.55044	9.0307	8.80448	9.1789	9.26856	8.92101	8.77096	9.05748	8.50109	8.18454	8.69825	8.76603	8.84794	8.47194	8.63115	8.92052	8.32139	8.7395
AP2M1	10.3659	10.298	10.3659	10.5636	10.8797	10.9637	10.7197	10.5213	10.6558	10.632	10.1134	10.6117	10.6482	10.7063	10.5897	9.79075	10.6712	10.5042	10.5124	10.693	9.9741	10.3345	10.464	10.4205	10.6479	10.8583	10.4144	10.5875	10.2692	10.8286	10.4547	10.5641	10.4205	10.411	10.815	10.0739	10.6942	10.1496	10.4738	10.4837	10.5371	10.4969	10.8014	10.6845	10.2873	10.3698	10.8136	10.2904	10.6845
AP2S1	10.4765	10.2722	10.5085	10.3819	10.3723	10.5714	10.6273	10.6247	10.2906	10.5265	10.1074	10.5966	10.4356	10.6216	10.7536	9.74594	10.7641	10.4552	10.4395	10.6305	10.1274	10.4544	10.5974	10.191	11.0585	10.3403	10.225	10.2479	9.99023	10.6583	10.1598	10.2404	10.6084	10.2523	10.5871	10.5508	10.1934	10.2879	10.0456	10.0537	10.2075	10.5444	10.291	10.5268	10.4275	10.3083	10.3577	10.3267	10.8291
AP3B1	8.23257	7.7953	7.84794	7.8591	8.18209	8.06114	8.02967	8.03735	7.76521	8.05133	8.0304	7.79579	7.93736	7.61812	7.743	7.95675	7.56681	7.76021	7.75239	7.99682	7.89565	8.26159	8.10891	7.73299	8.05924	7.89006	8.06441	7.91847	7.66894	8.09649	7.86924	8.10098	7.94238	7.86078	7.85587	8.20971	7.76454	7.59218	7.81224	8.03675	7.70499	8.23867	7.77662	7.98551	7.95223	8.15614	7.48	7.93878	7.64012
AP3B2	5.54538	4.86759	4.70862	4.58654	4.95449	4.61959	5.29165	5.45213	5.09147	5.04303	4.76449	5.22078	5.35856	4.9112	5.12114	5.0371	5.08103	5.07011	4.91247	4.84469	4.64104	5.81984	4.6049	5.3562	5.52801	5.29456	5.26711	4.9515	4.82813	5.16603	4.91688	5.10497	5.09696	4.92092	4.94251	5.10343	4.74069	4.77282	5.03754	4.78078	5.09677	5.2156	4.6333	4.94227	5.11163	4.68587	4.91327	4.46996	5.51063
AP3D1	9.2807	8.41794	8.65781	8.58317	8.94161	8.69935	8.5771	8.60779	8.5895	8.01471	8.71053	8.56111	8.53135	8.55187	8.54552	7.9217	8.35256	8.55158	8.55225	8.53486	8.34387	8.48554	8.4637	8.79236	9.30167	9.12296	9.03729	8.49155	8.267	8.28202	8.56058	8.59574	8.53414	8.32577	8.79305	8.49216	8.78468	8.40217	8.42569	8.59474	8.64571	8.06626	8.56884	8.64274	8.44462	8.24749	8.83811	8.57162	8.67206
AP3M2	7.03715	7.32779	7.48213	7.47361	7.29586	7.01852	7.24403	7.29191	7.32119	7.26288	7.44834	7.77465	7.06812	7.34714	7.96565	7.63398	7.38792	7.28195	7.11032	7.47006	7.65035	7.32624	7.4056	7.39423	7.88654	7.33254	7.20744	7.5531	7.65356	7.66236	7.76718	7.32286	7.32048	7.46357	7.25703	7.14425	7.19634	7.37178	7.2431	7.22972	7.14795	6.90472	7.20048	7.05304	7.37834	7.25551	7.31319	7.60038	7.79947
AP3S1	11.2821	11.6287	11.114	11.6106	11.5781	11.5721	11.1719	11.1289	11.0828	11.7113	11.0811	11.5721	10.9693	11.2851	11.3343	11.4136	11.2411	11.3624	11.3794	11.1642	11.3817	11.0696	11.1248	11.1375	11.014	11.3452	11.262	11.6186	10.8018	11.1982	11.3986	11.3566	11.3281	11.4933	11.3986	11.4316	11.4458	11.3341	11.1824	11.6591	11.5574	11.417	11.5926	11.3512	11.2352	11.3097	11.2885	11.4787	11.0284
AP4E1	5.90833	5.8219	5.03806	5.24756	5.66558	5.80074	5.84989	5.53933	5.24975	5.02464	5.42708	5.38487	4.30883	5.39705	5.01882	5.00481	5.95677	5.42558	5.66381	5.57349	6.03347	5.84198	5.3245	5.28581	5.26978	4.95449	5.97013	5.47657	5.49014	5.63623	5.62379	5.82593	5.61812	5.83322	5.32235	5.81435	5.42682	5.2236	4.8792	5.80215	5.18575	5.58454	5.56369	5.2746	5.7813	5.44259	5.51912	5.77808	5.20107
AP4M1	6.22733	5.62497	7.16945	6.65175	7.07125	7.34797	6.82095	6.30577	7.21092	6.9075	5.49516	5.58147	7.1916	6.1516	5.68131	5.15382	6.84862	6.27172	5.84458	5.86769	5.63134	6.88406	6.38664	6.45131	7.18561	6.22579	6.31077	6.08106	6.71195	5.75104	6.45505	5.88441	6.83745	7.19952	6.39647	6.16386	6.26795	6.15338	6.1444	6.25985	6.44879	5.18175	6.54524	6.69003	6.84362	5.92855	5.97077	6.62385	7.63388
AP4S1	6.11156	6.03719	6.51934	6.16472	6.29888	5.86398	6.43373	5.8936	6.55675	6.45039	6.35439	6.34186	6.22673	6.39809	6.23379	6.25102	6.30995	6.13818	6.17987	6.13753	6.66378	5.87257	6.40167	6.40106	6.16751	6.01487	6.16407	6.257	6.22935	5.89851	6.25667	6.47086	6.33146	6.45556	6.51252	5.96578	6.02331	6.15731	6.12937	6.37761	6.28471	6.07356	6.1452	5.93121	6.36365	6.13256	6.51487	6.3027	6.03882
AP5M1	8.11946	8.1611	8.45242	8.50449	8.37684	8.36248	8.04765	8.48376	8.39566	8.22349	8.36581	8.23255	7.96309	8.17887	8.27383	8.42297	8.55473	8.31033	8.20639	8.25453	8.51528	8.17482	7.75703	8.35213	8.60977	8.21141	8.30728	8.12884	8.21328	8.11016	8.32605	8.28042	8.27392	8.20201	7.92275	8.05585	8.39607	8.28467	8.09464	8.2055	8.36266	8.05287	8.04326	7.92976	8.41043	7.96575	8.05912	8.29421	8.33011
AP5S1	8.00664	7.8711	7.93655	7.36958	7.35786	7.28725	7.69206	7.67901	7.63951	7.28233	7.54717	7.47026	7.74214	7.92934	8.30915	7.8499	8.21393	7.88672	7.81504	8.19078	7.90221	7.8557	7.50086	7.19561	7.98568	7.26954	7.4359	7.41308	7.74187	7.6216	7.42482	7.61231	8.25797	7.66505	8.05782	7.90661	8.19208	7.63705	8.31672	7.72032	7.858	7.04758	7.76484	7.88742	7.7725	7.5958	7.85225	7.47024	8.00881
APAF1	6.53739	6.22865	6.28065	6.33002	6.43921	6.17535	6.35591	6.19083	5.62963	5.65938	6.05412	6.21936	6.19284	6.11523	5.65468	6.07916	6.38046	6.1438	6.13385	6.07331	5.86204	5.76044	6.32943	6.27287	5.93595	6.02764	6.15081	6.07209	6.07541	6.21291	6.58448	6.00278	6.02178	6.11313	5.62767	6.33123	5.99899	6.35052	5.96073	6.27976	6.2271	5.76512	6.12352	5.9781	6.14965	5.71977	6.49073	6.46296	5.61197
APBA1	5.31488	6.08352	4.20211	5.54341	5.57805	6.34342	6.03844	6.44038	4.42586	5.05493	4.38975	5.96589	4.9275	5.70329	5.65599	5.18004	6.00622	5.95389	5.43435	4.57937	5.86242	6.90387	6.33802	6.03484	6.54987	6.7061	5.95921	6.25404	6.11433	5.64262	5.2445	6.15487	4.42933	5.37154	6.32118	5.23015	6.19921	5.77017	5.2411	5.9054	6.06951	5.9347	6.38174	5.71726	4.95035	5.80716	5.22914	5.06633	4.78921
APBA2	6.84661	6.64306	6.4088	6.31736	5.95936	6.01208	6.61497	6.88677	6.66551	6.67085	5.58639	5.92579	6.54955	7.20118	7.05879	6.35041	6.83018	6.87564	7.04313	6.68829	6.62535	6.90205	6.96963	6.05174	7.66955	6.45214	6.71786	6.76192	6.36928	6.7854	6.24783	6.82112	6.82397	6.84437	7.19509	6.30998	6.98771	6.71152	6.82577	6.69504	6.55969	6.58399	7.02806	6.58282	6.90098	6.33539	6.38922	6.14311	7.42267
APBA3	7.54868	7.23326	7.00545	6.94479	7.25408	7.00626	7.12428	6.98346	6.97751	7.03874	7.28213	6.8276	7.40515	6.83968	7.18374	6.73175	7.14367	7.15305	7.0832	7.04963	6.94589	7.05186	7.46422	7.45036	7.11973	7.30487	6.96443	6.85329	7.1904	7.23208	7.33862	6.96191	7.24185	6.85194	7.51804	7.08757	7.11326	7.35964	6.96974	7.29044	7.22573	7.00747	7.19684	7.0581	7.071	6.76748	7.46186	7.22912	6.66061
APBB1	7.12966	6.64322	6.82808	6.85448	6.74778	6.65571	6.92828	6.77865	6.80827	7.01454	7.38251	6.48797	7.05063	6.69628	7.12763	6.81459	7.01335	6.5731	6.6026	6.97306	7.05009	7.48	7.33752	6.6299	7.07434	7.44204	7.12608	7.09086	6.94955	6.98382	6.4685	6.92074	6.9656	6.87701	7.14941	6.80398	7.04533	6.67563	7.10247	6.69092	6.96639	7.06353	7.21315	6.77231	6.48747	7.10343	7.12219	6.92006	7.23803
APBB1IP	5.77548	6.03619	5.94104	6.38738	5.70874	6.65574	6.0359	6.63043	5.98057	5.81123	4.62766	6.49548	5.00726	6.82003	5.60902	6.78193	6.46019	6.73244	4.62569	5.35093	5.35898	6.16604	6.35457	5.81637	4.94327	5.66199	5.26243	6.18937	6.647	6.97958	6.65728	5.19872	5.77151	5.05086	5.69917	7.18	6.10629	5.91112	7.09416	6.68714	6.01875	6.55046	5.33792	6.74213	5.69897	5.37644	6.88305	5.96463	5.12636
APBB2	6.86224	7.04312	7.02091	7.06404	6.76293	6.91371	6.98665	7.09613	7.33211	7.03578	6.70179	7.24814	7.07248	7.37149	7.23949	7.38169	7.46634	7.10058	7.13063	7.0147	7.20748	7.21621	7.30237	6.76558	6.88465	7.23655	6.92046	7.14532	7.08458	7.02005	7.09618	7.20645	6.96665	7.00873	6.90055	7.36006	7.3268	7.05286	7.51007	7.11331	7.27059	7.19163	7.18356	7.13436	6.86339	7.21545	7.23081	6.9011	6.62118
APC	6.89117	6.90604	6.78441	6.62369	6.59367	6.63833	6.49981	6.85807	7.03134	6.48329	6.72043	6.58606	6.53289	6.99062	6.56777	7.23351	7.04518	6.88165	6.93955	6.60325	7.0438	6.92225	6.68972	7.12801	6.82491	7.05339	6.97017	7.0257	6.69908	6.9638	6.94332	7.1054	6.56136	6.72428	6.82353	6.84413	6.87499	6.84211	6.53846	6.63308	6.7605	6.76325	6.85973	6.47559	6.84211	6.99233	6.78272	7.01157	6.58996
APC2	6.01582	5.51685	5.88317	4.92822	5.05247	4.51587	4.64988	6.12927	4.55341	4.95297	5.92508	5.42005	6.34971	5.84246	5.2129	5.81651	5.90323	5.22915	4.70633	6.09556	5.67713	5.19127	5.37183	5.68362	5.35627	5.27239	5.2715	5.88803	5.31278	5.65487	5.25981	5.69763	5.5864	5.37815	5.59793	5.23166	5.49086	5.27416	5.60428	4.84451	4.93157	6.53563	5.64717	5.84388	6.02705	5.15299	5.42361	5.57819	6.5778
APCS	5.95898	5.21054	5.88	5.64124	5.30061	5.44571	5.28116	5.95948	5.44063	5.80395	6.16981	5.89224	5.65997	5.33935	6.02969	5.50929	5.3372	5.90372	5.96285	5.61316	5.84633	5.63584	5.28445	5.5509	5.17692	5.76947	5.59094	5.73624	5.42415	5.44559	5.61782	6.31149	5.47087	5.96621	5.85717	5.83803	5.47134	5.2943	5.93301	5.5609	5.41049	5.73662	5.32903	5.48432	5.80264	5.71488	6.30004	5.76203	5.93027
APEH	8.36888	7.84353	8.14459	8.01849	8.07674	7.80655	8.08537	8.24271	8.08315	7.77943	8.12966	7.77381	8.30314	8.26831	8.44413	7.71417	8.28959	8.39881	8.25783	8.10318	7.94919	8.02642	8.08715	7.85441	8.30918	8.09494	7.99369	8.04718	7.90353	7.90417	8.00019	8.02312	8.05321	7.98671	8.29225	8.06911	7.82289	7.83624	7.9862	8.03281	8.21072	8.21056	8.24551	8.26878	8.3526	7.94339	7.89579	8.00411	8.89101
APEX1	10.8631	10.715	10.6168	10.7027	10.6459	10.8952	10.6146	10.8826	10.7292	10.7528	11.1681	11.0014	10.8023	10.8049	10.7815	11.1104	10.7091	11.0177	10.8787	10.9146	10.7091	10.9344	11.0433	11.0005	11.1242	11.21	11.0297	11.1184	10.7032	10.6324	10.5842	11.2133	10.6278	10.9599	11.1034	10.5493	11.1404	10.8873	10.939	10.8359	11.0336	10.8448	11.1122	10.7096	10.8275	10.7655	10.8108	10.801	11.0312
APEX2	7.05417	7.08281	7.64824	7.4163	7.77326	7.61048	6.90748	7.75205	7.72919	7.70865	7.28505	8.03159	7.53439	7.17155	6.84545	7.183	6.98904	6.44596	6.31092	7.2155	7.16382	7.44974	7.08203	7.32769	8.22495	7.60166	7.46409	7.28441	6.70205	6.93554	6.81046	7.78641	7.49242	7.46595	8.22294	6.83655	7.37452	6.76975	6.68907	6.86367	7.28938	7.09392	7.48234	7.20131	7.19356	7.22951	7.0852	7.06087	7.81745
APH1A	7.65588	7.69189	7.89494	8.12946	8.09959	8.09041	8.03994	8.02292	8.07629	7.34666	8.03922	7.9867	8.55673	7.77037	8.07115	7.63948	8.02132	8.17816	8.10078	8.26104	7.94355	8.53156	8.09799	7.61436	8.40626	8.37385	8.08035	8.04864	8.07808	7.96359	7.69159	8.44433	7.8035	8.27061	8.27947	7.90509	8.21268	7.91643	7.86369	8.06332	8.29863	7.53512	8.0377	7.61622	7.84161	7.77155	7.96942	7.81369	8.2155
APH1B	7.34449	7.51887	7.29529	7.42579	7.47048	7.3785	6.87433	7.55202	7.39217	7.34093	7.82017	7.4411	7.17935	7.33545	7.48055	7.17641	7.19607	7.22386	7.40922	7.14637	7.5823	7.44286	6.13389	7.10478	6.88785	7.22805	7.0778	7.72576	6.90889	7.78293	7.48981	6.95599	7.25331	7.11411	6.79624	7.70412	7.41605	7.36614	7.70723	7.60252	7.59334	7.54395	7.55811	7.44315	7.23349	6.83871	7.4017	7.42326	7.19042
API5	8.34012	8.35373	8.3086	8.15824	8.17598	8.01023	7.85994	7.98716	8.38156	8.21023	8.27322	7.90569	8.01307	8.06478	8.22848	8.36603	8.15376	8.15992	8.28299	8.19622	8.29984	8.05146	8.3083	8.36124	8.48482	8.38182	8.29817	8.23819	8.24846	8.18712	8.26104	8.23281	8.06087	8.25632	7.98772	8.08381	8.1578	7.96853	7.96646	8.08121	8.00521	8.22219	8.22888	7.98206	8.2238	8.42998	7.86296	8.15182	8.18038
APIP	7.01099	7.89515	7.3227	7.15447	6.97144	6.62961	7.21227	6.83575	7.18438	6.62359	6.93589	7.11875	7.18716	7.52339	7.08517	7.80526	7.38662	7.4101	7.95291	7.09891	7.71744	7.02632	7.5275	7.57309	6.86018	6.80888	7.38218	7.07235	7.69578	7.06067	7.22508	7.12337	7.74114	7.76587	7.19493	7.18033	7.35282	7.55319	6.87064	7.83035	7.21242	7.19009	6.74966	6.71498	6.90967	7.32849	7.11263	7.06844	7.8506
APLNR	5.8195	6.57355	5.71366	7.22569	7.51053	6.58518	7.42167	6.6847	6.15004	7.72769	5.08278	7.73409	6.32178	7.34459	7.72922	7.40376	6.93485	6.59436	7.37544	7.06019	7.33077	7.20648	7.10101	7.24847	7.01712	6.70114	7.21312	6.24122	6.53821	6.69714	6.21142	7.24682	7.23683	6.32511	6.75003	6.31576	6.80132	7.33262	6.05117	6.84279	7.18671	6.54106	7.76821	7.89916	5.79245	6.06845	7.8338	6.1963	7.10478
APLP1	4.95659	4.97013	5.05392	4.92764	4.67008	4.74634	4.93807	5.12114	4.33361	4.43244	4.73698	4.99418	4.90964	4.86054	4.78503	5.21155	4.88264	4.79348	5.39335	5.04917	5.06534	5.34359	5.26355	4.18544	5.08016	5.14615	4.65656	5.00205	4.79994	4.71817	4.74088	5.14379	5.23861	5.15455	4.9069	5.11523	4.98263	4.81956	4.66643	4.78371	5.01415	4.76169	4.7288	5.19697	4.79863	5.10877	4.81193	4.95165	5.15033
APLP2	9.30269	9.51211	9.41727	9.73453	9.90399	9.96747	9.66941	9.49955	9.5057	10.0084	9.53502	9.71913	9.37914	9.86551	9.48071	9.55837	9.67852	9.69011	9.51727	9.83221	9.49955	9.63091	9.50923	9.35166	9.53999	9.62765	9.69541	9.6687	9.58187	9.43986	9.72634	9.41252	9.47552	9.3833	9.52052	9.71131	9.61751	9.57683	9.67549	9.78527	9.7043	9.83662	9.80251	9.80251	9.61751	9.40857	9.9525	9.83774	9.76272
APMAP	9.85769	9.78578	10.1375	10.0852	10.3205	10.7966	9.85347	9.88027	9.52852	10.5404	10.7433	10.0514	9.99938	9.83685	10.0293	10.0603	9.80718	9.55	9.7406	10.417	9.89225	9.85187	10.3785	10.3886	11.4696	10.1502	10.8146	9.71713	10.5212	9.19108	9.51167	10.1832	10.8524	10.5822	9.24505	8.88073	10.6622	11.1326	10.2759	9.47419	11.1134	9.11896	9.87755	9.54096	10.8371	9.21367	9.46662	9.20501	11.4501
APOA1	4.7553	5.06623	4.67537	5.08834	5.38405	4.89922	5.34904	5.2106	4.60556	4.44963	4.31869	6.04603	4.77985	4.68444	5.06389	7.35899	4.83448	5.01315	5.66375	5.06419	4.93678	4.99687	5.69202	4.95876	5.7285	4.90943	4.87131	5.24143	5.18918	4.99977	4.85254	4.99343	5.65524	5.09735	5.27885	5.03074	5.16303	5.15159	4.89539	5.00182	4.96017	4.56082	4.70293	4.84042	5.3168	5.11848	4.93636	4.94811	6.48876
APOA2	4.51206	4.05263	4.87015	4.67336	4.67336	4.08737	4.68021	4.29192	4.7479	4.23186	4.8181	4.43691	5.04794	3.71134	4.23552	4.40927	4.54216	3.60095	4.36424	3.99194	4.28294	4.94082	4.73656	4.28418	4.54111	4.22752	4.53861	4.36076	4.37057	4.63293	4.43038	4.90941	4.79043	4.57812	4.89373	4.62662	4.32894	3.96469	4.40146	4.75686	4.65678	4.50942	4.41775	4.27744	4.46945	4.27133	4.6058	4.39379	3.41286
APOA4	5.83924	5.01983	5.7309	6.03584	4.484	4.6801	5.2152	4.48118	6.07862	6.12967	5.39185	3.86104	6.23903	5.23147	5.57024	5.49522	4.55059	4.49	4.43414	6.5673	6.32146	6.7948	6.72312	5.0903	5.52532	4.8411	5.43089	6.12272	5.61045	5.54643	5.36924	5.14092	5.73659	5.83893	6.20961	5.23454	5.40003	5.60495	5.25654	4.93044	5.7401	5.50058	6.22015	5.16828	6.01239	5.13869	5.144	5.39156	7.1873
APOB	5.91255	5.77304	5.77393	5.60546	5.2697	5.50096	5.5663	6.436	5.92942	5.67165	5.8238	5.57162	3.3267	5.92984	6.15902	6.40681	5.88417	5.98088	6.0636	6.14967	6.03831	5.40198	6.02896	5.1182	5.46136	5.24167	5.1039	5.06234	6.3909	5.55353	5.21541	4.77654	6.04876	5.19999	5.82304	6.20229	5.95163	5.0408	7.4706	5.56778	5.38722	5.40649	5.60998	6.90521	5.38815	5.79846	6.06017	7.53703	5.32474
APOBEC1	5.36633	5.23307	5.27994	4.86035	4.85551	4.78623	5.44305	5.41415	5.05021	5.15114	5.43608	5.32727	4.87474	5.27223	5.42018	5.50648	4.9746	5.48912	5.30925	5.81112	5.04677	5.53873	5.36912	4.89279	5.29234	5.61938	4.94726	5.05084	5.32486	5.14162	5.28225	5.45116	5.64305	5.49365	4.91576	5.50529	5.07631	5.28939	4.86838	5.00886	5.01053	5.63441	5.18938	5.23895	5.75325	5.30421	4.86874	5.01548	5.91519
APOBEC2	7.8716	8.09882	8.03679	8.42491	7.5412	6.82717	8.04959	7.55285	7.97509	7.53716	6.45405	7.82573	7.85954	7.90342	7.68842	8.03037	7.98371	7.76474	7.74482	7.95334	8.02434	7.98371	7.96161	7.58617	7.71337	7.99113	7.52807	7.85485	7.33145	8.04071	7.78048	7.82434	7.75933	8.64606	7.82434	7.81446	7.56767	7.75178	7.77663	7.41672	7.59816	8.04754	8.71845	7.50048	7.9922	7.60946	7.71748	7.21046	8.09708
APOBEC3B	6.58779	6.46749	6.56867	7.67185	6.61349	6.91841	6.53836	6.05372	7.92328	6.97702	6.86403	7.39222	6.29042	6.12316	6.62582	6.5082	6.38214	5.60758	5.93854	6.37579	6.27587	6.56409	7.44852	6.91263	5.93394	4.74888	6.81985	5.82606	7.76831	8.34104	7.1278	5.87587	7.0035	6.2912	7.76514	7.52607	5.92694	7.24543	5.69092	7.21552	5.3905	6.64066	5.75396	8.35029	7.71736	7.04239	7.52664	7.12699	5.11694
APOBEC3C	8.31862	7.62392	8.09288	7.9209	7.90499	8.85885	8.60851	8.06321	8.2715	8.57143	8.56402	8.83617	8.94724	8.17325	8.13036	9.0227	8.15918	8.15542	8.3583	8.74169	8.34294	8.04777	8.16905	8.47801	7.72321	7.47073	8.54731	8.08696	8.45971	8.54604	9.2262	7.97683	8.6991	8.41621	8.1278	8.85926	8.01408	8.41957	7.83018	8.87617	8.17812	8.45015	7.91542	9.09499	8.47409	8.14589	9.079	8.18381	8.04762
APOBEC3F	5.89057	4.38758	5.02363	5.63177	4.17844	6.00555	5.65724	5.23034	5.17556	6.12257	5.35458	6.12888	5.53091	5.69983	5.71965	5.03447	4.84964	3.86164	6.25206	5.43716	5.61861	6.32705	5.4494	5.05316	4.89797	4.67639	4.08576	5.44844	6.04789	5.3102	6.34499	5.10116	5.3775	5.55595	5.88564	6.13161	5.24637	5.1664	5.93426	5.86463	5.07999	5.46574	5.2687	5.48742	6.52063	5.1311	5.2355	5.38911	6.74826
APOBEC3G	7.1292	7.14338	6.80022	7.25526	7.27804	7.35909	7.70226	6.98211	6.51902	7.38932	6.44301	7.04703	7.81853	6.64028	6.46346	6.12527	7.11383	6.38047	6.8283	6.52507	5.86393	6.80522	6.54188	6.75463	5.84245	6.02008	5.88935	6.00093	7.30462	8.05593	7.82465	5.97459	7.0508	6.39388	6.48847	7.91098	5.95863	7.28986	6.9887	7.40838	5.92288	7.51119	6.2418	7.40669	7.33079	6.88326	7.39621	7.21813	6.77467
APOBR	6.32355	4.86573	6.80478	6.04112	6.13106	6.5085	6.28535	4.84102	5.07479	6.34282	4.84281	5.24071	5.168	4.63961	5.92292	6.37448	6.08459	6.30377	4.50677	6.22508	6.74951	5.39466	5.77003	6.38784	5.75872	5.48102	5.55952	5.07122	5.80186	7.65206	5.74339	5.3597	5.75417	5.96408	5.34624	7.2043	4.85538	5.41788	5.04632	6.01682	5.47718	5.93369	5.28537	6.49363	6.17313	5.60409	6.23474	6.10626	5.78135
APOC1	8.19338	8.55348	7.55516	8.57116	8.41271	9.61831	8.4701	7.83501	7.7891	9.50527	7.72378	10.1615	8.10775	8.27057	8.37631	8.61092	8.42329	8.1412	8.22094	8.02322	8.01516	8.68284	7.79305	9.44055	9.94805	8.48908	9.42335	8.0751	8.68904	6.97931	8.34639	8.15681	9.91563	9.4307	7.05346	6.47666	8.4748	9.98854	8.45293	7.92823	9.12476	7.21717	7.60315	8.06531	9.7314	7.87074	7.81192	7.05077	10.4794
APOC3	4.39826	4.36765	4.18698	4.50335	3.79651	3.87334	4.03632	4.64698	4.63021	4.59964	3.91473	3.99982	4.49697	4.04293	4.3942	4.27458	4.25618	4.54897	4.55348	3.91813	3.78165	4.79044	4.45056	3.98184	4.36919	4.15151	4.52335	3.79396	4.17107	3.9956	3.8406	4.21266	4.45247	4.84601	4.09364	4.34531	4.23784	3.78813	4.06394	4.2032	4.3302	4.13614	4.20762	4.67993	4.27955	4.04757	4.16655	4.19003	4.13894
APOD	12.7479	12.1947	13.0283	12.627	13.2	12.9751	11.7142	12.7862	12.1216	11.8573	12.2747	11.5854	12.061	12.7137	11.135	11.843	11.6687	11.6687	12.1646	12.1416	10.9664	11.3831	11.284	11.2572	12.1435	13.185	11.9943	12.3098	10.7888	10.4938	11.2572	10.883	12.0589	11.2985	12.1287	11.0217	11.4761	12.8013	14.0844	13.7616	11.8701	12.7623	11.9806	12.759	12.5841	11.3476	12.5707	11.3631	10.7036
APOE	8.12792	9.19047	8.87999	9.74091	8.71299	10.3234	9.44999	9.23346	9.20747	10.2302	8.6561	10.0432	9.84279	9.10049	9.33459	8.5802	9.20761	8.99216	8.7381	9.86389	8.95341	9.68723	9.58375	10.0285	10.6426	10.086	10.1098	9.23369	9.14488	8.40593	8.55565	10.158	9.49908	9.97706	8.64453	7.08679	9.83014	10.1355	10.2444	8.79386	10.1098	8.62412	9.90553	9.05176	9.67785	9.06014	9.45452	8.63275	10.4483
APOF	4.69457	3.91332	4.53012	3.13829	4.05983	3.53248	2.59583	2.42908	4.33415	3.21328	4.52171	3.98272	4.57015	3.85704	2.35604	4.06393	3.68359	4.37432	3.05842	2.5301	4.34342	4.18419	3.5798	3.80054	3.66482	3.44745	3.12254	3.83663	3.84058	3.54325	3.30999	3.80633	3.57285	3.24318	3.98118	4.00515	3.27693	4.31856	4.02797	3.58402	3.82091	3.42663	3.75376	3.77461	3.79258	3.27828	4.81624	3.85715	3.52146
APOH	4.65827	4.77834	4.47599	4.64431	4.17979	3.54356	4.31762	4.81965	4.43707	5.61599	4.16571	4.07149	3.76168	4.37251	5.2612	4.30862	4.66821	4.88657	4.28657	3.4098	4.86641	3.40009	4.87694	3.99412	4.85617	4.4862	4.71609	4.81027	4.33747	3.75931	4.52764	4.26949	4.08036	4.55807	4.59756	4.95943	4.30982	4.17519	4.78136	4.65004	4.27911	4.16457	4.56767	4.58617	4.45071	4.1129	3.64884	4.92376	4.7686
APOL1	5.59555	7.34461	8.09534	7.98249	8.33467	7.45166	8.86709	6.87571	8.414	8.75466	8.22002	8.85559	9.12508	6.52336	6.01528	6.83686	7.09964	6.95613	8.11464	6.9218	7.12823	8.16162	6.58679	7.4806	5.77079	6.30906	6.17799	6.35403	9.53679	9.0776	9.26529	6.56419	8.03336	6.39873	7.66326	9.0657	6.29107	7.77127	7.88365	7.88037	6.92432	8.21887	6.06247	9.00289	7.71474	7.26959	8.69949	8.31908	6.27302
APOL2	7.07449	6.88207	7.28504	7.6832	7.67684	7.43939	8.19839	7.50739	8.04604	7.85806	8.20807	8.14918	8.53936	7.26297	7.4766	6.86762	7.12458	5.94431	7.36732	6.99007	7.63862	7.58441	8.1026	6.96089	6.79549	6.89249	6.77055	6.89295	8.39628	8.48003	8.50312	7.15128	7.18186	6.78163	7.49814	8.20973	6.98431	7.64215	7.7203	7.84636	7.32419	8.41871	7.14069	8.15841	7.94269	7.14804	8.11766	8.04586	7.69161
APOL3	8.39589	8.47007	8.88638	9.04482	9.45906	8.67082	9.44871	8.59407	8.30822	8.70564	9.00326	9.11813	9.71317	8.5125	8.94239	8.71342	8.38078	8.03492	8.18242	9.03123	8.63756	9.35954	8.87196	8.52781	7.00281	7.88845	7.27421	7.90988	10.0412	9.74157	10.2719	8.16607	8.67901	7.81867	8.80375	10.0563	7.98002	9.33479	9.59244	9.61373	8.27745	9.48373	7.72752	9.72524	9.18215	8.37	9.83312	9.60793	7.62168
APOL5	5.48018	5.101	4.80931	4.88783	5.03838	5.1528	5.20614	5.23299	5.63177	4.99087	5.27339	4.93393	5.53329	5.34695	6.12899	5.50783	5.29944	5.40741	5.04759	4.71934	4.99876	5.35717	5.61749	4.70297	5.56327	5.1392	5.73904	5.6058	5.1279	4.93178	5.1128	5.34373	5.25895	5.13964	5.09296	4.94942	5.29434	5.30809	5.01063	5.28124	5.16036	5.56308	5.04443	5.45892	5.00796	5.1264	5.04333	5.40595	6.15384
APOL6	7.36228	7.79424	7.47978	8.08174	8.2436	7.45582	8.11185	7.9769	7.90881	8.21131	8.22717	7.86866	7.70541	8.06127	8.25041	8.4083	7.58599	7.63593	7.63785	7.65472	8.08382	7.24555	6.95248	7.37616	6.31787	6.55541	6.55713	6.52112	9.17024	8.80586	9.0424	6.93605	7.74127	6.79336	8.25988	9.22438	6.77983	8.3334	8.37296	8.41036	6.76508	8.39174	6.5013	8.81087	8.15072	7.64867	8.52373	8.58452	6.87398
APOLD1	8.0189	7.86451	8.2358	8.25033	8.6986	8.10718	8.04856	7.79104	7.4839	6.90415	8.52519	7.4881	7.74589	7.98584	8.1744	8.22925	7.72822	7.72181	8.05981	7.80459	7.93769	7.58062	8.17901	6.5934	7.46556	8.00879	7.0135	8.6827	7.55281	7.8339	7.90431	7.58444	7.98942	7.38815	7.62379	7.6618	7.70487	7.64113	9.31051	9.44348	7.60564	7.75905	7.05909	8.36849	7.7942	8.34915	8.65383	8.71192	8.00124
APOM	7.20636	7.39436	7.23118	6.98651	6.62863	6.74132	7.27936	7.52721	6.85087	6.76044	7.03385	7.00116	6.92433	7.48827	6.93556	7.02921	7.1517	7.55211	7.17786	7.34337	7.12503	7.81081	7.19065	6.92729	7.67908	7.18276	7.23843	7.50802	6.96051	7.21205	6.51877	7.40827	7.20881	7.33012	7.434	6.68927	7.70979	7.05948	7.17272	6.92116	7.17206	7.52598	7.53446	6.7853	6.88665	7.38574	6.75499	7.02657	7.32459
APOO	8.79447	8.66223	8.75536	8.55801	8.60623	8.43386	8.76011	8.79004	8.35877	8.56699	8.79906	8.40425	8.60136	8.80941	9.09809	9.20369	8.88941	8.53541	8.59528	9.2168	8.98571	9.13398	8.92035	8.58539	8.97213	8.61824	8.91058	8.751	8.95588	8.9459	8.34028	8.28366	9.08053	8.98743	8.43953	8.98816	8.77924	8.58472	9.07041	8.63966	8.59171	8.40275	8.7933	8.53741	8.65918	8.95521	8.44477	8.47575	8.95983
APOOL	8.12541	8.26363	8.14336	8.19741	7.93779	7.79871	8.03356	8.13966	7.90251	8.00808	7.87579	7.82008	7.43996	8.20476	8.19427	8.57476	8.26448	8.0086	8.23874	8.1487	8.35159	7.88694	8.22956	8.01217	8.49855	8.28227	8.28328	8.15858	8.42464	7.3114	7.93259	8.11938	7.88199	8.19755	8.27638	7.85792	8.25545	8.08287	8.19318	7.93366	8.14695	8.07641	7.99161	7.80186	8.49994	8.19087	7.73341	7.85225	8.57215
APP	9.57952	9.79941	9.90872	10.7489	10.6219	10.8788	9.85044	9.82375	9.58718	10.2308	10.0332	10.6736	10.1114	9.83842	10.2014	10.4624	9.51055	9.84411	10.5614	10.0082	10.4263	9.95881	10.2963	10.2978	10.136	10.6173	10.6713	10.3006	10.2227	10.0748	10.5533	10.2812	10.2916	10.0187	9.88655	10.3446	10.4917	10.5068	10.3812	9.9622	8.93535	9.39382	10.3068	9.98354	9.34209	9.70463	10.45	9.7699	9.49547
APPBP2	7.25529	7.75206	7.50817	7.76364	7.62762	7.45158	7.65632	7.58891	7.6448	7.56403	7.23489	7.3678	7.52302	7.56972	7.52316	7.76776	7.6461	7.60962	7.76501	7.41314	7.84783	7.41237	7.73476	7.43464	7.54379	7.86273	7.56569	7.58086	7.41705	7.5205	7.53717	7.72197	7.38355	7.66146	7.43003	7.55061	7.85199	7.56512	7.78666	7.81635	7.63217	7.39219	7.56532	7.24624	7.36731	7.45628	7.7059	7.67786	7.15228
APPL1	9.22107	9.59995	9.10351	8.9217	8.80949	8.43782	9.03654	8.91011	8.77328	8.84162	9.15516	8.67757	8.52376	9.87924	9.68942	9.82613	9.58911	9.68167	9.39083	9.3944	9.64421	8.387	8.60578	9.55958	9.95615	10.2128	9.61233	9.7262	8.93006	8.57036	8.78747	9.3969	8.76732	9.66384	9.44975	8.39494	9.26676	8.78361	9.27984	8.82621	9.15298	9.2811	9.60313	8.2298	8.78272	8.95089	8.90836	9.08155	8.95176
APPL2	9.24141	9.04911	9.39635	9.10874	9.02928	9.2619	8.81777	9.17495	8.95243	9.26449	9.33914	8.89402	8.99806	9.5122	9.16724	9.69776	9.08877	9.23598	9.3581	9.12017	9.6325	9.14223	9.36171	9.41143	9.56672	9.33901	9.6253	9.47189	8.82039	9.05142	9.0462	9.4739	9.3673	9.63074	9.16346	9.00568	9.10516	9.20982	8.96904	9.13247	9.15779	9.15271	9.54119	8.83803	9.56227	9.6974	9.09803	9.44369	9.08412
APRT	8.83663	8.77354	9.07428	8.87619	9.1329	9.13892	9.45201	8.81012	9.17471	8.82266	9.35973	8.97545	9.41332	9.30086	9.20959	8.51327	9.18171	9.03181	8.52052	8.7769	8.90456	9.30071	9.38615	9.19532	9.73372	9.50558	9.17208	9.33384	8.62941	8.89462	8.5042	9.46487	9.00465	9.1607	9.36133	8.52945	9.10451	8.7054	9.10755	8.88882	9.09631	9.01743	8.82613	8.47573	9.105	8.76134	8.60657	8.78869	9.23412
APTX	7.41099	7.50856	7.84154	7.34963	7.66656	7.75037	7.44559	7.85809	7.42815	7.37256	7.66097	7.93663	7.40698	7.56186	7.54063	7.58392	7.40416	7.71378	7.49868	7.4622	7.56507	7.41712	7.35869	7.58627	7.87716	7.6621	7.56084	7.49391	7.57655	7.50069	7.64183	7.40138	7.63553	7.58005	7.51076	7.59513	7.42696	7.54395	7.13953	7.73421	7.2785	7.3467	7.58089	7.56718	7.6646	7.41993	7.43797	7.72308	7.74296
AQP1	9.49146	10.0442	9.9405	10.6151	10.6998	10.8856	10.2101	10.3892	9.70405	10.8596	9.67148	10.5701	9.84844	10.8656	10.2801	10.3848	10.4824	10.1898	10.1495	11.0579	10.4687	10.5226	10.2165	10.0925	9.47891	9.95925	10.3888	10.7879	9.43058	10.518	10.3354	10.9389	10.4029	10.0176	10.7939	10.5974	10.5695	10.4896	10.6561	9.58448	11.0751	10.9477	10.5881	10.5136	9.78439	10.6825	10.285	9.57356	10.1423
AQP2	6.41506	6.27933	6.1928	6.16826	5.99381	6.07586	6.18144	6.50457	6.10966	5.918	6.09092	6.48776	6.16961	6.374	6.22531	6.39165	6.79853	5.87844	6.19749	6.40387	6.48428	5.97252	6.22997	6.09112	6.62542	6.22069	6.15107	6.21083	6.18841	6.29452	6.03334	6.1897	6.44736	6.27918	5.70203	6.14234	6.2236	6.20278	6.11617	6.32876	6.1767	6.40217	6.20683	6.06802	6.19527	6.61314	6.08884	6.29432	6.29592
AQP3	9.61649	9.33303	10.2864	9.47001	9.8159	11.0083	9.98137	10.1134	10.0113	10.2282	10.3127	11.0462	10.5069	10.0273	9.56713	9.04198	9.97253	10.3466	9.5078	9.98025	9.87508	9.7761	10.5583	9.92264	10.4772	10.4334	10.2025	10.3124	10.8093	9.52788	10.2666	10.0803	10.5508	10.4295	10.5294	9.25116	10.2313	10.0803	9.5325	10.0908	10.3193	9.79687	9.68452	10.4295	10.6626	10.683	9.46278	11.1615	10.0249
AQP4	5.46718	6.19272	5.04682	5.64192	4.73514	3.75405	5.63709	4.92444	5.68012	4.13947	4.15707	3.99009	4.57171	6.13445	5.37295	5.71214	6.22069	5.52111	6.27846	5.33942	6.1173	5.96484	6.00102	5.47633	5.43486	4.94838	5.76153	5.31129	4.89321	5.15321	5.15929	5.29327	5.72848	5.41222	5.33376	5.0945	5.26011	5.30517	5.36604	5.40657	5.33114	5.08052	5.65327	5.02359	5.4595	5.16406	4.99786	5.15682	5.3228
AQP5	6.72945	6.85315	6.10243	5.96228	6.40962	7.08036	5.78893	7.82313	6.13254	6.48595	6.57216	6.09623	7.62963	7.15954	6.67124	6.17798	5.91343	6.74589	6.87172	7.35266	6.2756	7.65736	7.42113	7.99278	5.39273	7.18408	7.6931	8.07021	6.63071	7.2208	6.05722	5.05882	6.72215	6.44662	6.93662	6.89876	7.6144	6.19069	7.17151	5.75006	7.15506	6.55779	7.43232	6.2639	4.90144	6.99822	5.91057	5.57128	6.62203
AQP6	5.71826	6.04329	5.9901	5.6344	5.73551	5.92082	5.83913	5.80629	5.69953	5.48963	5.71462	6.30584	5.4343	6.24964	6.39777	6.59762	6.15797	6.0339	5.89717	6.40258	6.45612	6.02198	5.55984	5.88909	6.3876	5.78394	5.56758	6.08435	5.84759	6.29755	5.94193	6.11828	5.50935	5.89438	5.96513	5.49068	5.91752	5.76817	5.86097	5.93219	6.30366	6.0258	6.17029	6.28764	6.27575	6.34323	5.45186	6.43139	6.36633
AQP8	6.11162	5.26327	5.51059	5.9603	5.70655	5.37726	5.56731	6.36156	5.6257	4.45461	5.95744	6.11344	5.11194	5.88	5.90235	6.29217	6.09298	5.61726	5.91034	5.02371	5.8532	5.90082	5.42547	5.05896	6.22127	4.83908	5.19635	5.40068	5.46045	5.16716	5.90124	5.46258	5.78429	5.90897	5.57611	5.5074	5.13849	5.63925	5.51517	5.79299	5.74346	6.12414	6.00431	6.41095	5.83065	5.93999	5.15529	5.31325	6.17224
AQP9	8.02968	7.53485	7.78127	8.98501	7.44626	7.22798	7.48719	7.36148	6.29318	7.19519	7.41994	6.40561	7.01813	7.73157	6.89274	6.3507	6.91557	7.17405	6.91942	7.64477	6.75261	6.90854	7.66907	7.63604	8.09566	7.39823	7.78809	7.97708	8.00075	6.41691	6.66678	8.84583	7.48652	7.38298	6.86253	6.84631	7.6296	6.71758	7.11244	7.88051	7.73409	6.65196	7.72489	7.77962	8.03329	6.50756	7.45521	7.51769	7.7825
AQR	7.30469	7.29424	7.22476	7.15544	7.12306	7.24276	7.14998	7.52805	7.44001	7.28693	7.31644	7.36882	7.0813	7.02632	7.13336	7.34583	7.12348	7.18597	7.41446	7.08036	7.39922	6.91494	7.28215	7.56078	7.48328	7.57247	7.37046	7.19702	7.32965	6.87769	7.13753	7.42238	7.0598	7.18084	7.07964	6.88772	7.37354	7.17441	7.2119	7.10557	7.47805	7.04655	7.22934	7.22912	7.1956	7.28091	7.41955	7.43241	7.49223
AR	8.36223	8.42847	7.89937	7.51852	7.7133	7.67624	7.71263	7.47744	7.1507	7.1358	7.18923	7.42108	7.16296	7.94581	8.28474	7.63613	7.90814	7.81341	7.4983	7.73237	8.05951	7.8607	7.23041	8.27751	7.85386	8.1302	7.53849	7.44779	8.41454	6.98109	7.42119	7.58903	7.78747	7.9168	7.31772	6.39447	8.02913	8.94654	8.3678	7.79645	8.14689	7.00378	8.02331	7.48723	8.20817	7.07816	8.40979	6.78132	8.24938
ARAF	7.77727	7.31621	7.95794	7.70278	7.87265	7.75286	7.93797	8.03458	7.96885	7.5304	7.62114	7.56539	8.20194	7.9736	8.20062	7.25194	7.91199	7.94136	7.49541	8.12458	7.33354	8.25039	7.88686	7.43334	7.38468	7.30599	7.41156	7.61392	7.83713	8.23136	7.89751	7.85316	7.94972	7.76661	7.87317	8.07924	7.59352	7.45902	7.49451	7.77793	7.64937	8.10196	7.61325	7.69334	7.62182	8.56796	8.0216	7.74439	8.14735
ARAP1	7.55096	7.09349	7.38886	7.32817	7.32576	7.07513	7.26794	7.34269	7.24447	7.46914	7.16661	7.59814	7.51057	7.40937	7.6209	7.11066	7.50694	7.33196	7.5023	7.5695	7.41086	7.01331	7.23821	7.20472	7.40576	7.37911	7.40207	7.2568	6.99403	7.48866	7.34218	7.31695	7.40131	7.44541	7.52014	7.42662	7.43143	7.31183	7.44111	7.35293	7.43259	7.51332	7.56494	7.56125	7.54954	7.37413	7.47708	7.17219	7.50351
ARAP3	7.09018	6.72301	6.80289	6.8437	6.69645	6.69629	6.83498	6.70188	6.49883	6.82105	6.86259	6.85955	6.64893	6.78283	7.19505	6.6215	6.55067	6.34908	6.75161	6.82403	6.91548	7.06478	7.00891	6.65697	6.46206	6.62386	6.62329	7.0072	6.77068	6.53744	6.70913	6.99488	6.737	6.50082	6.35429	6.79591	6.76897	6.79749	7.26832	6.84783	6.89768	6.50334	6.63587	7.08151	6.91202	6.86485	6.94689	6.78434	6.52877
ARC	4.60357	4.85624	4.88538	5.39364	4.59947	5.37864	5.04923	4.86481	4.96932	5.54629	5.50322	4.90544	4.77309	4.769	4.59699	4.9805	4.43999	4.67501	4.64024	4.22359	5.08513	4.04552	4.23407	4.30938	4.735	4.43888	5.00835	5.31074	4.50528	5.37272	5.17253	4.90817	4.98789	5.09953	5.30509	5.27361	4.86503	4.95496	4.39897	4.88553	5.2833	4.53999	4.89544	4.53747	4.82528	5.78233	4.71598	4.14111	4.93764
ARCN1	10.1437	9.77261	9.93559	9.52871	9.66196	9.51228	9.69891	9.69146	9.82602	9.83302	9.92135	9.8718	9.62185	9.9229	10.0994	10.1204	9.74617	9.92616	9.80825	9.93379	9.87905	9.54178	10.2626	9.82077	9.88259	10.0875	9.84971	10.1346	9.93689	9.84017	9.77853	9.70241	9.81884	9.88917	10.0129	9.66568	9.80945	9.76272	9.80546	9.69498	9.90754	9.57141	10.0229	9.84767	9.44777	9.89171	9.87677	9.81253	9.83563
AREG	4.70322	4.36251	5.77584	4.99368	4.83531	4.6003	5.41927	4.46061	4.97407	4.99134	5.10107	5.08425	5.72017	4.55988	5.35391	5.09403	4.0327	4.72407	4.61555	4.92983	4.82827	4.73578	3.93145	4.76684	4.50496	4.17114	4.58366	5.24785	5.03368	4.46469	5.22499	4.36316	5.54082	4.66127	4.61664	5.95422	4.47355	5.16488	4.50057	4.83003	4.30819	4.24571	4.76624	5.66585	4.58144	5.0504	4.75993	5.53134	4.57161
AREL1	7.04251	6.91402	7.17057	6.97844	7.11634	6.98901	6.84547	6.87413	6.98837	6.7416	7.45854	6.68767	6.81977	6.85472	6.73235	6.81184	6.79192	6.79763	6.79402	6.57655	6.98301	6.64256	6.65873	6.84248	7.30021	6.9106	7.15107	7.08748	7.03524	6.73142	7.05621	7.3058	6.80368	6.61449	6.85026	6.57757	6.91192	6.92379	6.83651	6.88	6.94748	6.64755	6.42012	6.89741	6.7629	7.12145	7.05687	6.96048	6.86041
ARF3	9.13471	9.28455	8.96522	9.5034	9.60271	9.68046	9.27869	9.3596	9.28083	9.51325	9.29128	9.72932	9.15088	9.30669	9.18355	9.21162	9.25386	9.14728	9.25324	9.23059	9.06634	9.24889	9.11354	8.89671	9.217	9.04364	9.00006	8.85729	9.30457	9.05437	9.42782	9.18816	9.29102	9.04149	9.39158	9.46881	9.18614	9.15376	9.11833	9.2985	9.41693	9.04364	9.0914	9.59766	9.43869	9.28671	9.4054	9.22973	9.6182
ARF4	10.7833	10.9969	10.859	11.243	10.9104	10.9476	10.8049	10.923	11.1035	11.3504	10.7818	11.2969	10.5464	10.8437	10.5829	11.1043	10.7452	10.8475	10.8996	10.8334	10.8261	10.4034	10.5171	10.5536	10.3754	10.51	10.7956	10.6366	10.8697	11.0578	10.983	10.6209	11.1377	10.7183	10.8335	11.2273	10.7038	10.6854	10.884	11.0506	10.7808	10.6237	11.0506	10.884	10.6058	10.8752	10.8414	10.8557	10.5186
ARF5	9.84933	9.92688	10.1589	9.77084	10.0763	9.91691	9.94894	10.2453	9.86185	10.128	9.37738	9.72403	10.2491	9.92729	10.0617	8.92839	9.8724	9.94213	9.52981	10.2335	9.18677	10.3005	9.84716	9.97247	10.4095	10.1333	10.0725	10.3267	9.33397	9.79575	9.23283	10.21	9.92303	9.91919	10.532	9.4084	10.0601	9.686	9.67922	9.67288	10.0434	10.0769	10.1956	9.75746	9.78426	9.71981	9.49501	9.58873	10.3049
ARF6	10.1491	10.3521	9.93271	10.3136	9.95242	9.92652	10.3147	10.1361	10.2714	10.4371	10.3059	10.3063	10.0665	10.3642	9.92711	10.3284	10.3845	10.3066	10.3034	10.8609	10.6185	10.4641	10.1819	10.1866	10.2395	10.1634	10.3528	10.3643	10.574	10.3955	9.93566	10.4739	10.3583	10.525	10.6193	10.5603	10.1474	9.98731	9.60546	10.2996	10.2479	10.1942	10.0621	10.4207	10.0579	10.5443	10.1012	10.4056	10.2027
ARFGAP1	7.86005	7.65834	7.61428	7.43571	7.39603	7.43638	7.70594	7.65696	7.5666	7.46013	7.79644	7.63245	8.10262	7.7402	8.09913	6.99829	7.46828	8.05105	7.80842	7.81616	7.63309	7.90499	7.73256	7.49565	7.62648	7.54464	7.553	7.57212	7.63559	8.06917	7.65863	7.46169	7.89555	7.75049	7.4374	7.92017	7.53465	7.85509	7.52739	7.57148	7.43529	7.69694	8.0173	8.10228	7.58931	7.54925	8.08506	7.60461	8.17572
ARFGAP2	8.23065	8.20909	8.3468	8.16755	7.98459	8.12445	7.94144	8.33499	7.90077	8.00835	8.23229	7.96017	8.2392	7.97981	8.01051	7.4932	8.23393	8.38849	8.07298	8.12284	7.7587	8.11788	8.19694	7.89004	8.486	8.30751	7.85647	8.22182	8.04575	7.87284	7.78476	8.28168	8.05025	8.11473	8.37365	7.83116	8.12091	7.81982	8.2241	7.95649	8.11112	8.3767	8.18387	8.16757	8.62605	8.25681	7.97669	8.01494	8.28058
ARFGAP3	8.79471	8.60602	9.28633	8.8079	8.48115	8.48588	8.9586	8.8614	8.92471	8.44857	8.70901	9.11871	8.5578	8.90825	8.45861	9.37393	8.92184	8.99249	8.91407	8.85408	8.51248	8.38224	8.34415	8.79229	8.15956	8.38106	8.96101	8.96856	9.01613	8.7039	9.08928	8.56916	8.53266	8.66307	8.74445	9.22252	8.59021	8.96643	8.89903	9.07817	8.80989	8.53294	8.8733	8.58785	8.41528	9.13529	8.47965	8.92311	7.9238
ARFGEF1	9.03991	8.97182	8.94817	8.96314	9.24836	9.10225	8.92855	9.03633	8.882	8.9511	8.85888	8.6587	8.74876	9.20263	9.17705	9.02144	9.15467	9.15619	9.16721	9.09872	8.95357	9.04094	9.00787	9.1818	9.31432	8.9554	9.21507	8.95096	8.96272	9.1754	9.00762	9.30523	9.19041	9.22511	8.64886	8.87536	9.00289	9.2105	8.7183	8.97501	8.94219	8.74747	9.06287	8.93616	9.2506	8.96841	8.87118	9.0637	8.8179
ARFGEF2	8.22884	7.95324	8.21522	8.28698	7.93756	8.13589	8.00454	8.24672	8.10784	7.98077	8.37871	7.76077	7.90858	7.94433	7.5753	8.39818	8.20242	8.10151	8.30909	8.11976	8.26021	7.85622	8.09893	8.22279	8.27925	7.8945	8.32943	8.13063	7.98968	7.93411	8.10411	8.20972	8.15719	8.16294	7.78816	7.75513	8.09336	8.34873	7.91463	8.12421	7.87993	8.03472	7.90636	7.99913	8.41959	8.41153	8.09756	8.1927	8.37669
ARFIP1	8.8257	8.67297	8.70356	8.79562	8.67498	8.4124	8.61302	8.86243	8.77312	8.54241	8.48551	8.60513	8.25871	8.79456	8.40656	8.96574	8.3822	8.69975	8.87151	8.52894	8.87995	8.27734	8.14231	8.80065	8.29418	8.31859	8.48471	8.4964	9.18999	8.55056	8.93608	8.701	8.42505	8.97242	8.40945	8.55876	8.55648	8.4003	8.5362	8.90638	8.49183	8.57581	8.8065	8.48252	8.77787	8.34096	8.51175	8.68128	8.38926
ARFIP2	9.30327	9.04918	8.95118	8.69813	9.1506	8.60974	9.1696	8.97963	8.99633	8.84487	9.31002	9.02477	9.33951	8.91259	9.5645	9.16263	8.94451	9.06432	9.32748	9.02348	9.20397	9.20871	9.40772	9.2826	9.30181	9.16963	9.2892	9.25707	8.76687	9.18786	8.54393	9.16086	9.21033	9.16725	9.19916	8.67023	9.14561	8.88206	9.05927	8.9017	9.02106	8.96818	9.225	8.9142	8.69682	9.01526	8.84511	8.92701	9.33923
ARFRP1	7.2673	7.70234	7.09023	7.51005	7.59036	7.25135	7.65487	7.1875	7.48191	6.77181	6.64233	6.96401	7.832	7.68531	7.52238	7.08918	7.6714	7.40899	6.98338	7.88093	6.7931	8.00671	7.55131	6.83433	7.52933	7.08579	6.86229	6.8243	7.21052	7.1963	7.61727	7.17086	7.65568	7.41568	7.27311	7.48227	7.18487	7.08637	7.50497	7.34226	7.697	7.01478	7.26682	7.80054	7.80827	6.63329	7.46783	7.5641	8.10515
ARG1	7.29033	5.84594	6.58917	6.0389	6.53559	6.33485	6.22031	6.7232	5.64348	6.4725	7.14887	6.41087	6.17901	6.09083	6.63714	6.10409	5.90959	6.76293	5.76294	6.83422	6.93417	6.26651	6.57851	6.03478	6.54991	6.05768	6.11885	6.58184	6.10222	6.57781	5.93443	6.84453	6.11437	5.94562	6.3837	6.67279	6.31221	5.7113	5.89298	6.2229	6.21755	6.73441	6.06213	6.23349	6.53031	7.44211	5.71909	6.71807	6.26549
ARG2	7.21455	6.83647	6.87614	6.18024	6.85174	6.09425	7.7418	6.08491	7.50618	6.10686	7.67786	6.88156	8.50536	6.53282	7.41493	7.03629	6.46574	6.6461	6.93015	6.75716	7.54983	6.24561	6.9528	6.97639	7.42101	6.4391	7.14238	6.47957	7.47675	6.76657	6.31909	7.0295	7.20582	6.42624	6.58059	6.81627	6.89159	6.6096	6.61594	7.00999	7.31278	5.87589	6.52254	5.79913	6.73021	7.92643	6.59631	6.82785	8.5676
ARGLU1	8.32085	9.15525	9.03526	9.56483	9.11138	9.2753	8.96996	8.96496	8.67108	8.80201	8.68123	9.13029	8.66653	9.05654	8.90035	9.14091	9.16044	9.21827	9.40725	8.80932	8.92786	8.89763	8.83467	9.11503	8.29045	8.89565	8.91827	9.12339	9.22697	9.20315	9.21636	9.17103	9.07284	9.27584	8.59275	8.79097	9.10906	9.50558	9.11368	9.02003	9.06459	9.00528	9.42537	8.98634	8.67248	9.35952	8.99144	8.90672	8.24847
ARHGAP1	8.0589	7.87072	8.1181	8.24918	8.46057	8.67484	8.05465	8.01972	8.27774	8.37501	8.33237	8.40893	8.0557	7.91245	7.96451	7.92019	8.09542	7.98425	7.70938	8.01267	7.75754	7.80859	7.88335	7.94808	8.34012	8.3396	7.99247	8.15379	7.88019	8.0666	7.96857	7.94096	7.84945	7.79503	8.01908	8.03092	8.13322	7.90691	7.98407	7.9984	7.85855	8.33187	8.16572	8.27115	8.26552	7.83999	8.04002	8.25938	8.11999
ARHGAP10	7.7845	7.51632	7.15883	7.23363	7.28299	7.28924	7.38177	7.50835	7.50025	7.31409	8.1266	7.69558	7.39789	7.38087	7.25773	7.51671	7.22268	7.7272	7.56917	6.87157	7.40052	7.78029	7.85766	7.56617	7.47108	7.29001	7.66175	7.8227	7.20551	7.39674	7.53673	7.17992	7.81448	7.11866	7.50174	7.67439	7.36206	7.2984	7.89567	7.49903	7.33284	7.19785	7.23838	7.66398	7.56428	7.48318	7.57341	7.37237	7.14018
ARHGAP11A	4.77123	4.75551	4.82549	4.80694	4.25954	4.7418	4.59167	3.33501	4.55117	4.45703	5.0028	5.03679	4.48195	4.47602	5.23135	5.19143	4.71487	4.74459	5.11068	4.61392	5.27759	3.48034	4.75693	4.19154	4.80859	4.59186	4.92384	4.60585	5.27493	5.52813	4.84889	4.58079	5.011	4.38909	5.26964	4.63922	5.09894	4.8743	4.8627	4.11434	5.05792	3.89048	3.97333	4.0472	4.88147	4.83143	4.48716	4.71442	3.68734
ARHGAP12	8.03687	8.4527	8.44103	8.30032	8.60413	8.71348	8.56803	8.25004	8.56037	8.56105	8.1485	8.70585	8.62523	8.3207	8.18475	8.74297	8.53688	8.44818	8.77077	8.36086	8.20887	8.05094	8.42452	8.57334	8.00111	8.34307	8.63708	8.47244	8.31518	8.55773	8.73098	8.46157	8.50628	8.54742	7.91477	9.12855	8.42607	8.79448	8.38222	8.67055	8.36547	8.86912	8.69824	8.31158	8.24942	8.58179	8.27803	8.58586	8.08167
ARHGAP17	8.98094	9.13187	9.25784	9.29848	9.49729	9.70292	9.39184	9.24602	9.81072	9.86916	9.28454	9.20592	9.35491	9.33517	9.24569	9.06122	9.1388	9.10505	9.13745	9.31454	9.26856	8.86869	9.61148	9.47765	9.10179	9.21258	9.06955	9.4814	9.17472	9.85546	9.35069	9.01665	9.33401	9.10448	9.15601	9.74473	9.29977	9.59959	9.2756	9.07538	9.20679	9.2838	9.47444	9.73861	9.21108	8.91112	9.78681	9.27732	9.08486
ARHGAP19	5.16443	6.27308	6.08655	6.30501	6.18367	6.2639	6.55086	6.00334	6.18944	6.16083	6.48995	6.51962	6.0037	6.16496	5.99017	6.45967	6.31239	6.17782	6.47385	6.22605	6.58718	6.1034	6.93334	6.51781	6.7003	6.25294	6.47083	6.45806	6.146	6.2311	5.955	6.35733	6.61163	6.7099	6.42261	5.73348	6.64067	6.17021	6.3177	6.27244	6.11559	6.35111	6.6113	5.92488	6.31941	6.40153	6.31181	6.02986	6.35733
ARHGAP22	4.68971	5.76528	4.24187	4.72892	4.72959	5.59419	5.62016	5.38558	5.16751	5.45462	3.24239	4.9879	3.95589	5.60422	5.03088	4.30875	5.39856	4.49628	5.24843	4.67855	4.47784	4.78492	5.58789	5.00131	4.45814	4.40531	5.74588	4.48865	4.19845	6.06268	4.99533	4.774	4.82577	4.80237	5.05582	5.72496	4.78124	4.94582	4.61736	5.2371	5.09827	5.80482	5.01783	5.9542	5.27431	4.31218	5.19313	4.38187	4.23577
ARHGAP24	6.6411	5.95312	6.31731	5.89825	6.3937	6.48494	6.53226	6.72331	6.74386	6.22372	6.32061	6.49809	6.33816	6.60638	6.79569	6.61145	6.56044	6.25592	6.5501	6.41842	6.51347	6.6462	6.023	5.9763	6.82872	6.36334	6.43132	6.842	6.46002	6.60219	5.8198	6.8367	6.29848	6.84505	6.93294	6.49545	6.70552	6.15955	6.13048	6.8013	6.64216	6.6516	6.41842	6.17864	6.48676	7.0861	6.40933	6.36872	6.29019
ARHGAP25	6.9668	6.58231	6.72694	6.40617	6.66277	7.09588	6.86907	6.35403	6.49821	6.58093	6.61803	6.83839	7.09956	6.0574	7.23314	6.54724	6.6056	6.66603	6.58416	6.51408	6.45073	6.90199	7.18355	6.69816	6.33091	6.33752	6.31435	6.37718	6.95773	7.50805	7.25104	6.46718	7.01892	6.45851	6.30785	7.39855	6.22577	6.7608	6.61445	6.75083	6.61307	6.84418	6.18592	7.21022	7.01741	6.49358	7.06156	7.01741	6.69263
ARHGAP26	6.22307	6.1435	6.04426	6.07029	5.87029	5.65361	6.05922	6.27361	5.98845	5.48952	5.70365	5.71944	5.94386	5.94368	5.78045	5.7286	5.9859	6.29048	6.1685	6.23848	6.18964	6.28797	6.61251	6.27456	5.75478	5.92155	6.36163	5.93818	6.22127	6.4185	6.57306	6.20292	6.16645	5.92414	5.48742	6.34754	5.73318	5.85511	6.04851	6.26689	6.03737	5.8429	5.75549	6.17641	5.99049	5.82254	6.11871	6.03445	5.47199
ARHGAP28	5.53417	5.56576	4.97393	5.71355	5.25615	5.52106	5.52409	5.75999	5.97255	4.84273	5.28962	5.0844	5.85704	5.76627	5.402	5.29577	5.70885	5.09933	5.44154	5.6361	4.73915	5.85447	5.53378	5.35947	5.11735	5.08343	5.5804	5.15108	5.22558	5.19033	5.31204	5.69839	5.59675	5.37407	5.81527	5.69162	5.49863	5.81125	5.31593	5.40852	5.37956	5.28228	5.77951	5.32765	5.66064	5.21613	5.42739	4.9003	5.10615
ARHGAP29	7.34338	7.80172	7.66755	8.36434	8.55101	7.95303	7.85847	7.9223	7.30629	7.98026	7.48199	7.88728	7.42594	8.03359	7.70813	8.04431	7.94305	8.09179	8.05259	7.53729	7.89693	7.87508	7.73641	7.54597	8.11312	7.8175	8.22671	8.20654	7.74767	7.62031	7.43376	8.3407	7.93148	7.85829	7.61324	7.93401	8.06633	7.73495	7.79736	7.77441	7.61871	7.92972	8.53291	8.01836	8.13711	8.24603	7.96553	7.96064	7.73281
ARHGAP32	7.58711	7.72256	7.56091	7.6378	7.54465	7.30387	7.05437	7.73129	7.13715	7.60729	7.61811	7.39138	7.12505	7.1521	7.83096	7.70055	7.58298	7.84384	7.44305	7.757	7.60975	7.25424	7.99534	7.72547	8.28317	7.91442	8.00238	7.78625	7.39103	7.07838	7.41246	7.86891	7.64533	7.88001	7.57188	7.22274	7.78989	7.47554	7.098	7.17318	7.6538	7.51366	7.69222	7.35581	7.48368	7.54592	7.13632	7.01865	7.77049
ARHGAP33	5.77719	6.39339	5.43611	5.84191	5.61835	6.09245	6.02538	6.5476	5.58798	6.06922	6.45083	5.15654	6.55295	5.72061	5.88019	5.45677	6.33746	6.32274	6.36502	6.29888	5.24127	6.69284	6.24149	6.0521	6.15333	6.41124	5.96259	6.1633	5.48819	6.2926	5.93034	6.19628	5.7671	6.0838	6.20175	5.90522	6.04268	6.44244	6.0313	5.82263	6.10723	6.51802	6.23548	5.86022	6.21207	6.33372	5.15829	5.42108	6.04704
ARHGAP35	7.65617	7.12984	7.19683	7.04592	6.91355	6.80949	7.20434	7.13655	7.01294	6.73534	6.27785	6.11722	7.44567	7.29392	7.50953	6.68803	7.57287	7.13494	6.87993	7.38462	6.43831	7.61663	6.97797	7.33755	7.76016	7.33714	7.48633	7.36868	6.82496	6.29325	6.48092	7.2587	6.48092	6.6602	7.59473	6.63551	7.15018	7.32764	7.24088	7.15044	7.23587	7.26856	7.46562	7.47352	6.84896	7.18485	6.98287	7.05504	7.15406
ARHGAP4	5.20787	5.21254	5.43305	5.35919	5.13932	5.83886	6.0459	5.33752	4.86283	4.68166	4.91788	5.20727	5.84447	5.20091	5.18266	5.49833	5.40006	5.22728	5.69084	5.51646	5.06675	5.9117	6.685	6.14606	4.41257	5.25126	4.86886	5.53663	5.58084	6.39014	5.63872	4.79442	5.62631	5.52256	5.23806	6.13684	5.15328	5.67116	5.41638	5.7778	5.09687	5.52451	4.93421	6.13657	5.3065	5.44395	6.21838	5.47676	5.68077
ARHGAP44	5.81742	5.80577	6.31067	5.83716	5.71646	5.72559	6.00504	5.35073	5.26774	5.62987	5.88437	5.59046	5.61133	6.03044	5.77192	5.5611	5.87756	5.8859	5.68295	6.32441	6.05228	6.42031	5.97477	6.20099	5.69689	6.20236	6.23761	6.05561	5.84832	5.45486	5.74594	5.81731	5.90528	5.90856	6.19271	5.78657	5.86249	5.67069	6.03458	5.72494	6.12784	5.75363	5.99114	6.02354	5.85438	5.97348	5.66174	5.5391	5.31214
ARHGAP5	7.59042	7.69032	7.75022	7.74993	7.92084	7.99252	7.62598	7.80665	7.43938	8.01349	7.57836	7.42641	7.54077	7.79544	7.22241	8.22642	8.08163	7.77035	8.00387	7.73158	8.14206	7.82752	7.38389	8.04897	7.47765	7.8045	7.95138	8.23518	7.74749	7.54261	7.65183	7.84068	7.56155	7.94402	7.84706	7.60909	7.71739	7.6818	7.49111	7.77789	7.55469	7.3186	7.84112	7.44163	7.51826	8.34332	7.66461	8.06149	7.1533
ARHGAP6	6.16368	6.40182	6.90545	6.33883	6.94218	6.58424	6.39122	5.71882	6.27203	6.0253	5.9228	6.45993	5.9824	6.21759	6.1128	6.80152	6.35054	6.4707	6.68578	5.26857	6.55599	5.86849	5.91412	5.95616	5.18471	6.14559	5.96809	6.31527	6.15145	6.51075	6.35276	5.85668	6.44049	5.7656	5.87621	6.8219	5.70431	6.16114	6.96401	6.68717	6.32178	6.3221	5.84488	6.69499	6.02685	5.80293	6.50071	6.91067	5.64463
ARHGDIA	8.35671	8.07576	7.99984	8.50442	8.77151	8.73255	8.49794	8.5496	8.3884	8.17289	7.89956	8.20623	8.84431	8.11082	7.92669	7.74819	8.10776	8.25956	7.9408	8.35314	7.83666	8.54581	8.0333	7.3992	7.89203	7.70688	7.62864	8.01357	8.22082	8.58969	8.29896	7.96357	8.01657	7.79742	8.76186	8.83964	7.96357	7.85715	8.0847	8.26938	8.10676	8.80242	7.95773	8.50436	8.26673	8.40064	8.23174	8.38727	8.53605
ARHGDIB	9.56405	9.35246	8.89215	9.83435	10.5852	10.8196	9.65629	8.73878	9.72003	10.2528	9.73605	10.419	9.52765	9.61581	9.65917	9.30135	9.1291	9.41767	9.36882	9.39683	9.73457	9.27286	9.81957	9.47034	8.62245	9.07193	9.03234	9.51525	10.0326	10.8626	9.88749	9.1219	9.82054	9.18494	9.7131	9.99934	9.02512	9.35197	9.49808	9.99358	9.19137	10.0065	9.26684	10.0195	9.32157	9.81394	10.1325	9.83318	9.01387
ARHGDIG	5.26772	5.93272	5.89023	5.65491	5.81476	5.80944	5.93856	6.33121	5.87692	6.20839	5.83858	6.6218	6.36993	5.74222	5.62081	6.18933	5.43644	5.79241	5.85337	5.71282	6.57205	5.81217	5.80601	6.05729	6.21014	6.35505	5.64599	5.64419	5.50727	5.37623	5.55786	6.16469	5.73516	6.0309	5.96763	5.81742	6.01584	5.81786	5.48127	5.09965	6.32462	5.51388	6.12517	5.88823	6.56866	5.71431	5.61767	6.26374	5.64266
ARHGEF10	6.29458	6.08622	6.30201	7.29045	6.99036	6.91608	6.33387	6.47997	6.10249	7.20273	6.18989	7.04711	6.68693	6.40819	6.5926	6.48625	6.48255	5.8339	5.80187	6.15533	6.43643	5.54092	7.07839	6.92078	6.24658	7.04345	6.88397	7.44137	6.23004	6.25979	6.47941	7.11904	6.09611	6.82728	6.25312	6.32835	6.96787	6.8268	6.31942	6.20533	7.14007	6.6752	7.12467	6.53686	5.89767	6.32387	6.33386	6.16083	6.12762
ARHGEF10L	7.70413	8.24056	8.29946	7.88717	8.04877	7.73914	8.19899	8.55868	8.37445	8.01307	8.50396	8.22964	8.51939	8.08687	7.93729	8.07338	8.03654	7.86758	8.175	8.291	8.17821	7.90134	8.29561	8.43014	8.48261	8.64971	8.53109	8.42935	8.01931	8.04395	8.17097	8.50735	7.88741	8.34371	7.90771	7.87528	8.28129	7.93196	7.98937	8.22995	8.46792	8.06388	8.59406	8.33255	8.25215	7.97467	8.48947	7.87681	7.94969
ARHGEF11	6.80156	6.54801	6.60021	6.56911	6.86883	6.61152	6.70959	6.89105	6.63922	6.33728	6.6125	6.34185	6.87266	6.59765	6.63468	6.22818	6.72241	6.67504	6.5534	6.77534	6.2992	7.03686	6.70431	6.54887	6.54972	6.77349	6.53163	6.49492	6.50331	6.93505	6.66325	6.48294	6.59545	6.70977	6.73026	7.15779	6.3477	6.41348	6.45706	6.77349	6.44995	6.79972	6.49397	6.92041	6.80519	6.78464	6.72841	6.6116	6.17375
ARHGEF12	5.71763	6.26671	6.14159	6.15985	5.88539	6.41025	6.52534	6.29286	6.49297	6.59348	6.05382	6.53293	6.29869	6.53454	6.29606	6.53929	6.38723	6.07838	5.98733	6.23356	6.57338	5.8353	6.25043	6.37172	6.71584	6.70687	6.6866	6.44529	6.34742	6.21698	6.04884	6.57798	6.3209	6.59335	6.42412	5.84932	6.35222	6.2386	5.9434	6.11992	6.20654	6.37548	6.25634	6.10858	6.12322	6.3864	6.50076	6.27035	6.18955
ARHGEF15	6.86328	6.94858	6.732	6.96323	7.15472	6.7681	6.98352	7.06026	6.63017	6.80658	6.84607	6.56219	6.73254	7.04147	7.46939	7.09626	7.01718	7.03095	6.83476	7.2305	7.06571	7.30973	6.83134	6.87158	6.99599	6.93591	6.53618	7.08583	7.11651	6.91593	6.79097	7.00001	6.69169	6.82178	6.61075	7.0653	6.65487	7.15682	7.14949	6.88518	7.06194	7.44078	6.91088	7.13469	7.37352	6.80308	7.18452	6.99478	7.2256
ARHGEF16	7.08819	7.40818	6.48274	7.41118	7.35138	5.62141	6.94906	6.71688	7.28179	6.81701	7.42899	7.0004	7.16674	7.24349	7.79408	7.01897	7.40668	6.77461	6.23546	7.73657	7.30106	7.77454	7.17712	7.20576	7.26997	6.99147	7.00046	7.40676	6.96489	6.92432	6.55121	6.75873	7.38254	7.72819	6.894	6.66141	6.6357	6.66922	7.12718	6.41115	6.75843	7.04816	7.63299	6.68854	7.7185	7.65523	6.71814	7.04731	7.47821
ARHGEF17	6.39215	7.38487	6.35201	7.76428	7.84926	8.33814	7.78913	8.228	7.70513	8.05118	6.55301	8.02249	7.93744	7.57012	7.61406	6.08168	7.68614	6.69966	6.03304	7.63797	6.36629	7.20821	8.13958	7.54892	6.2823	7.19328	7.14129	8.08828	6.47067	7.62201	6.76882	7.03261	6.46704	6.88895	6.5602	7.15568	6.90789	7.44707	8.17955	7.09529	7.50201	7.41311	7.98561	7.6074	7.2098	6.9375	7.48025	6.85801	7.32064
ARHGEF18	9.08252	9.36011	9.31089	9.31373	9.43584	9.52715	9.27588	9.30618	9.22759	9.47144	8.98216	9.41537	9.57523	9.03093	8.95592	9.09657	9.38174	8.83375	9.43858	9.33426	8.88831	8.95633	8.95166	9.47936	9.16323	9.35096	9.26822	9.27951	9.20727	9.02045	9.2414	9.42207	9.02194	9.3349	9.43281	9.20669	9.58334	9.20052	9.16582	9.56636	9.55452	9.08039	9.43698	9.54341	9.32101	8.71688	9.77935	9.33887	9.071
ARHGEF2	7.5707	7.29852	7.48714	7.72851	7.93555	8.08959	7.85556	7.54334	8.08188	7.66669	7.36941	8.17072	8.47174	7.47457	7.7321	7.32048	7.61039	7.42613	7.35992	7.51107	7.35838	7.72726	7.47318	7.48107	7.25718	7.47366	7.18578	7.54941	7.72803	8.48318	7.82665	7.25922	7.74554	7.39944	7.33064	8.03605	7.59013	7.63088	7.62863	7.44399	7.74924	7.77967	7.53523	8.04044	7.49544	7.41917	8.32166	7.73032	7.71557
ARHGEF26	4.34197	6.91667	6.2478	5.0559	5.96103	6.31393	6.49443	5.93472	5.23457	6.03918	6.76235	6.21296	6.23696	4.28122	4.42943	5.32288	6.86469	4.62966	4.9378	5.79388	5.95173	5.88669	4.66292	5.66022	5.73925	6.47948	6.08441	6.74724	5.94913	4.3469	4.89181	7.0038	4.93092	6.81287	6.30273	3.68318	6.26292	5.96597	5.45939	6.1762	6.84263	5.60123	6.19656	4.81286	6.37374	6.68036	5.73757	5.78707	5.62838
ARHGEF28	5.91629	7.30766	7.47101	6.97338	7.28653	7.13509	6.01291	7.98462	6.64119	6.99317	8.04549	7.20598	6.09416	6.78115	7.11647	7.53055	7.27901	7.28334	6.01892	7.75046	7.11565	6.18905	5.91762	7.54771	8.19478	7.84965	7.5537	7.57503	6.45186	6.20548	5.98165	7.29932	6.53494	7.72938	7.4155	5.65404	7.70197	7.12732	6.59582	6.36173	7.01033	6.87738	7.47252	6.33904	7.4329	6.93849	7.74837	6.65421	7.19006
ARHGEF3	7.98925	8.13037	8.51553	8.40234	8.52757	9.08552	8.40732	8.41383	8.59188	9.02069	8.83109	9.18513	8.40526	8.45344	8.27527	8.2833	8.2554	8.68115	8.71398	8.16935	8.46305	7.73787	8.38497	7.82589	7.96463	7.99339	8.18255	8.20382	8.50863	9.33214	9.1096	8.30768	8.39514	7.84834	8.38932	9.34231	8.27177	8.52879	8.60704	8.90928	8.0792	8.94953	8.31044	8.88852	8.1919	8.25021	9.08375	8.65583	7.99072
ARHGEF38	5.12105	4.86209	5.03412	5.73161	5.68569	5.5688	5.80195	5.90565	5.80553	5.09894	5.76625	5.65742	5.67267	5.82975	5.62494	5.58791	6.07538	5.83096	5.94308	5.95962	5.81312	5.869	5.90181	5.75684	5.25999	5.64813	5.55059	5.95896	5.44163	5.67626	5.21379	5.79757	5.67339	5.65567	5.84615	5.45788	5.72276	5.6265	5.9959	6.13138	6.05075	5.57458	5.53601	6.16345	5.99546	5.32146	5.58098	5.63363	6.50916
ARHGEF4	4.90594	5.85862	4.479	6.02399	4.70484	4.21372	5.64853	5.25125	4.72547	4.77514	6.49628	5.45411	4.72547	5.38308	4.41783	5.58618	4.91592	5.18496	5.86287	4.27495	6.35949	6.20718	4.46528	5.1969	4.91351	5.06196	5.28075	5.34421	4.70165	4.59427	5.37833	5.8374	5.04844	4.61963	5.1969	5.16682	4.51638	4.84739	4.523	4.86546	5.26781	5.28876	4.98582	5.08503	5.29268	5.39993	5.79514	5.84837	6.36802
ARHGEF40	6.79137	6.87471	6.42265	6.50741	6.44663	6.55976	6.79102	6.47429	6.56199	7.00501	6.63628	6.99922	6.9523	7.04471	6.76722	6.81143	6.98946	6.8937	7.00327	6.92613	6.94612	6.60559	6.95172	6.79164	6.89823	6.89133	6.89011	7.14401	6.76918	6.54649	6.83255	6.92704	6.5474	6.58524	6.82867	6.68829	6.96051	6.88748	7.18596	6.84517	6.98503	7.05988	7.10742	6.64618	6.6116	6.80055	7.00332	6.63787	6.49455
ARHGEF5	7.69232	7.24575	7.19016	6.86455	7.52496	7.27846	6.6945	7.63606	6.52646	7.74011	7.38258	7.19349	6.75218	7.54941	7.39394	7.4514	7.41124	7.12731	7.07214	7.30717	7.60844	6.44365	7.19766	7.41096	8.05938	7.8935	8.00951	7.3839	6.89691	6.70171	7.14556	7.62145	7.39506	7.71321	7.71475	6.66134	7.28748	7.58938	7.06413	7.5847	7.34166	7.82052	7.11221	7.28857	7.61004	7.04685	6.73101	6.9539	6.97049
ARHGEF6	9.19611	9.35678	8.86624	9.27017	8.57901	8.76484	9.09479	9.49577	8.74463	9.2587	8.69814	8.9861	8.69263	9.75288	9.81878	9.63201	9.65951	9.18741	9.45587	9.56246	9.62287	9.70184	9.55025	9.65221	8.40545	9.44914	8.96973	9.15488	9.36654	10.211	9.66332	8.80853	9.2909	8.915	8.9569	9.47961	9.66719	9.5767	9.61718	9.30111	9.58573	9.37897	9.71088	9.74066	8.86619	9.14033	9.63254	8.81207	8.8985
ARHGEF7	7.08185	7.23684	7.30271	7.23712	7.57464	7.31049	7.29326	7.33222	7.755	7.37689	7.36318	7.31191	7.39415	7.34209	6.98253	7.04757	7.20684	7.51476	7.39527	7.48271	6.97005	7.4892	7.43678	7.3532	7.51022	7.68934	7.43519	7.52778	7.30668	6.8997	7.1512	7.49041	6.95497	7.24609	7.10028	7.03156	7.32447	7.29494	7.14951	7.22382	7.32661	7.36034	7.32786	7.21346	7.63039	7.50117	7.73149	7.28118	7.15184
ARHGEF9	6.85446	6.8742	7.28892	7.06814	6.80291	7.14599	6.81598	7.066	6.87891	7.4072	7.47655	7.60387	7.26564	6.97292	6.87583	7.28767	6.96618	6.5996	7.17505	7.46859	7.40165	7.22554	7.0831	7.23006	7.54315	7.40852	7.42323	7.46774	7.02988	7.04109	6.76448	7.39262	7.12835	7.32657	7.26475	6.65233	7.36706	7.18004	7.15385	7.02988	7.36319	6.37774	7.37122	6.90587	6.9952	7.1601	7.08878	7.02118	7.14572
ARID1A	8.42044	8.75919	8.49446	8.66355	8.59023	8.64436	8.36276	8.76045	8.64927	8.5095	8.6152	8.53885	8.65677	8.61962	8.40583	8.61135	8.59978	8.73781	8.56203	8.37658	8.48976	8.36659	8.67732	8.73153	8.76396	8.90757	8.67647	8.51794	8.52622	8.44065	8.40848	8.78413	8.40485	8.69107	8.72169	8.2853	8.5822	8.64861	8.49208	8.39798	8.66411	8.64252	8.56858	8.53725	8.60093	8.54409	8.71878	8.45654	8.76133
ARID3A	6.46561	6.02633	5.2775	5.73419	6.26467	6.5194	5.79663	5.23538	6.24294	5.24968	5.10013	5.7831	6.41108	4.47513	5.71215	5.20634	6.55914	5.38619	6.11528	5.68448	6.09212	6.05727	6.25432	6.83698	5.97313	5.80413	5.73644	5.56287	5.1663	5.8554	5.51794	5.54472	5.76452	5.96712	5.82065	5.86485	5.71075	5.28545	5.08586	5.58038	5.72146	5.77733	5.75836	6.2967	5.89285	5.33664	6.63441	6.37395	5.28765
ARID3B	6.29866	6.5994	6.218	6.08293	6.23843	5.73286	6.25837	6.14518	5.90038	5.99071	5.81266	5.59849	6.31515	6.30808	6.30222	6.15725	6.09129	6.49037	6.46325	5.96753	5.93893	6.23932	6.36585	5.9115	6.13112	6.21705	6.09375	5.93447	5.87887	6.33062	6.28959	6.48099	5.53603	5.72545	6.25536	6.23983	6.36704	6.01936	5.9942	6.05166	6.41485	6.44082	6.16774	6.03485	6.4379	6.42493	6.25911	5.97728	6.26771
ARID4A	7.3077	7.20926	7.26426	7.58108	7.39177	7.52631	6.81922	7.0013	7.4652	6.90732	7.23437	7.17918	6.88565	6.95942	6.36182	7.40384	7.16151	7.48575	7.43576	7.12273	7.48787	6.83442	6.99508	7.49927	6.57901	7.31281	7.41111	7.20969	6.92709	7.2978	7.3056	7.44288	7.00128	7.80046	6.91167	7.09149	7.23239	7.27115	7.19621	7.28507	6.77041	7.07779	6.75715	6.99832	7.00198	7.70918	7.20441	7.323	6.42055
ARID4B	6.8874	7.18827	7.1454	7.14901	7.08386	6.99481	6.75005	6.9537	6.98927	7.03717	7.37773	7.16941	6.9242	6.96628	6.97801	7.3837	6.96782	7.1081	7.26952	7.02637	7.17252	6.44764	6.90072	7.20746	7.00024	7.18474	7.09553	6.88545	7.32672	7.1577	7.31582	7.05359	6.82255	7.00688	6.71992	7.33225	7.06512	7.36388	7.00866	7.1403	6.97769	6.99034	6.89805	7.25322	7.15787	7.18116	7.49968	7.15707	6.8867
ARID5A	5.75405	6.94213	7.3558	8.17824	6.98984	7.38905	8.30995	6.44212	8.23063	7.40168	7.00587	7.1588	8.37959	6.82684	5.97505	5.3696	6.77853	7.23003	6.14695	7.39489	5.55712	6.94905	7.6016	6.68629	5.84909	6.53719	6.56121	6.74043	7.72778	9.01571	7.24689	6.66372	7.02021	6.07756	6.89383	8.80473	6.34564	6.93684	6.41663	6.89413	6.52706	8.3555	6.43393	7.42964	6.52138	7.17594	8.11741	7.41703	5.96934
ARID5B	8.21624	6.93608	8.20145	7.2635	7.46628	7.75101	7.94615	7.41372	7.38268	7.21062	8.77174	7.08513	7.45682	7.54976	7.28171	6.84723	6.57298	7.3591	7.18023	7.00838	6.58132	7.31041	7.6755	6.9826	7.61307	7.24918	7.01596	7.52955	7.75875	7.63549	7.22778	7.34732	7.73153	7.14088	7.61177	8.50859	7.09067	6.91995	7.18353	7.53035	7.00232	7.4484	7.06243	7.30944	7.24293	7.97372	7.25481	8.33958	7.35498
ARIH1	8.79055	8.98901	8.47768	8.60501	8.84608	8.41026	8.56314	8.74881	8.15186	8.2147	8.44673	8.02224	8.22478	8.75454	8.62248	8.81136	8.84375	8.65954	8.8535	8.64782	8.69424	8.62586	8.80959	8.98601	8.9162	8.92506	9.09757	8.50452	8.85366	8.23434	8.34269	9.05281	8.59592	8.75925	8.12017	8.06255	8.69852	8.53977	8.23947	8.80212	8.91297	8.24848	8.4935	8.37228	8.85366	8.65752	8.91402	8.63276	8.75205
ARIH2	8.58138	8.38903	8.52908	7.91747	8.0889	7.72114	8.29094	8.21805	8.16376	7.88931	7.9527	7.59942	8.25328	8.36601	8.39907	7.87057	8.35558	8.5383	8.32598	8.16772	8.09075	8.2742	8.3813	8.59732	8.11492	8.00002	8.33281	8.11966	8.375	8.63721	8.24475	8.20269	8.37384	8.11303	7.99782	8.41977	7.89424	8.23878	7.94658	8.38749	8.03539	8.2813	8.05673	8.27326	8.05134	8.47267	8.41977	8.32144	8.23656
ARL1	9.35419	9.41719	9.22884	9.36396	9.29102	9.14057	9.24262	9.35516	9.1864	9.28671	9.17946	9.09756	8.92952	9.48501	9.55294	9.57521	9.55294	9.39119	9.46011	9.19626	9.39668	9.46994	9.4278	9.4827	9.02909	9.39922	9.59536	9.60963	9.32415	9.16325	9.46633	9.33901	9.24035	9.39161	8.99591	9.25315	9.4832	9.32989	9.459	9.32608	9.53085	9.24655	9.64372	9.0766	9.24609	9.44084	9.10733	9.03329	9.40666
ARL14	3.26187	5.9696	3.16643	3.85173	4.20295	3.90341	4.03177	4.59921	4.54492	2.99772	6.17257	3.42678	4.58373	4.71182	5.52781	3.83155	4.86388	3.2058	3.1298	3.85404	4.10909	3.69177	2.93739	3.44944	3.44989	3.22781	3.4906	3.23519	3.57212	5.03467	6.0401	3.30811	5.33423	3.51243	4.0066	7.80662	3.3641	4.17004	3.24835	4.30164	3.25796	3.92399	3.32343	7.22339	4.47761	3.76255	3.63595	3.39536	3.21181
ARL15	6.96362	6.83608	6.27725	7.26161	7.02647	6.81444	5.29172	7.24809	6.69605	6.42866	7.30352	6.97128	6.47264	6.81597	5.56116	5.98054	7.00694	7.33424	6.40601	5.44476	7.12501	5.26584	6.64745	6.67531	6.20077	6.34038	7.85486	7.07431	6.62477	5.98026	5.98453	7.07471	6.96717	6.90808	6.5003	6.07768	6.94692	7.25609	7.37668	6.4927	6.60318	6.72687	7.25196	6.06744	6.06655	6.89008	5.84087	5.45095	5.80373
ARL2	9.36199	9.30826	9.57459	9.31176	9.44342	9.51321	9.70294	9.63953	9.77953	9.33698	9.46712	9.21131	10.0438	9.82218	9.95792	9.10889	9.66982	9.63095	9.38331	9.75967	9.146	9.72849	9.80821	9.19526	9.31156	9.36472	9.3511	9.96119	9.01307	9.70245	9.24629	9.42742	9.39034	9.45073	10.0373	9.63748	9.47729	9.11208	9.94154	9.48021	9.68643	9.7353	9.65472	9.75108	9.37685	9.378	9.77937	9.46698	9.78892
ARL2BP	9.68984	9.53999	9.45304	9.23556	9.4116	9.68291	9.31336	9.72319	9.36119	9.35828	9.69839	9.42376	9.53475	9.33635	9.3813	9.60942	9.41024	9.32267	9.61447	9.66076	9.81464	9.55807	9.63954	9.3402	9.68942	9.77903	9.50625	9.67567	9.03102	9.7267	9.40553	9.43019	9.37207	9.4456	9.6152	9.60936	9.60165	9.38045	9.77986	9.53717	9.81913	9.50064	9.70031	9.39046	9.16282	9.53842	9.27978	9.25509	9.13052
ARL3	7.29044	7.05754	7.31791	6.92262	7.00875	6.87881	7.32815	7.27735	7.12215	7.19677	7.59704	7.08134	7.06238	7.28002	7.11151	7.22948	6.81144	7.31304	7.00583	6.99349	6.914	7.07683	7.44109	7.28961	7.24517	7.50252	7.2241	7.54403	6.93858	7.22349	6.99687	7.41831	6.89933	7.22045	7.29308	6.83996	7.23724	7.01659	7.16913	6.87036	7.18798	7.33834	7.48655	6.88025	7.01725	7.34205	6.86439	6.87036	7.35359
ARL4A	9.16641	8.69215	8.39661	9.59963	9.48922	10.1575	8.47603	7.86532	9.74986	10.3102	8.53817	9.73654	9.52093	8.2111	8.32471	7.95143	7.90124	8.00485	8.50226	8.06257	8.31763	8.29789	8.02805	9.8388	9.36563	9.36926	8.31979	9.40897	8.00802	7.66617	8.56447	9.41257	9.35405	10.3447	8.45908	7.4598	9.82233	8.75586	9.10943	8.77387	9.07108	8.29276	9.15528	7.78047	9.16204	7.62069	9.14943	8.77965	9.67882
ARL4C	7.54093	7.40506	6.90282	8.10446	8.27438	8.27323	8.13337	7.58199	7.84908	8.10418	6.78854	8.00897	7.88524	7.52673	7.51882	7.06601	6.87651	7.54217	7.38702	7.47378	7.00974	7.19997	7.45565	7.1781	7.50753	7.23421	7.33191	7.39987	7.31296	8.41144	8.05482	7.29227	8.15397	7.08735	7.53262	8.42388	7.0745	7.95957	6.95557	8.19603	6.9842	7.53012	7.4138	8.11464	7.5718	8.28589	7.91956	7.20851	7.47451
ARL4D	6.54157	6.3589	6.36744	6.59233	6.32612	6.53946	6.57965	6.31816	6.30795	6.51163	6.59489	6.60993	6.20831	6.13548	6.75633	6.41592	6.18559	5.77799	5.67605	6.37011	6.52771	6.78726	6.65758	6.26164	6.58842	6.86734	6.58616	6.58657	6.94871	5.7459	6.57852	6.25414	6.55003	6.68289	6.62654	6.54331	6.36757	6.21776	5.92907	6.64542	6.12739	7.00941	6.59895	6.2563	6.12722	6.43446	6.39517	6.89133	6.36686
ARL6IP1	10.2312	10.6012	10.2355	10.3699	10.2867	10.8261	10.6361	10.3313	10.3005	10.7102	10.7557	10.6974	9.46173	10.702	9.67055	11.0019	10.5342	10.704	10.8213	10.6639	10.5221	10.059	9.73125	10.3101	11.0097	10.5726	10.3939	10.1199	10.6797	10.2413	10.0807	10.2863	10.8793	10.5726	10.1368	10.1655	10.626	10.9235	10.5287	10.3382	10.5538	9.81937	9.90366	10.2192	11.0169	9.99371	10.7742	10.4117	11.146
ARL6IP4	9.68361	9.69161	9.75984	9.30442	9.22732	9.28216	9.76678	9.70193	9.47095	9.3736	9.73018	9.58268	9.93335	9.83276	9.88877	9.46812	9.92603	9.70964	9.56886	9.87081	9.79497	9.96138	9.72228	9.91948	9.79749	9.93133	9.7702	10.0895	9.41865	9.95857	9.33215	9.75456	9.68742	9.70435	9.8267	9.37982	9.80064	9.61678	9.84465	9.52373	9.79638	9.74813	10.028	9.59459	9.30976	9.60467	9.7677	9.43499	9.72452
ARL6IP5	11.3941	11.5256	11.3125	12.0726	12.0008	11.8593	11.3086	11.3656	11.8593	11.9365	11.5304	11.7622	11.5344	11.5451	11.2746	11.6736	11.6694	11.689	11.6224	11.3919	11.5931	11.6616	11.8432	12.0771	11.0143	11.4489	11.7664	11.5447	11.6559	11.9869	11.8783	11.2117	11.6411	11.5184	11.5657	11.8783	11.814	11.4738	11.9537	11.6791	11.7848	11.7219	11.7421	11.6752	11.5081	11.5894	11.5787	11.3312	11.424
ARL8B	11.4583	10.9927	11.3494	11.1077	10.971	11.0133	10.8901	11.1095	10.727	10.7652	11.5878	10.7688	10.7642	10.9075	10.7968	11.057	10.9927	10.7664	11.0682	10.8483	11.0682	10.8652	10.9927	11.0664	11.2489	10.8212	11.3776	10.8374	10.8893	10.9887	10.9819	11.0285	10.9072	11.1644	10.6882	11.056	10.876	10.5933	10.433	10.9307	10.8536	10.8917	10.7862	10.7573	11.1204	11.1812	10.8212	11.4428	10.9326
ARMC1	9.14624	9.90786	9.63731	9.33686	9.27041	9.47617	9.41098	9.6972	9.74269	9.34005	9.14055	9.28373	8.96832	9.68169	9.25805	9.89723	9.53557	9.72102	9.61181	9.34164	9.71065	9.30177	9.75273	9.98722	9.26006	9.57055	9.6572	9.77407	9.31678	9.44515	9.62542	9.52862	9.18952	9.52358	9.19406	9.55486	9.70616	9.48976	9.57598	9.34864	9.27679	9.57851	9.6082	9.36621	8.99114	9.57522	9.339	9.76663	9.14161
ARMC4	4.96165	5.34944	6.10263	4.68933	5.59739	4.45154	5.18838	4.95132	4.86106	6.0015	6.6545	5.70317	5.8029	5.61739	5.26658	4.89635	6.07929	5.69163	5.44435	4.8605	5.81484	6.35448	4.42049	4.9686	5.45521	5.27699	4.58324	5.36953	5.53036	5.59083	5.31024	5.45521	4.73024	5.82946	5.43392	5.66808	5.16343	5.21691	5.73108	5.16636	5.06151	6.03374	4.97445	5.49718	5.67714	6.00896	5.44363	5.60424	6.31488
ARMC6	6.73856	6.52696	6.95022	6.87694	7.07473	7.05195	6.97194	6.90629	6.87326	6.721	6.96775	6.89546	7.24329	6.81045	7.52116	5.78008	7.13766	6.42042	6.12559	7.21591	6.99938	7.60676	7.31738	6.96433	7.31802	6.92749	6.80614	6.70924	6.87313	6.78774	6.84241	7.25356	7.02364	6.49382	7.07833	7.01861	6.89974	7.03312	6.8992	6.83392	7.49088	7.47634	6.77419	7.14446	6.96359	6.68803	6.65473	6.66157	8.5067
ARMC7	6.96708	6.25116	7.48137	6.97706	6.70837	7.42364	6.15672	6.57748	7.08645	7.24127	7.89682	7.61982	7.31204	5.83016	6.38675	7.86424	6.57408	6.30784	6.54087	7.55945	7.57904	7.64485	7.10796	6.55822	7.70813	7.19431	6.479	6.99527	6.40198	7.65559	6.66957	7.09386	6.68818	6.70669	7.04434	6.8365	7.24511	6.77042	6.74734	6.39308	7.22739	7.45128	7.27252	6.76462	7.55453	6.51949	7.24006	6.88832	7.83539
ARMC8	7.68605	8.01983	7.91639	7.49804	7.70247	7.86667	7.30563	7.56879	7.43635	7.63868	7.9914	7.44561	7.1925	7.77642	7.62921	8.01895	7.59253	7.56314	7.89926	7.26281	7.8672	7.30936	7.58285	7.47665	7.49545	7.63015	7.85006	7.77346	8.00273	7.76509	7.9285	7.78814	7.69551	7.53776	7.69049	7.99971	7.4931	7.65801	7.50186	7.92069	7.52404	7.74255	7.44763	7.66089	7.43265	8.4879	7.56776	7.85279	7.21671
ARMC9	5.58435	5.14866	4.73216	5.17529	5.02136	4.97228	4.91942	5.06697	5.58631	5.23467	5.29947	5.43972	5.26694	5.35539	4.11778	4.98128	4.71002	4.58642	5.67398	5.20189	5.27429	5.46726	5.48918	5.27047	5.9975	5.19216	5.42648	4.83083	4.96894	4.97602	4.88707	4.94586	5.58196	5.54034	5.33972	5.3449	5.25412	4.94969	4.74407	5.47104	4.95441	4.88779	5.36331	5.44351	5.30309	4.38115	5.50538	4.96238	5.32614
ARMCX1	8.45505	9.35351	9.72418	9.89209	9.63645	9.73762	9.17889	9.58824	9.89607	9.93949	9.38598	10.0616	9.446	9.54074	9.19137	9.40737	9.58182	9.87997	9.54198	8.67831	9.42544	8.80626	8.97558	9.17506	8.79102	9.60904	9.17506	9.44795	8.75211	8.9423	9.88702	9.41205	8.86196	9.43166	9.25052	10.1214	9.81971	9.51298	10.1625	9.83298	9.94891	9.77295	9.05557	9.17947	9.01598	9.24438	9.9338	9.66743	8.79644
ARMCX2	7.34445	7.91224	7.63893	8.13714	7.82774	7.95277	7.90468	7.80259	8.30046	9.03475	7.31727	9.0829	8.05015	8.42273	7.6467	8.05642	7.87831	7.39804	7.86051	7.81278	8.11479	7.80498	7.92187	8.30053	6.97578	7.99285	7.74795	7.67075	7.8169	7.58325	8.69534	7.59287	7.83623	7.61493	7.91575	8.35371	8.48951	8.22238	8.83509	8.4376	8.73298	7.30973	8.55081	8.28082	7.16279	7.26811	8.48789	8.23299	7.6169
ARMCX3	8.55381	8.58396	9.17446	9.2132	9.0201	9.24934	8.52383	8.87823	9.68474	9.2967	8.61473	9.18331	8.81446	8.91754	8.12978	8.75779	9.08108	8.82504	8.57774	8.26585	8.34898	8.32668	8.24342	9.02406	7.99025	8.99795	8.81354	8.8823	8.61334	8.85414	9.12779	8.33664	8.41601	8.50808	8.55171	8.89661	9.02276	8.98628	9.62505	9.09592	9.19844	8.59352	9.28167	8.71368	8.18312	8.249	9.08779	8.84409	8.31636
ARMCX4	4.67383	5.83125	5.99243	4.28506	4.76441	5.24138	4.55826	5.29415	4.77934	4.70845	4.13582	5.31676	5.81533	4.24451	4.786	5.18687	4.60762	4.61574	4.99123	5.37295	5.92068	5.29079	6.26602	5.77649	5.13675	5.13257	5.74683	5.09511	4.97046	4.56488	5.18288	5.05491	5.43157	6.12801	4.8518	4.64844	5.43957	5.25821	5.33908	5.53473	5.51487	4.76287	5.18475	5.08458	4.86258	4.87085	5.28117	4.44011	4.65758
ARMCX5	6.34855	6.89045	7.035	6.82513	6.97262	6.42048	6.96191	7.31412	7.17358	7.02147	6.33319	6.77651	6.84752	7.0678	7.03187	6.72947	6.79589	6.73339	7.08823	6.61008	6.73636	6.64756	6.33416	6.68836	6.68914	6.79592	6.75203	6.82013	6.64745	6.70627	6.66604	7.22229	6.72234	7.25373	7.23189	6.70604	6.8904	6.44669	6.86001	6.89082	6.98239	6.96506	6.69185	6.17972	6.87932	7.15894	6.22366	6.65066	6.76537
ARMCX6	7.70914	7.59368	7.70862	7.81521	7.68828	8.17947	7.73896	7.84088	8.21463	8.2931	8.11328	8.60321	7.82189	8.10746	7.74761	7.84073	8.03322	7.70842	7.65989	7.60635	7.66237	7.79842	7.81935	7.81508	7.89235	8.1876	7.88494	8.0702	7.73462	7.88919	7.6556	8.32933	7.7003	7.77987	7.96596	7.6859	8.21162	7.98982	7.9499	7.77224	8.43295	8.16683	8.36751	7.91646	7.36547	8.23711	7.98844	7.72233	8.27396
ARNT	7.22473	7.26896	7.27071	6.98158	7.2931	7.26737	7.34664	7.11311	7.39444	6.6599	6.39604	6.38081	7.10472	7.39543	6.91892	6.48477	7.60682	7.07266	7.05275	7.38865	6.94264	7.69796	7.04463	7.09656	7.46798	7.71634	7.47005	7.15388	6.78978	6.76502	7.18552	7.25541	6.77415	7.23732	7.05269	6.64755	7.40021	7.05104	6.87979	6.92464	7.75607	6.89401	7.4685	6.80258	7.12888	6.69854	7.41524	7.26278	7.27594
ARNT2	7.27858	6.79245	6.8768	6.43613	6.19378	6.05256	6.18862	5.371	5.80138	5.73103	6.99251	4.28218	6.22903	6.6417	6.53074	6.61333	6.60732	6.15456	6.80791	6.37129	6.74908	6.26353	6.29899	6.97404	8.35545	6.54093	7.44983	6.33301	6.10652	5.65479	5.87619	6.33301	6.53006	7.34365	6.83155	5.99848	6.32056	6.25867	5.65319	6.30033	5.96192	6.01829	7.05573	6.13692	5.90298	6.25909	6.73636	5.71774	7.85675
ARNTL	8.03574	8.06208	8.41847	8.40324	8.46102	8.62276	8.053	8.89517	7.62723	8.27898	8.80822	6.24377	8.46738	8.21607	6.70353	7.11961	7.75588	8.5552	8.84465	7.60406	7.15083	7.13504	7.93447	8.48758	8.72885	9.24206	8.01356	6.98302	9.33957	7.53015	7.23634	7.85747	7.13702	7.72412	7.65103	7.53984	7.67913	6.94367	6.78835	7.44122	7.16222	8.00686	8.07561	8.17526	8.0834	7.92056	8.50642	7.8912	9.19387
ARNTL2	7.17748	7.47839	6.969	5.64594	7.69329	7.69444	7.31172	6.76777	7.33556	7.1126	6.97706	7.55685	7.65913	7.33994	6.13308	8.0262	7.67077	7.8264	7.4261	5.68858	7.07763	6.33637	6.92149	7.73115	7.2511	6.57747	7.43684	6.6219	7.83216	7.72641	8.12175	6.85695	7.46299	6.77275	7.84134	7.84106	6.10208	6.68689	6.0067	6.98699	6.18587	7.44086	6.18032	7.58212	7.04493	7.36759	6.51266	7.97331	6.53757
ARPC1A	10.0932	10.0616	10.2476	10.2472	10.5063	10.598	10.327	10.3984	10.1474	10.4034	10.479	10.2261	10.29	10.3507	10.3873	10.2257	10.1888	10.1189	10.0012	10.3469	10.1709	10.1958	10.6802	10.4823	10.5277	10.2922	10.3793	10.413	10.0725	10.2067	9.97305	10.4566	10.3821	10.2778	10.336	10.1078	10.2739	10.0541	10.0994	10.2031	10.2302	10.1586	10.3841	10.3376	10.3657	10.2702	9.85369	10.362	10.5453
ARPC1B	9.24796	8.74117	9.20229	10.2657	10.1625	10.7585	9.53202	9.2389	9.8359	10.4511	9.57357	10.609	9.84295	9.22475	9.36369	9.09211	9.18583	9.42084	9.31104	9.40201	9.09553	9.73801	9.82741	9.83331	8.87063	8.87443	9.38478	9.01368	10.1226	10.5468	10.4941	9.02367	9.71327	8.63566	9.88388	10.796	9.22665	9.65997	9.47628	10.0733	9.33351	9.69889	9.06637	10.6286	9.46666	9.20371	10.46	10.0675	8.9834
ARPC2	11.9575	12.2512	11.8987	11.9957	12.2554	11.8484	12.1913	12.0584	12.3988	12.2309	12.3324	12.4139	12.4962	12.1374	12.2811	12.3241	12.1191	12.3108	12.3108	12.1898	12.3757	12.0771	12.1478	12.3255	12.5024	12.2807	12.3771	12.2962	12.3771	12.2437	11.9964	12.4667	12.2437	12.2807	12.4429	12.0756	12.3255	12.1562	11.9964	12.396	12.3601	12.3601	12.3255	12.2437	12.2437	12.1562	12.1416	12.0621	12.1358
ARPC3	10.5034	10.3578	10.8179	10.6739	10.6901	10.924	10.7768	10.5211	10.3774	10.8784	10.7438	11.1609	10.6492	10.3985	10.2375	10.4687	10.3886	10.1729	10.4365	10.3745	10.5441	10.1751	10.2211	10.5593	10.0577	10.0782	10.2972	10.3023	10.6779	11.1093	10.9413	10.3459	10.7304	10.5883	10.1365	10.9543	10.2598	10.571	10.2781	10.7693	10.203	10.6487	10.4181	10.9661	10.6098	10.6191	10.6487	10.6487	10.1979
ARPC4	7.07698	7.84154	8.18662	7.97745	8.88724	8.83962	8.95491	8.03987	8.18754	8.50033	9.00805	8.58913	9.16676	7.78445	7.64663	7.41996	8.42247	7.62575	7.21229	8.6844	8.79244	8.92068	8.98894	7.87586	8.13454	7.73266	7.53135	8.19959	7.82942	9.58963	7.71946	8.21954	9.00936	8.57026	8.57359	8.56749	7.98758	7.65639	7.98631	7.85069	8.3527	8.4665	8.2635	8.5528	8.01274	7.89307	8.11665	8.29219	8.90917
ARPC5	9.16954	9.36513	9.14765	9.86809	9.80804	10.0284	9.41427	9.43099	9.55542	9.89939	9.4373	9.84183	9.32287	9.27992	9.3414	9.2137	9.14721	9.20627	9.08151	9.30747	9.45239	8.90678	9.10493	9.2681	9.17416	9.10423	9.03359	9.50105	9.37055	10.0549	9.82403	9.44371	9.46484	9.45393	9.14807	9.67689	9.23917	9.09034	8.99388	9.54157	9.54868	9.87001	9.41471	9.45546	9.55094	9.41928	9.62768	9.57959	9.35251
ARPC5L	9.87215	9.73026	9.88873	9.83889	10.1135	9.81867	10.2381	10.1846	10.2968	10.0436	10.4554	10.1002	10.6289	9.69101	9.86561	10.2075	9.67662	9.38656	9.89024	9.8992	9.98438	9.69484	10.1154	9.5833	10.0333	9.67118	10.0159	9.91785	10.3595	10.1148	10.0489	10.2608	10.1124	9.82274	10.3873	10.0275	9.64315	9.79227	9.30966	9.94198	9.59005	10.0639	9.69471	10.1371	9.95621	10.692	9.82029	10.2381	10.1028
ARPIN	7.66752	7.69951	6.71962	7.242	7.4151	7.04039	7.45382	7.09567	7.23012	6.57806	7.28595	6.86109	7.69316	7.22493	6.87817	7.45768	7.42848	7.37703	7.06916	7.01408	6.91513	7.51235	7.6258	7.53329	7.68005	7.6112	7.59304	7.42224	6.85196	7.10197	7.11222	7.54851	7.30231	7.41766	7.71423	6.78563	7.58632	7.25686	7.38191	7.14209	7.49613	7.09374	7.60924	7.24347	7.17571	6.70589	7.27918	6.48047	7.59105
ARPP19	9.93311	10.0874	9.96885	10.097	10.043	10.0068	10.0593	10.1108	10.1597	10.1597	9.95666	9.82751	9.62824	10.0769	10.101	10.2319	10.1795	10.1585	10.243	10.2108	10.2561	10.0304	10.1487	9.86995	9.86311	9.97187	10.0528	10.2329	10.0748	10.1178	9.77869	9.92774	9.92269	10.0434	9.98625	10.0766	10.2329	9.8643	10.0663	10.085	10.2218	9.9222	10.1329	9.84919	9.91458	10.3691	9.8215	10.3939	9.94325
ARPP21	4.7182	4.85125	5.22234	5.19956	6.03065	5.57972	4.78799	4.86269	5.22345	5.37763	3.87704	5.45822	4.61901	4.32113	3.84165	3.78286	4.30966	4.15723	3.88156	3.74695	4.91962	4.8301	4.08794	4.32334	4.71338	4.69083	4.61924	4.56593	4.71948	4.82578	4.30487	4.78152	4.77284	4.83651	4.36589	4.85113	4.7634	4.46328	4.42195	4.3709	4.76104	4.82885	4.2993	4.50015	4.70897	4.58691	4.78987	4.54175	5.54124
ARR3	6.7332	6.00188	6.57632	6.16819	5.8053	5.94409	6.28068	6.14604	5.88524	6.1171	6.52567	6.2367	6.02636	6.11516	6.83261	6.41851	6.24722	6.37988	6.78769	6.87979	6.38754	6.2202	6.09433	6.49071	7.04242	5.94322	6.38632	6.06953	6.28826	6.07133	6.18335	6.44091	6.62036	6.4256	5.83391	6.17753	6.49587	6.35881	5.96778	6.20123	6.106	6.70178	6.15481	5.85843	6.81861	6.47286	6.18618	6.62602	6.79319
ARRB1	6.65245	6.92534	7.0031	7.15426	7.54146	7.57227	7.20538	7.25206	6.98408	7.55896	6.73277	7.05474	7.2504	6.94556	7.35239	7.25815	7.22436	6.93752	7.3886	7.08601	6.81072	7.42261	6.86093	7.26785	7.34834	7.36923	7.08532	6.98117	6.71209	7.43329	7.03764	7.11093	7.14587	6.83091	7.39154	6.82138	7.05477	7.16713	7.41909	6.85367	7.19465	6.90872	7.27062	7.42011	6.74238	6.62115	7.17112	6.93639	7.2744
ARRB2	7.04761	6.56261	7.22271	7.54195	8.14163	8.40389	7.92902	6.64705	7.63124	6.85328	6.16185	6.52437	7.82583	6.43185	6.61436	6.13567	6.38648	6.18914	6.78207	6.82253	6.53599	7.67968	8.00429	6.61843	6.51671	6.17014	6.72192	7.16296	7.10665	8.22102	7.69967	6.53236	7.24482	6.45959	6.83154	8.39292	6.40898	6.84326	6.79091	7.74074	6.65503	7.81177	6.37966	7.886	6.51512	6.82101	7.453	6.73783	6.41203
ARSA	7.07118	6.22842	6.34619	5.53554	6.55253	6.74244	6.6738	6.54973	6.35176	6.46081	5.28629	6.63729	6.69359	6.52778	6.68012	5.07103	6.58303	6.08562	6.21194	5.24444	5.24367	6.65859	6.76987	6.38193	6.21141	6.21487	6.56046	5.77152	6.47267	5.99996	5.79065	6.27397	6.4779	5.96127	5.98018	6.76503	6.25444	6.14954	6.28865	6.19304	6.03658	5.80978	5.53972	6.9618	6.52855	6.19226	6.62778	6.30831	6.68453
ARSB	5.27805	4.59168	5.11667	5.2981	5.47129	5.44605	5.18273	5.72194	4.96703	4.98794	5.43506	5.35693	5.33262	4.98337	5.16054	5.02516	4.87662	5.20623	5.66285	5.1244	5.41284	5.5716	4.58895	4.64256	5.23141	5.08611	5.26284	4.92627	5.33769	5.62679	5.4754	5.08163	5.09442	5.04475	5.60555	5.60439	4.90214	4.92417	4.83291	5.28411	4.99698	5.30229	5.01882	5.28232	5.21942	5.30372	5.39261	5.10255	4.83491
ARSD	7.46508	6.4439	6.60227	5.65882	5.48595	5.97856	6.87434	6.51489	5.6378	5.4055	6.21291	6.17159	6.75074	5.8016	7.31081	5.90767	6.69961	6.55143	5.74342	6.4263	6.01881	6.35435	6.66844	7.17866	6.58684	6.80687	6.22284	6.2315	6.06321	6.22147	6.15663	6.45139	6.26137	6.39574	6.02547	5.84788	6.91728	6.34839	6.61156	6.05856	7.07604	6.20882	6.84823	5.978	5.76829	6.16932	7.10472	6.05889	7.10679
ARSE	5.4548	5.33295	5.04722	5.31843	5.13143	5.29161	5.22184	5.77806	5.00968	5.22978	5.63058	5.51309	5.46181	5.46294	5.70695	5.73786	5.78754	5.8633	5.8665	5.41803	5.56388	5.95284	5.7	5.48617	5.8046	5.42677	5.47634	5.5224	4.92235	4.97167	5.47761	5.19316	5.47131	5.6898	5.12058	5.472	4.8039	5.1089	5.75727	6.03884	5.82983	5.85942	5.724	5.45845	5.51296	5.36333	5.48637	5.45925	5.32502
ARSF	7.00563	5.6559	6.00873	6.68267	6.80238	6.87073	7.10149	5.33994	6.22049	5.18421	6.63226	6.30624	5.99581	6.58536	5.63227	7.10381	6.49378	6.81214	5.44063	5.28821	6.12802	5.54111	7.71343	5.81696	6.58723	5.69317	5.77295	5.53538	5.89842	5.58367	7.13993	6.29286	6.58101	6.07446	5.75272	5.25691	6.37037	5.78232	6.2439	6.94986	6.33577	5.13367	5.75602	6.22811	6.71329	5.81105	6.2998	6.71366	6.78173
ARSJ	3.73552	5.40083	3.10271	4.81807	4.36393	5.06181	5.59074	5.75699	5.39508	5.40902	4.31864	5.60499	5.29501	5.26278	5.21376	4.63086	4.57665	3.16494	3.33929	3.05585	5.13359	3.92165	3.75631	4.56767	3.5401	3.65618	3.81135	4.02035	3.96759	4.95879	4.55726	3.58723	4.66684	4.09888	4.53073	6.07566	3.79154	4.32291	4.38352	3.88887	3.79872	5.41187	4.34627	4.32239	4.37798	5.5389	4.93106	4.66578	5.22693
ART1	6.36374	5.97033	5.72152	5.18396	5.83179	5.49135	6.03888	6.13569	5.87108	5.64501	6.07704	5.53435	5.76777	6.36669	5.88061	5.55503	6.32872	6.31943	5.89376	6.12524	5.65755	6.6809	5.86809	5.38177	6.02344	5.70086	5.85852	6.17866	5.42587	5.42943	5.96355	6.00487	5.75128	6.13289	5.7933	6.20005	6.0387	6.22876	5.94812	5.64695	5.81952	5.82815	5.69838	5.52392	6.21294	6.03576	5.88697	6.08835	6.19465
ART3	7.56094	7.15201	7.48687	6.54603	7.21178	6.45798	6.81651	7.20029	6.6069	5.42956	7.41261	5.78913	6.3055	7.06415	6.67745	7.37566	6.89228	7.23523	7.45125	6.38574	7.31398	6.80558	6.99955	6.3236	6.79164	6.85947	6.61723	7.26943	8.30997	6.80204	6.7685	6.98938	7.17052	7.18153	6.37428	6.81647	6.44111	6.89713	7.12005	6.85536	6.90594	6.12284	7.17082	6.59518	6.63026	8.22607	6.3025	6.3139	5.83044
ART4	5.30616	5.31607	5.13709	4.77698	4.96881	4.98399	4.92833	5.47537	4.91939	5.22065	4.807	4.61174	5.01939	5.26351	5.58582	4.53658	5.26862	5.45873	4.68087	4.83474	5.03458	3.82036	4.90386	4.62334	4.39095	5.18229	4.38916	4.64527	4.63648	4.86688	5.06488	4.9751	4.37937	4.82922	4.83133	5.16232	5.00489	5.08781	5.05315	4.94042	5.44637	5.32213	4.44389	5.42097	5.32932	4.80085	4.99368	5.3111	5.07754
ARTN	5.32053	5.55346	5.30551	5.34664	4.94948	4.90187	5.69647	5.66417	5.51583	5.31227	5.50268	5.96991	5.60528	5.8447	5.88569	6.05167	5.84004	5.68256	5.8884	5.71227	6.0112	5.26299	4.66509	5.15615	5.72366	5.6241	5.03843	5.25475	5.22004	5.46226	5.48273	5.65169	5.39314	5.43095	5.59857	6.05492	5.83801	5.15362	5.55766	5.43069	5.55645	5.13888	5.29454	5.94326	5.75181	5.37276	5.20321	5.55924	5.4064
ARVCF	7.56095	7.13693	6.68752	6.94108	7.13539	6.90932	7.58052	6.83834	7.06875	6.7117	6.96117	7.19848	7.84863	6.5842	7.76064	5.6153	7.35524	6.95575	7.15667	7.71837	6.6067	7.67691	7.75422	6.78041	7.11297	7.29584	6.91239	7.41598	6.85187	6.9749	6.94572	7.45763	6.90836	7.21075	7.37582	6.93713	7.37014	7.14647	6.85807	6.84555	7.62156	7.99492	7.47132	7.203	7.45371	7.43988	6.32029	7.05356	7.84579
ASAH1	10.1239	9.92363	10.2004	10.1472	9.73929	10.1053	9.93388	9.86272	9.99491	10.3352	10.0029	10.376	9.80717	10.2235	9.75777	10.3818	10.2334	10.1839	10.0151	10.1721	10.2034	9.75939	9.78519	10.0179	10.0785	10.0668	10.2285	10.0375	10.0869	9.94528	9.80806	10.3491	10.204	10.1952	9.68765	9.80431	10.2988	9.98785	10.3608	10.3727	10.2448	9.92298	10.0988	10.204	10.1451	10.0489	10.2675	9.9017	10.1233
ASAP1	8.0942	7.96038	8.13949	8.55048	8.52528	8.59321	8.49661	8.25402	8.18031	8.36347	7.3128	8.42713	8.44786	8.38396	8.28587	8.10126	7.85878	8.11272	8.11132	8.00301	8.1026	8.37855	8.46402	8.00555	8.06761	8.10042	8.30503	8.02743	8.04968	8.64866	8.61359	8.3487	8.2728	7.97282	8.14445	8.81617	7.94486	8.04919	8.42812	8.35426	8.07781	8.61421	8.00887	8.53628	8.26893	8.44749	8.42893	8.21724	7.69771
ASAP1-IT1	6.17086	5.93716	6.12896	6.05014	6.33265	6.35173	4.60126	5.64014	4.61528	6.0634	6.65899	6.61779	6.17671	5.77287	6.63831	6.39023	6.07961	6.31332	6.08923	4.60978	6.25037	5.78247	5.98926	6.25835	7.03684	6.29985	6.02677	6.20144	6.6173	5.36835	6.13498	6.65493	5.73778	4.86555	6.02968	6.16726	6.77798	6.09241	6.12896	6.242	6.12714	5.94538	6.52302	6.16156	5.89832	5.75478	7.12789	6.43105	5.67999
ASAP2	8.66016	8.86034	8.33467	9.32083	9.28828	9.25374	8.60063	8.38786	8.67895	9.45199	8.256	9.32693	8.71523	8.72531	8.52659	8.63839	8.81459	8.65062	8.67363	8.54856	8.96489	8.56815	8.69867	9.1684	8.98197	9.47691	9.12561	9.51912	8.68277	8.27893	8.27841	9.16803	8.42892	9.395	9.09428	8.63303	9.23309	8.89513	9.03312	8.68496	9.07033	9.14149	9.21773	8.66054	8.32558	8.99272	8.7137	8.65372	8.19155
ASAP3	9.08327	8.32716	8.90451	8.46182	8.54883	8.56618	8.99227	9.13902	8.69439	8.82606	8.97156	8.7041	8.67843	8.63437	8.73537	8.16745	8.46829	8.72878	8.77564	9.15286	8.75339	8.85931	8.86103	9.17382	8.98709	9.13715	9.02892	8.93859	8.55031	8.04731	8.51936	9.37936	8.59633	8.79262	9.24539	8.1578	8.97275	8.61951	8.89431	8.83288	9.01264	8.93185	9.13022	8.72291	8.63084	8.70554	8.69038	8.40115	8.72257
ASB1	6.46939	6.40596	6.88282	6.12513	6.19266	6.37544	6.41555	6.45257	6.20255	6.41689	6.70185	6.53426	6.37342	6.61071	6.58159	6.50032	6.55218	6.68537	6.68583	6.55845	6.2327	6.68343	6.67369	6.74733	6.49877	6.79919	6.72674	6.86334	6.53329	6.56732	6.25054	6.3541	6.48082	6.63176	6.27306	6.18612	6.70189	6.33587	6.39081	6.24618	6.70597	6.07525	6.71608	6.35173	6.13982	6.49877	6.54239	6.43288	6.63643
ASB13	8.46209	8.34057	8.47887	8.534	8.72896	8.31314	9.01243	8.37566	8.57972	8.2229	8.49534	8.26876	8.7069	8.83918	8.3434	7.39065	8.82675	8.73693	7.89475	7.73762	8.2588	8.4007	8.24337	7.72818	8.90833	8.42335	8.50721	8.91326	7.772	8.07845	8.18605	8.55664	8.34527	7.97965	8.44056	7.77668	8.58255	8.17406	8.78688	8.6839	8.64245	8.52381	8.42761	8.32479	8.49979	8.20312	8.30275	8.22971	8.73599
ASB4	5.19585	5.68424	4.88375	5.0887	5.00963	4.38791	4.73362	4.91601	4.84468	4.39357	4.266	4.49792	4.33061	5.23085	5.05821	5.028	5.29115	4.8192	5.36187	5.19783	5.01828	5.11761	5.18913	4.92736	4.80236	5.13749	5.03046	5.25631	4.67777	5.04995	4.54456	4.94713	5.06323	4.74855	4.9748	4.57817	5.39925	4.94171	4.82307	5.10719	5.04165	4.60083	5.30039	4.99368	4.75752	4.94011	4.97222	4.90785	4.92409
ASB6	5.8375	7.46806	6.79828	7.20832	7.25729	7.26595	6.87613	6.16253	7.24738	7.08915	6.65656	7.20159	5.70116	6.03108	6.90488	7.15034	6.37731	6.62838	7.44053	7.51964	7.11637	6.86731	6.70628	6.98634	7.57439	7.51747	7.343	6.58939	7.09395	6.39304	6.45065	7.55681	6.40841	7.14652	7.61311	6.12441	7.04976	6.16019	6.71712	6.26259	6.78616	6.67537	6.82381	6.84282	6.67749	7.64711	6.93395	6.65405	7.37301
ASB7	6.70728	5.70271	6.44896	6.67988	6.49734	6.85296	6.36622	6.31422	7.08248	6.75014	6.66105	6.08619	5.74563	7.22984	6.24908	5.7052	7.28214	6.62643	6.51809	6.86799	5.82322	6.2536	6.18298	6.29937	6.53242	6.55101	5.93211	6.34905	6.41211	6.8382	6.52155	7.02207	6.62636	6.41984	6.69485	7.04844	6.42853	5.81422	5.96733	6.30709	6.81534	6.86108	6.27815	6.8922	6.22265	7.18581	6.0723	7.16503	6.2269
ASB8	9.24396	8.61549	8.87219	8.31962	9.07312	8.37715	8.73497	8.53505	7.85761	8.45827	8.33304	8.52936	7.69787	8.89356	9.26368	8.65705	8.8308	8.76247	8.79313	8.91455	8.48721	8.50454	8.54815	8.42024	8.75196	9.04645	8.83491	9.22176	8.18533	8.66582	8.43148	8.8258	8.02263	8.48471	8.53557	8.57831	8.85597	8.36218	8.96402	8.44498	8.6931	9.02733	9.02614	8.25426	8.32258	8.62716	8.27573	8.03598	8.77421
ASB9	5.7363	5.49169	5.65014	5.60983	5.70047	5.98214	4.82388	5.30173	5.76019	6.26602	5.6992	5.87263	5.7325	5.5513	5.52504	6.61655	4.93471	5.31789	5.97205	5.53335	6.35785	5.14498	5.80614	5.51798	5.37573	5.49519	5.50691	5.61919	5.23316	5.21727	5.16148	6.15062	5.99505	5.44823	5.88228	5.26714	6.10674	5.2916	5.88902	6.11362	5.98821	5.81596	5.79293	5.78082	5.04449	4.73657	5.62651	6.18151	5.59284
ASCC1	8.50047	8.35523	8.52941	7.89118	8.21407	8.25617	8.22391	8.4079	8.90876	8.5362	8.44497	7.96479	7.82484	8.15547	8.04546	8.51009	7.98509	8.40113	7.65674	8.05085	8.70916	8.01408	8.54779	7.53483	8.35084	8.02952	8.11507	7.9534	7.7785	8.66539	8.27226	7.8388	7.90574	7.82816	8.31896	8.52568	8.06234	7.91134	8.56456	8.51121	8.32252	8.00534	8.01017	8.06666	8.78503	7.98884	8.35479	8.51121	7.70094
ASCC2	8.08557	7.9824	8.29575	7.46044	7.95576	7.95841	8.29934	7.99945	8.1052	7.81539	8.49949	7.50439	8.62299	8.08759	8.43133	8.05881	8.03377	7.70676	7.58653	8.27538	8.02552	8.47671	8.65583	7.9717	8.32921	8.20681	8.18626	8.33217	7.76147	8.2939	8.09341	7.95871	8.04504	8.02027	8.57289	8.26809	7.94328	8.00048	8.06586	7.80311	7.51741	8.59276	7.91027	8.52093	8.248	8.22878	7.92867	7.88974	8.58894
ASCC3	7.35738	7.5612	7.9278	7.92246	8.11315	7.97565	7.9788	8.30136	8.01033	8.31022	7.78171	7.58268	7.92611	7.59716	7.39343	7.98968	8.0818	7.64842	7.89957	7.31358	7.99068	7.26562	7.9099	7.7865	7.57664	6.93518	7.95146	7.62193	8.49025	7.76761	8.32559	7.99083	7.92167	7.50835	7.91276	8.06595	7.56041	7.93782	7.5818	8.2752	7.40022	7.92152	7.71614	8.08622	7.72431	8.05751	7.66625	7.92898	7.36725
ASCL1	4.7799	4.38202	4.58312	4.81126	4.39484	4.5411	5.24411	4.93576	4.69374	4.52824	5.19837	5.25278	4.32383	5.42914	4.90656	4.73189	5.02491	4.98376	5.3232	4.79545	4.85055	4.867	4.63917	4.42752	4.71745	5.02518	4.58298	5.15768	4.86222	4.95689	4.54054	5.16734	4.95593	4.84704	4.70293	5.12351	4.68283	4.57883	4.87813	5.18048	4.77279	4.86029	4.80947	4.87095	4.95455	4.91905	4.52777	4.61342	5.14146
ASCL2	4.01046	4.03881	4.01046	4.27574	3.96509	3.636	3.80253	3.97901	3.92222	4.66274	3.28623	4.01046	3.80253	3.28623	3.95118	4.80357	4.10008	3.87227	4.11757	4.23623	3.85319	4.56475	4.3755	3.80517	4.02187	4.79497	4.20701	3.72972	4.43779	4.30628	4.21095	4.70059	4.05951	4.47406	4.01614	4.09861	4.84685	3.39748	3.79583	4.50036	4.19984	3.67875	4.46831	3.91097	4.02124	3.93891	3.74426	3.65728	3.82416
ASCL3	6.0675	5.73007	5.57437	5.19171	5.62084	5.34289	5.83535	6.24055	5.8035	5.61507	5.89005	5.69631	5.53389	5.52958	5.81265	5.57132	4.91732	5.10477	5.96031	5.88071	5.98821	6.25154	4.80732	5.39644	6.08545	5.75244	5.6764	6.2318	5.25093	5.65704	5.4305	5.74738	5.3457	5.81933	6.03989	5.36286	5.44676	5.42052	5.61404	5.65254	5.57669	5.73001	5.52761	5.31504	5.60887	6.63856	5.62372	5.40566	6.46181
ASF1A	8.58776	9.20491	8.83741	8.78634	8.50905	8.28036	8.77805	8.72548	9.39604	8.55056	8.70679	8.88209	8.80971	9.10205	8.71589	9.40112	9.16827	9.07836	9.1932	9.04295	9.38688	8.90949	9.04385	8.99665	8.51825	8.64215	8.85953	8.87426	8.59665	9.68023	8.83372	8.76504	9.16381	9.56521	8.70418	9.1394	8.70195	8.83883	8.69845	9.05172	8.36553	9.25088	8.94881	8.54401	9.34686	9.31747	8.45095	8.67473	8.51929
ASF1B	7.26538	6.83428	7.20245	7.13332	6.86487	7.14984	5.50353	6.89358	7.13836	7.92835	7.61558	7.6555	5.71947	7.20439	7.70847	7.23745	7.08562	7.13745	7.12035	7.59385	7.7115	5.72141	6.23491	6.51745	7.52587	5.50226	6.64038	6.8909	7.78284	7.40537	6.68182	6.74721	7.46766	7.38946	8.0919	7.52309	7.73409	6.7108	7.21699	7.38412	6.18944	7.12866	6.08652	7.02624	7.19746	7.13878	6.96254	7.48415	7.21014
ASGR1	5.90968	4.55232	5.90057	5.76324	5.86241	4.74094	6.18771	6.08016	6.32425	5.51121	6.09222	5.2039	5.20106	4.46964	4.22635	5.22313	4.6741	5.99406	4.4704	5.25567	4.04958	5.91052	5.14214	5.14928	5.28281	5.02882	4.58809	5.39204	5.1722	4.98112	4.98867	5.60191	5.79553	5.46121	6.10223	4.23938	5.05785	5.0426	4.949	5.86169	5.7298	5.80411	5.29853	5.36336	5.36832	5.02514	5.66278	5.10627	4.34132
ASGR2	6.80212	6.12032	6.06681	6.16846	6.06427	6.37401	5.63627	5.80905	5.8852	5.51455	5.95939	5.92762	6.65058	6.19026	6.3693	5.47788	5.48844	6.27162	6.08981	5.85467	5.6696	5.77748	6.04594	5.97785	6.43292	5.77206	5.81389	6.01041	5.40199	6.05105	6.75547	6.72404	5.62414	5.95123	6.47171	5.82055	5.86222	6.41855	5.70637	6.36864	5.79652	6.347	6.19226	6.13457	6.04969	5.4084	5.3212	5.77055	5.91043
ASH1L	8.4071	8.16518	8.12591	8.32197	8.24067	7.88482	8.1697	8.6031	8.28875	7.89768	8.69095	8.06526	8.41484	8.27797	8.73316	8.36931	8.27992	8.54957	8.23406	8.4933	8.2403	8.75999	8.92024	8.83904	8.63017	8.94826	8.66343	8.8004	8.53834	7.85085	8.29321	8.75174	8.04619	8.32334	8.28052	7.96739	8.78319	8.55105	8.57012	8.43398	8.84083	8.22354	8.77862	8.06493	8.23375	8.39044	8.53214	8.30056	8.35252
ASH2L	9.80611	9.75389	9.63964	9.99549	9.87553	9.81661	10.0554	9.81974	9.94369	9.97599	10.1861	10.1232	9.60623	9.81137	9.95725	9.88073	9.60789	10.051	9.7206	9.90503	10.1393	9.66647	9.70581	9.72937	9.92126	10.0587	9.79251	9.72314	9.9613	9.94072	9.7645	9.81575	9.90837	10.0582	9.98182	9.90417	10.0239	9.79901	10.2273	10.0985	9.84366	9.98013	9.74241	9.91955	9.9613	9.59875	10.3071	9.81851	9.71526
ASIC1	6.31715	5.54708	5.67629	5.53279	6.16999	5.96134	5.6314	6.11114	6.16861	4.97432	6.35464	5.45862	5.27184	5.5324	5.73549	5.99399	5.59084	5.77924	4.95552	4.75923	5.69089	5.20729	6.21089	5.23505	6.00429	5.99635	5.63526	6.16913	5.82289	5.71248	5.79575	5.71458	5.34962	5.51639	5.15872	5.21714	5.62744	6.29504	5.81181	5.69299	5.90312	5.1643	5.86657	5.51706	5.9623	5.63604	5.30832	5.78922	5.84621
ASIC2	6.22519	5.04751	5.93893	4.82904	4.99136	4.60639	4.92321	5.27385	4.64086	4.6426	4.87804	4.79009	5.7821	5.30919	5.47854	4.4898	5.68772	5.17601	6.16722	5.83701	5.24765	6.27159	5.44768	4.92446	4.67614	4.84897	5.267	5.52099	4.8262	5.35251	4.88282	5.75061	5.59819	5.25575	5.53815	5.46767	5.47144	5.5485	5.14472	5.31809	5.5869	5.73432	5.46089	5.69196	5.01989	4.92968	4.92041	4.79047	5.63561
ASIC4	5.75344	5.58531	5.19022	5.38249	6.02895	4.38368	5.05941	5.64557	6.25972	5.00351	5.97895	5.65287	5.73085	5.50005	5.84789	7.00606	4.92663	4.74899	5.52619	5.22586	6.44133	5.91061	6.45695	5.03373	6.02743	5.36448	5.56599	5.49849	5.36388	5.42451	5.09051	6.05692	5.12146	4.95418	6.02404	5.58235	5.59051	5.23368	5.95093	5.45767	5.78336	5.86422	5.67	5.93547	5.80007	5.29281	4.91411	5.58513	6.81193
ASIP	5.79758	5.75582	5.64289	5.63759	5.79204	4.77584	5.17925	6.57419	5.35312	5.05304	5.92309	4.94352	4.27761	5.92504	6.09466	4.04985	6.30929	6.28492	6.26239	4.47918	4.14687	4.33996	5.80895	5.88813	4.66911	5.18743	6.44897	4.58105	4.72659	5.23867	7.49863	5.64871	6.06723	5.67699	4.79631	4.53201	5.43582	6.08153	6.24177	6.18692	6.82711	4.82662	6.81167	5.33138	5.83763	5.13006	4.84491	4.34462	5.35944
ASL	7.26947	7.2014	7.41947	7.67478	7.78909	7.677	7.32071	7.7326	7.1601	7.40034	8.08275	7.44004	7.66493	7.53941	7.57919	7.40007	6.9756	7.70265	7.48919	7.46877	7.59081	7.60536	7.51588	7.3776	7.70469	7.00997	7.26714	7.67676	7.18663	7.63958	7.35831	7.82051	7.4049	7.04245	7.75053	7.65903	7.53925	7.33178	7.62602	7.33201	7.71476	7.42147	7.58635	7.42164	7.46452	7.32107	7.12476	7.34648	7.86945
ASMT	3.40831	5.20029	4.62852	4.39136	3.62474	4.08731	4.71966	3.81222	4.32197	4.18126	5.27233	4.89523	4.46548	4.34917	4.75677	4.65132	5.38157	4.75398	4.86042	3.79222	4.61182	4.70214	5.16299	4.09663	4.41749	4.16936	4.79826	4.70191	4.32322	4.52518	4.2402	4.64937	4.28153	4.40493	4.86056	4.39859	4.58717	4.50475	4.36737	4.4102	4.63813	4.06414	4.25171	4.19996	4.56159	5.0384	4.51135	4.88885	5.20091
ASMTL	8.33799	8.44031	8.32038	8.2345	8.85391	8.32038	8.43278	8.28286	8.35518	8.51911	8.57928	9.6197	8.03483	8.48846	8.57477	8.11656	8.41638	8.39353	8.25166	8.5982	8.47212	8.71531	8.39192	8.81491	8.57448	8.9186	8.65361	8.96656	8.27903	8.56207	8.07125	8.86348	8.10352	8.48975	8.71756	8.09015	8.62345	8.55381	8.72738	8.41717	8.53993	8.63867	8.83365	8.28699	7.97695	8.41827	8.27596	8.23968	8.61775
ASMTL-AS1	4.57396	4.64052	4.80395	4.59688	4.53394	4.54916	4.76003	4.68181	4.75358	4.58882	4.40917	4.59492	4.96295	4.73072	4.44547	4.40689	4.80893	4.67199	4.68904	4.71488	5.08491	5.10162	4.90155	4.38379	4.83479	4.74538	4.66024	4.57941	4.80553	4.43165	4.68635	4.84042	4.67839	4.7556	4.61522	4.67883	4.36792	4.48284	4.68986	4.71814	4.70642	4.704	4.59284	4.94412	5.05488	4.76422	4.66112	4.68755	5.34565
ASNA1	9.27346	9.13933	9.28565	8.75977	8.9286	9.04633	9.17084	9.0628	9.18894	8.64138	8.75577	8.42531	9.45647	9.10486	9.44574	8.35926	9.18829	9.23045	9.3191	9.27432	8.46547	9.28825	8.99278	8.71417	9.23707	8.94158	9.0702	8.89151	8.85247	9.1772	8.88924	9.07683	9.25544	9.02965	9.33737	9.16251	8.96853	8.65579	8.79512	9.00021	9.00281	9.32702	8.91422	9.25326	9.31462	9.25326	9.07683	9.10342	9.76173
ASNS	6.19368	6.48371	7.43294	7.11791	6.90204	7.45323	7.8546	5.8291	8.46242	6.73115	7.20438	7.26015	8.58037	4.66707	6.22129	5.88279	6.4809	6.04982	4.58649	6.37752	5.89273	6.09991	6.22407	6.25382	6.96719	6.45771	6.66134	6.14899	6.74254	7.15803	5.63962	7.1101	6.14342	7.11493	7.1101	6.47209	6.91786	6.42291	6.88508	6.6589	6.06971	7.66807	6.8579	6.30569	6.35343	7.80334	6.53244	6.38825	6.22799
ASNSD1	9.80358	9.65206	9.74263	9.62939	9.81957	9.5454	9.64467	9.69869	9.88285	9.67375	10.0137	9.77246	9.62939	9.74035	9.45652	9.97072	9.71776	9.72431	9.88893	9.47866	10.0195	9.47212	9.75912	9.82653	9.44193	9.65838	9.48355	9.58604	9.5079	9.92987	9.62841	9.8886	9.68351	9.73093	9.62524	9.71105	9.85128	9.49662	9.72634	9.85281	9.88288	9.95984	9.61951	9.54705	9.5956	9.99263	9.79661	10.0686	9.6161
ASPA	6.81024	7.29335	6.828	7.12005	7.21791	6.7451	7.29873	7.09928	6.75906	7.14682	6.73202	7.23558	6.79197	7.58074	7.85899	7.71139	7.17927	7.52925	7.422	7.35582	7.55767	6.73106	7.59747	7.51927	7.38629	7.46692	7.388	6.75217	7.39175	7.17554	7.38616	6.95464	7.43996	7.73517	6.84792	7.04994	7.58613	7.09818	7.90532	7.79281	7.64905	7.34267	7.18157	7.43474	7.12356	7.36391	8.08808	6.95688	6.42029
ASPH	7.83806	7.8586	7.35884	7.4987	7.36976	7.39691	7.37931	7.46633	7.78386	7.64594	7.60129	7.20289	7.39964	7.34382	7.31434	7.70433	7.77178	7.45402	7.65129	7.45722	7.55468	7.82601	7.66206	7.31686	7.24825	7.55976	7.45336	7.38678	7.62273	7.15493	7.44877	7.52806	7.56926	7.38436	6.95292	7.44603	7.85525	7.71666	8.13078	7.58377	7.88355	7.48648	7.43415	7.50122	7.56804	7.64784	7.24838	7.65512	7.41337
ASPHD1	5.05013	5.27034	4.92571	4.72904	4.86983	4.54398	5.13696	5.17065	5.01278	4.94854	4.52877	4.59841	5.44524	4.77711	4.79622	4.4773	4.94854	4.77182	4.99222	5.3756	4.50657	5.52806	5.52806	4.4727	5.67859	4.63032	5.06491	5.18594	4.67089	4.65515	4.80054	5.05227	5.17164	5.26582	4.59168	5.37652	5.12863	4.71934	4.80117	4.7138	5.00024	5.17231	4.61346	4.80649	5.10049	5.07944	4.80907	5.01834	5.07009
ASPM	3.79586	3.82392	5.01908	6.9718	6.883	7.06919	4.36785	3.90527	6.0669	6.08114	6.38729	6.40788	4.34781	3.9883	4.0098	5.57953	3.98048	4.89542	5.31355	4.0656	4.17081	3.98048	3.48992	5.38895	5.04385	3.16839	4.70462	5.46042	6.41346	5.13689	5.13891	4.71913	5.48142	5.49682	6.64421	5.71484	5.92288	4.86579	4.52224	4.78678	4.57601	5.3037	3.42941	4.0662	5.43467	4.63448	4.52636	5.05513	4.06182
ASPN	7.74649	8.46798	7.58041	9.59973	8.46515	9.08949	9.22348	8.12816	8.58721	10.2498	7.64903	10.6976	9.48598	8.05299	8.9661	8.16201	8.25634	8.70258	8.46158	8.19979	8.89097	8.54547	8.63361	8.81989	7.88606	8.07686	7.9412	8.27841	9.55158	8.07395	7.25578	8.5943	8.57434	9.15069	9.3519	8.00609	8.46644	9.84841	8.6983	8.64023	8.80586	8.4755	9.2475	7.99274	8.96854	9.73733	8.80562	9.02608	7.31013
ASPSCR1	7.43212	7.11941	7.81536	6.78067	7.17454	7.13752	7.30463	7.32654	7.44291	6.45282	6.93378	6.68155	7.74969	7.16601	7.16775	5.31071	7.05812	7.16497	7.18954	7.04695	5.36403	7.34724	7.25615	6.68307	7.11365	6.67763	6.39246	6.63394	6.99186	7.76144	6.37347	7.14759	6.80537	6.91449	7.85922	6.60698	7.02375	7.46268	7.49587	7.59792	7.35131	6.92777	7.74097	7.64193	7.60398	6.77996	7.62661	6.60998	7.39478
ASRGL1	6.02018	6.30216	6.95442	7.03884	7.439	6.85276	7.29328	6.47216	6.91669	6.89187	6.15691	6.0484	7.23258	6.14522	5.93229	6.89261	6.3309	5.8165	5.87975	6.96003	7.07336	7.17922	7.46052	6.16655	5.83221	6.47207	5.99981	6.83201	6.3375	7.619	6.81077	6.00528	6.52427	6.35992	6.91158	6.91473	6.62181	6.73214	7.85472	6.56016	6.57155	6.69884	6.98533	7.344	6.25302	5.99463	6.5501	6.61147	6.39023
ASS1	10.5035	8.75004	9.62627	9.85161	9.79094	10.7202	9.52661	9.88141	9.5581	10.4861	10.0108	10.7219	10.7383	9.88566	9.71495	9.63304	9.43654	10.0229	9.81405	10.4475	9.36557	9.67908	10.3912	10.3367	10.7588	10.8879	10.2303	9.93545	9.36228	9.73354	9.0721	10.8948	9.35546	10.608	10.7436	8.59967	10.8355	10.3103	10.528	9.74026	10.4444	10.0404	10.6384	9.20581	10.2631	10.5563	9.03044	9.23346	10.3121
ASTE1	6.23259	6.61069	7.43053	6.17488	7.1355	7.31736	5.65409	6.78147	7.00791	6.98023	7.73021	7.22962	6.0171	7.48997	7.02021	7.28804	7.14083	7.02552	7.28583	6.73775	6.99856	6.31981	7.276	7.9829	7.43325	7.94436	7.08565	7.45372	6.63212	7.2066	6.90083	7.54891	6.75252	6.88199	6.82529	6.93985	7.17955	7.27057	7.09042	7.12824	7.02779	6.67298	7.27667	6.46372	6.92207	6.72492	7.06066	6.4016	7.47869
ASTN1	3.58894	3.71116	3.75105	4.50822	4.85069	4.82476	4.73149	4.10402	3.92192	3.7249	3.95623	4.48257	3.8807	4.13444	5.102	4.7736	3.84627	4.75146	4.63971	3.81552	4.90332	4.19168	5.31349	3.83065	4.44164	4.30526	3.86689	4.14151	4.25341	4.32001	4.58051	4.37306	3.78091	4.93822	3.66586	3.87641	4.46769	4.0875	4.37749	4.01996	4.14383	4.64397	4.94654	4.22046	4.14995	4.229	4.16886	4.08462	4.62384
ASTN2	5.7666	5.8342	5.64122	5.77017	5.6521	5.63005	5.71347	5.99456	5.70332	5.44107	5.41117	5.49103	5.66805	5.37169	5.3459	5.73573	5.3827	5.86281	6.043	5.0685	5.55182	3.91008	5.86511	6.20341	4.95599	5.39416	5.8309	5.27717	5.31969	5.86692	5.9348	5.55944	5.83227	5.15093	5.68555	5.35537	5.56042	5.35828	6.18252	5.67055	6.01197	5.3662	6.13585	5.3636	5.56362	5.02434	6.02762	4.93159	5.42905
ASUN	9.30477	8.78506	9.27441	8.99977	9.09752	9.40286	8.9537	8.94476	9.28403	9.12947	9.36702	9.34673	9.26741	8.79212	9.01388	9.24028	9.43884	8.85171	9.04985	8.72889	9.57429	9.25717	8.76747	9.25455	9.279	9.17784	8.81029	8.87018	9.35808	9.19556	9.34603	8.81835	9.07691	8.80429	9.12276	9.42044	9.05307	9.12242	8.76676	9.22839	8.92661	8.83478	9.02913	9.23399	9.14032	8.76173	9.19348	9.72646	8.90474
ASXL1	8.08788	7.96821	8.0206	7.98088	8.07383	7.97966	7.96612	7.82133	7.78076	7.6836	7.99744	7.68208	8.0206	8.00398	8.02504	8.0261	7.98581	8.1815	8.17554	7.84879	8.06423	8.07685	8.12867	8.05812	8.17227	8.22691	8.09705	8.23866	8.27799	8.03746	7.99158	8.12514	7.85213	7.72335	8.01334	7.98144	8.12442	7.94481	8.05052	8.11406	8.11045	7.82208	8.21017	8.09013	7.91369	8.02674	8.33064	8.05686	7.98611
ASXL2	7.89373	7.94194	7.73217	7.65086	7.49895	7.62765	7.73711	8.07579	7.9819	7.99976	8.28683	8.26581	8.03883	7.68477	7.80274	8.22659	7.70053	8.11905	8.11532	7.90237	7.94744	8.0568	8.24704	8.26352	8.49032	8.3076	8.1014	7.68216	8.16028	7.62994	8.11299	7.83076	7.75373	7.73098	7.7849	7.76083	8.01812	7.91801	7.57715	7.93485	8.12003	7.79051	7.84467	7.8664	8.08838	7.39493	8.25517	8.10667	8.00262
ASXL3	6.32543	4.48928	4.50005	4.49607	5.62745	4.18774	4.48859	5.73905	4.7073	5.74653	5.07496	4.83114	5.3359	4.42489	3.9232	5.29103	5.39108	4.47909	5.53708	6.35879	5.29641	5.61771	4.86227	4.84148	5.14067	4.96784	4.9509	5.28636	5.11445	4.74758	5.0575	4.90546	4.84909	4.81033	4.57869	5.06646	5.43983	5.19482	5.81912	5.24654	5.35417	5.03015	5.1106	5.35222	4.82037	5.20139	6.2423	4.81098	5.88882
ATAD2	6.39708	5.77996	6.97582	6.78789	6.94252	7.201	6.48651	5.65646	6.37107	6.42656	6.96506	6.28504	4.86237	6.1273	6.17862	6.90211	6.66808	4.97256	6.25425	6.63812	6.4006	6.82491	4.81132	6.04146	5.88876	5.18803	6.28597	6.25146	7.02981	6.47108	6.01357	6.05501	6.79843	7.57481	6.77599	6.45706	6.98423	6.5127	5.86136	6.2476	5.6274	6.34234	5.50678	5.51476	6.56365	7.20443	6.00066	6.75734	5.35256
ATAD2B	6.82535	6.98564	7.15737	7.12361	6.72222	7.00359	6.75608	6.62732	7.1526	7.19073	7.126	7.10302	6.39769	6.30434	6.60889	6.92977	6.82609	6.70302	6.72911	6.4391	6.62803	6.57821	6.25862	7.38726	7.18268	7.09236	7.11728	6.83265	7.16139	6.77098	6.90888	6.92814	6.69273	6.90457	6.78735	6.6802	6.71482	6.67774	6.20256	6.8419	6.55707	6.43094	6.71138	6.39815	6.92687	7.26234	7.1242	7.10357	6.69254
ATAD5	6.0783	5.604	5.80816	5.43159	5.73264	5.76481	6.13755	5.77607	5.43876	5.85063	6.10269	5.26074	6.02857	5.41186	6.23815	5.74954	6.19108	5.95346	5.8811	6.38466	6.15473	6.2395	6.03879	5.40905	5.56583	5.94688	5.64717	6.4132	6.03362	5.91457	5.88991	5.92491	6.22044	5.90341	6.00128	5.94217	6.38634	6.09436	5.5524	5.86737	5.65825	5.90119	5.39755	5.43414	5.78515	6.31041	5.57323	6.42208	5.7279
ATAT1	6.76323	6.50958	6.14289	6.3837	6.1342	6.42865	6.22787	6.74273	6.34744	6.41143	6.43142	6.58656	6.71881	6.42962	6.73878	6.79509	6.60707	6.75205	6.66381	6.46175	6.19802	6.81269	6.62941	6.32592	6.51767	6.73608	6.6495	6.83619	6.38053	6.30065	6.66099	6.73189	6.6072	6.2927	6.45826	6.3128	6.81802	6.77381	6.312	6.47332	6.71167	6.25775	6.59123	6.12029	6.50878	6.67082	6.36758	6.51897	6.86867
ATF1	8.3207	8.92466	8.87109	8.82067	8.3226	8.18196	8.40036	8.4867	8.66413	8.31364	8.62097	8.54137	8.26554	8.9223	8.19826	9.02951	8.68473	8.60202	8.87589	8.38202	8.69269	7.45617	8.14902	8.5712	7.7957	8.40995	8.29254	8.10733	8.61453	8.68153	8.94335	8.60559	8.30003	8.60919	8.3425	8.83613	8.43739	8.47632	8.4975	8.74691	8.57284	8.34978	8.30444	8.12543	8.58799	8.5854	8.51678	8.88182	7.54848
ATF2	7.06852	7.12375	7.06108	7.27446	6.90193	6.81036	7.09486	6.98825	7.23882	6.69952	6.60222	6.78783	6.63696	7.29652	6.94986	7.57968	7.30973	7.18158	7.41742	7.23707	7.3628	6.91123	7.16171	7.25676	6.8657	7.22222	6.84486	6.88484	6.9827	7.12966	7.45881	6.87637	6.9518	7.33381	6.33386	7.27068	7.28602	7.1449	7.16993	7.13133	7.18642	6.80437	6.96145	6.74731	7.09964	6.64741	7.0329	7.31034	6.81139
ATF3	6.34718	7.02532	7.53257	7.92221	7.47675	8.60398	9.30232	6.7142	8.48509	8.40111	6.89951	7.9844	8.98888	7.23944	6.86421	7.17272	7.45569	6.72604	6.78479	8.13449	7.1092	7.62136	7.23187	6.98575	7.01593	6.88127	7.0165	10.0109	8.30429	7.54995	7.26812	7.23017	7.76	7.76425	9.27311	8.23125	7.25089	9.82652	7.05981	7.39544	7.1732	7.96128	6.5594	6.85597	7.92505	6.98418	7.95507	8.59731	7.45708
ATF4	12.3911	12.3181	12.1686	12.1941	11.9622	11.7493	12.2959	11.8564	12.1869	11.987	12.1406	11.9036	12.3515	12.1941	12.2605	12.2371	12.5732	12.3122	12.361	12.1642	12.1432	12.1999	12.2191	11.909	11.7543	12.0152	12.0388	12.1668	12.5596	12.3152	12.2771	12.1223	12.4761	12.0966	12.4256	12.132	12.0259	12.4583	12.2308	12.2132	12.1452	12.1837	12.1094	12.3152	12.1868	12.3555	12.4761	12.5327	12.0798
ATF5	6.52887	6.24077	6.93302	6.54009	6.54131	6.79582	7.68989	6.47388	7.40805	6.68969	6.5041	7.06733	8.5977	6.44262	6.8625	6.19264	6.48965	6.4684	6.40777	6.86211	6.50587	7.08571	6.52123	6.43165	6.52793	6.50027	5.9931	6.25154	7.19305	7.85202	7.2601	6.36725	6.7173	6.43647	7.25857	7.73188	6.28288	6.80118	6.61062	6.73283	6.13615	7.47154	6.63257	7.3667	7.02506	6.83812	7.48384	6.90956	7.11392
ATF6	8.22161	8.24026	8.42826	7.97559	8.2257	8.00987	8.01139	7.95028	8.6391	7.72519	8.16417	7.87898	8.35192	7.7434	8.15078	7.75944	8.44349	8.43561	7.83463	7.75407	7.97928	7.57562	8.083	7.70091	8.66135	8.568	8.30074	8.42532	7.78104	7.84702	7.72226	8.46785	7.7908	8.16864	8.54644	7.60476	8.165	8.03116	8.09466	8.14184	8.1595	8.24603	8.31951	7.92949	8.10657	8.39004	7.73021	7.94031	8.19003
ATF6B	5.93767	6.09066	6.53506	6.37792	6.51294	6.29393	6.73178	6.55685	6.73194	6.16196	6.82256	6.45959	6.77948	6.52352	6.17129	6.73704	6.51841	6.82373	6.69223	6.60312	6.36754	7.00625	6.76286	6.75291	6.85798	6.74215	6.67565	6.75878	6.48623	6.72852	6.60651	6.81689	6.34055	6.35793	6.67565	6.47584	6.6037	6.38789	6.55214	6.49138	6.57416	6.57416	6.80836	6.27864	6.41863	6.66053	6.4833	6.18864	6.66587
ATF7	6.15217	7.11601	6.57223	6.8081	6.82719	6.6822	6.84627	6.85096	6.74707	6.22185	6.75403	6.5543	6.53982	7.14073	6.56517	6.96515	7.06394	7.00218	6.37061	7.13585	6.88521	6.90872	6.58623	6.86373	6.95214	6.87623	6.49789	6.89966	6.83068	6.34413	6.62611	6.90841	6.72917	6.86204	6.91651	6.81494	7.17481	6.71026	7.01552	6.50492	7.21544	6.72917	6.63921	6.80016	6.88073	6.79049	6.41853	6.60098	6.99306
ATF7IP	7.98673	8.13875	8.26368	8.62931	8.43929	8.2174	8.25751	7.98715	8.76284	8.0938	8.41826	8.34563	8.54226	8.2703	8.30844	8.13355	8.40592	8.148	7.76986	7.94328	8.12314	8.31269	8.34435	8.32801	8.30099	8.39222	8.26639	8.11977	8.44385	8.31445	8.4627	8.2932	8.13267	8.30006	7.90924	8.03192	8.27859	8.51504	8.35869	8.17112	8.1582	7.92593	8.42133	8.49475	8.64494	8.02264	9.00161	7.92302	8.06243
ATF7IP2	6.00275	6.0109	7.02176	5.71455	6.5708	6.03354	7.15578	5.68987	6.74998	7.29916	5.82191	5.63443	6.12034	6.51561	6.05254	6.98927	5.84847	5.73203	5.94977	5.55295	7.17986	7.15659	6.45836	7.04578	7.02337	6.40321	7.0042	6.30594	6.74369	6.60188	6.42292	6.95568	6.8492	6.59392	6.25599	5.59271	6.90963	7.11962	5.87603	6.93791	6.2035	5.83719	6.38835	6.51853	6.47695	5.78732	6.65741	5.67387	6.59499
ATG10	6.57188	5.34166	6.00112	6.09746	5.93203	6.27704	6.15927	6.13841	6.08819	6.55065	6.47234	6.16332	6.04695	4.94477	6.89592	6.7247	5.85261	5.86703	6.55766	6.68523	6.32763	6.2403	4.40115	6.28807	7.15969	6.33211	7.03088	5.87404	6.07451	5.92214	5.61702	6.47175	5.85772	6.86451	6.48128	5.56586	6.36912	6.24928	5.7825	6.59096	6.46611	5.52389	6.44577	5.27594	5.94076	6.15433	6.25298	5.81002	5.82515
ATG101	8.74299	8.64701	8.84543	8.51101	8.68331	8.58355	8.81634	8.29357	8.92039	8.76896	9.04531	9.26809	9.06167	8.93602	8.8279	8.26293	8.7561	8.6933	8.99539	8.53641	8.84501	8.29226	8.35421	8.75161	8.81501	8.70802	9.18218	8.79735	9.14087	8.75741	8.28944	9.01065	8.86863	8.79551	8.91965	8.49143	8.69274	8.47069	8.38124	8.93522	9.01514	8.70436	8.64809	8.70235	8.67089	9.1121	8.756	8.70503	9.44198
ATG12	8.12398	8.32979	8.3886	8.35161	8.30254	8.27418	7.91145	7.47622	8.22124	7.89221	7.99663	7.76971	8.13056	7.75582	7.60224	7.85823	8.18511	7.92088	7.95846	7.7951	7.9373	7.61971	7.9426	7.90774	7.40955	7.99701	7.90314	8.06726	7.85085	8.22326	8.39107	7.88627	7.63565	7.99523	7.49389	8.45137	8.00311	8.43456	8.13461	8.40609	7.79409	8.29712	7.91224	8.09069	8.04841	7.74975	7.91998	8.14034	7.58565
ATG13	8.78185	8.3792	8.71602	8.26415	8.34363	8.63724	8.40078	8.49868	8.57532	8.20375	8.62955	8.30134	8.73123	8.45332	8.41441	8.33725	8.50241	8.56994	8.41901	8.55011	8.04343	8.91122	8.56802	7.90538	8.5921	8.20837	8.39514	8.4966	8.25246	8.66478	8.12122	8.52373	8.58399	8.43263	8.64751	8.37865	8.28948	8.17768	8.28081	8.40554	8.28849	8.91399	8.35856	8.60964	8.72938	8.74063	8.45673	8.40153	8.85667
ATG14	8.94103	9.38563	9.27782	9.27836	9.05996	8.95293	9.29305	9.08136	9.14165	9.04444	8.88773	9.50641	9.09177	9.33261	9.06496	9.71077	9.47494	9.37009	9.60074	9.09177	9.60972	9.03744	9.46045	9.35931	9.3385	9.59114	9.38779	9.60749	8.73642	9.25529	9.13701	9.54332	9.07639	9.54332	9.15525	8.89473	9.45965	9.18114	9.32152	9.08267	9.03827	9.71224	9.29692	9.29237	9.0938	9.73673	9.33819	9.14738	9.1069
ATG16L1	6.90275	6.35255	5.6461	5.18401	6.62961	6.6307	5.18017	5.40025	4.80959	4.70717	6.50532	5.35156	5.43119	5.15713	6.07459	6.06893	6.4868	6.64856	5.0205	6.31685	5.22128	6.83258	6.15063	5.59589	6.8527	6.84719	6.98221	5.98037	7.11583	6.36198	5.8656	6.97895	5.26667	5.55691	6.44307	5.076	6.20494	6.7377	5.46998	5.7806	6.17172	5.8164	5.8874	5.7408	6.14107	6.22736	6.42214	5.3718	6.00771
ATG2A	8.94054	8.95829	9.01982	8.7828	9.60793	8.71531	8.88603	8.96341	9.03991	8.77599	9.00514	9.06604	8.94809	8.97981	9.12896	8.6313	8.52034	9.04391	8.75872	8.60829	8.50561	9.23494	9.25809	8.81028	9.55038	9.06143	9.21918	8.73722	8.93307	8.59065	8.789	9.30239	9.0682	8.67454	8.97325	8.4376	8.90765	8.91048	8.62453	8.8888	9.01025	8.85197	9.04802	8.9708	9.38444	8.88804	9.17571	9.04018	9.54667
ATG2B	8.13361	7.95622	7.5635	7.28237	7.48595	7.4956	7.39889	7.5635	7.72947	7.43727	7.54148	7.21248	7.32255	7.57739	7.61127	7.71477	7.12517	7.48102	7.5558	7.84456	7.80998	6.86832	7.44389	7.46786	7.86593	7.85882	7.57449	7.62922	7.36423	7.43811	7.19727	7.52173	7.57665	7.88447	7.29051	6.69713	7.7839	7.43295	6.91083	7.38621	7.62684	7.7412	7.67984	7.45945	7.63829	7.93473	7.54309	7.71399	7.65597
ATG3	8.20311	8.38776	8.2685	8.42576	8.50684	8.52588	8.26173	8.22367	8.51167	8.47034	8.55821	8.42671	8.13765	8.1844	8.18029	8.61666	8.36976	8.12326	8.29355	8.07795	8.51447	7.60355	7.98582	8.03339	8.1927	8.03483	8.15409	8.15647	8.41703	8.38824	8.61162	8.08728	8.2834	8.18413	8.20257	8.8178	7.91866	8.23953	8.20863	8.35602	7.9444	8.04162	7.84291	8.34487	8.49265	8.67463	8.14215	8.22691	8.54591
ATG4A	8.15197	8.32411	8.15599	8.22531	8.18931	8.12697	8.24154	8.4694	8.43145	8.0593	8.31921	7.77978	8.43734	8.08053	8.19924	8.21786	8.18286	8.07293	7.87894	8.39985	8.39985	8.30111	8.59117	8.0672	8.64222	7.82406	8.26699	7.84992	8.17411	8.30256	8.19045	7.97413	8.35061	8.14939	8.10684	8.41733	7.96869	8.29717	8.02653	8.48584	8.07737	7.90649	7.95139	8.104	8.36498	8.11319	8.05458	8.23829	8.13754
ATG4B	8.16769	8.04464	8.2013	8.23323	8.43078	8.31206	8.05996	8.34316	8.20527	8.16893	8.12755	8.00294	8.25726	8.09677	8.05494	7.17807	8.20622	8.12768	8.01056	7.79912	7.77485	8.04464	7.87663	7.85996	8.58338	7.90495	8.42117	8.07301	8.01495	7.82927	7.62944	8.22807	8.1048	8.25834	8.25455	7.56208	8.18627	8.19374	7.86991	7.87991	8.19595	8.04292	8.3358	8.22807	7.96738	7.92099	7.91929	8.20369	8.4098
ATG5	8.5637	8.48973	8.58454	8.3744	8.31551	8.38852	8.4837	8.3267	8.60083	8.17921	8.43062	8.33726	8.58917	8.56243	8.53335	8.61914	8.43638	8.2804	8.46968	8.61486	8.79751	8.44949	8.6587	8.39257	8.12969	8.24475	8.191	8.35747	8.56113	8.69285	8.65851	8.50693	8.54035	8.53628	8.32032	8.61393	8.52345	8.56524	8.6728	8.64811	8.47444	8.39513	8.35491	8.42031	8.5028	8.59051	8.28569	8.57241	8.06941
ATG7	7.35918	7.09901	7.37533	7.06898	7.22944	7.06596	7.14303	6.7073	7.53582	7.4245	7.58927	7.00486	7.30942	7.14823	7.00757	6.9685	6.98608	7.37911	7.15166	6.97108	7.11698	7.3924	6.95235	7.11601	7.29386	7.20765	7.13029	7.10778	7.24909	7.48594	7.18118	7.39806	7.37301	7.09153	7.52789	6.98548	7.4305	6.84449	6.94318	7.312	7.20185	7.58667	7.16856	7.11427	7.08838	7.0024	7.25639	7.18283	7.02133
ATG9A	8.65164	8.408	8.741	8.25484	8.73595	8.62129	8.71407	8.60683	8.62287	8.3435	8.741	8.54883	8.83167	8.60751	8.56174	7.93008	8.39095	8.6398	8.64256	8.50868	8.5373	8.68278	8.59388	8.6526	9.02738	8.72208	8.71088	8.58476	8.25288	8.38682	8.19379	8.49785	8.64657	8.51489	8.97565	8.31265	8.55633	8.384	8.22539	8.29421	8.56116	8.61778	8.35784	8.55153	8.40718	8.51091	8.53822	8.52421	8.74541
ATHL1	5.07862	6.73551	6.07101	6.57121	6.56944	6.2013	6.81426	6.57034	6.54926	6.25214	6.62316	6.77114	4.73861	7.13184	5.08976	7.08656	7.03152	6.35207	6.21666	5.39315	6.27379	7.19951	6.23186	5.9391	5.19295	6.15709	5.5313	5.99008	6.25925	7.70955	6.4913	6.08334	6.50908	6.27892	5.53389	6.31967	5.25085	6.97089	6.80064	6.15732	5.61494	6.41321	6.22246	6.85409	6.07681	7.16712	7.76347	6.49635	6.02507
ATIC	9.88942	9.62821	9.85932	9.74292	10.1396	10.0066	10.1583	10.083	9.89673	9.51149	9.82321	9.82593	10.0873	9.47498	10.2201	10.0354	10.0346	9.83412	10.3132	10.1183	9.86549	9.47046	9.74604	10.0674	10.2371	10.0441	9.60484	9.65004	10.3459	10.3019	9.65048	9.73756	9.83164	9.6481	10.1305	9.97773	9.75433	9.6352	9.89575	10.3395	9.51663	10.048	10.1468	9.97965	10.0182	9.44804	10.2608	9.86151	10.1133
ATM	6.52653	6.73065	6.6781	6.64599	6.59172	6.89117	6.39899	7.01813	6.59047	6.76673	6.39374	6.59532	6.48596	6.63225	6.38839	6.84117	6.69038	6.66721	6.79942	6.49577	6.83718	6.17508	6.54674	6.96155	6.66169	6.81485	6.62972	6.58642	6.62094	7.17503	6.93409	6.62716	6.54667	6.67273	6.52887	6.63086	6.56759	6.90082	6.3138	6.71486	6.53172	6.57972	6.74202	6.71282	6.49322	6.19381	6.93455	6.42667	6.34745
ATMIN	8.46721	8.39412	8.52052	8.27237	8.28126	8.41924	7.94674	8.32355	8.4826	8.32143	8.46076	8.39603	8.30636	8.34626	8.43242	8.61396	8.52726	8.2927	8.40545	8.52151	8.46618	8.49586	8.50088	7.97949	8.46617	8.38646	8.40125	8.43835	8.21054	8.17713	8.10092	8.59382	8.2389	8.39549	8.38761	8.33287	8.41137	8.23652	8.32343	8.34301	8.31569	8.48557	8.3481	8.39845	8.49227	8.82911	8.31208	8.30622	8.49148
ATN1	6.84617	6.97824	6.84094	6.63992	7.33546	6.84661	7.12635	7.2389	6.64259	6.85242	6.88922	6.79373	7.11226	6.45785	6.61637	6.58018	6.73237	6.73832	6.54421	7.22385	6.76636	7.2203	6.87673	6.62505	6.94175	6.87453	6.5909	6.8706	6.64949	6.55118	6.79183	6.92148	6.53506	6.81217	6.99759	6.76676	6.83454	6.76052	6.95642	6.49544	6.86256	7.21154	6.7614	6.88613	7.34735	7.15493	6.8656	6.79869	7.34867
ATOH1	4.54645	4.9751	4.21388	4.60368	4.73722	4.47024	5.3036	5.26434	4.51748	4.24966	4.10344	4.43266	4.52918	6.40879	4.98519	4.86094	5.746	4.90127	4.8982	4.74434	4.63787	5.59091	5.20742	4.77027	5.44864	5.29844	3.94499	5.28596	4.51855	4.42243	4.96167	4.26749	5.03703	4.17846	5.08877	4.48432	5.14175	3.80611	4.68053	4.38955	5.6547	4.78982	5.95072	5.11306	4.42923	5.02652	4.98942	4.96167	4.89114
ATOX1	9.58445	8.86961	9.43286	8.79005	9.39167	9.954	8.03472	9.04102	8.62231	9.76711	10.5627	10.1832	10.0815	9.38574	9.32626	8.29242	8.21329	8.34537	8.22241	9.53737	9.7923	9.81188	9.61202	8.80704	8.82817	8.1324	8.76165	8.2452	9.23751	10.3188	9.65609	9.29655	9.83279	8.42064	9.23751	10.4943	8.7349	8.98197	9.21849	9.79063	8.70587	9.60542	8.85616	10.272	9.47208	9.17266	10.1212	9.14808	9.14299
ATP10A	6.11918	5.92252	6.32992	6.31737	6.20721	6.06159	6.7224	6.16709	6.46076	6.38571	6.33734	6.72023	6.66168	6.10892	6.12555	6.33139	6.53724	5.95285	6.44115	5.65704	5.21982	6.15395	6.6818	5.79679	5.61716	5.52072	5.79643	5.70026	6.24564	6.12101	6.68127	5.61321	6.09781	5.95741	5.90115	6.99355	5.97077	6.25403	6.73502	6.61457	6.46922	6.52659	5.99637	6.14598	6.40099	6.25068	6.50145	6.46729	6.2119
ATP10B	7.39419	7.12377	7.12389	7.05946	6.93031	6.86156	7.82167	7.77735	7.13378	7.35804	7.63	7.34866	6.99753	7.77045	7.60028	7.56556	7.39906	7.72869	7.52533	7.74935	7.77045	7.14117	7.38489	6.94578	7.60094	6.91545	7.44099	7.14444	7.51758	7.36452	7.4468	7.77111	7.76898	7.24288	8.02551	7.22714	6.85886	7.18826	6.84036	7.57537	6.8748	7.5671	7.16466	7.73131	7.94998	7.84193	7.35974	7.32924	6.98054
ATP10D	8.27957	8.70472	9.05512	9.1062	9.10849	9.37567	8.81519	8.89081	9.06662	9.46735	8.79674	9.18789	9.16116	8.75632	8.36787	8.73907	8.81324	8.43386	8.45261	8.24044	8.49588	7.67985	8.50222	8.69775	9.0804	9.41621	8.70792	8.68058	8.83643	7.69104	8.81737	8.76609	8.66684	8.59067	8.60659	8.60659	8.27982	8.50153	8.31442	8.75254	8.62348	8.50341	8.58124	8.91309	8.9756	8.337	8.96682	8.88717	8.30607
ATP11A	6.20211	6.39295	6.02203	5.94001	6.23441	5.94866	6.08306	5.7682	5.90514	4.88556	5.23604	5.11165	5.98265	6.20266	5.64708	5.37906	5.88596	5.87743	5.72692	5.91004	5.25364	6.2695	5.94016	5.69301	6.10929	6.08505	6.18326	5.90494	6.04378	6.02944	5.95373	5.96606	5.24417	5.6007	6.12002	5.87905	5.50161	5.80555	5.25092	5.64917	5.70758	6.29712	6.02057	5.24813	5.94609	5.94758	5.80771	6.32965	5.43365
ATP11B	7.97577	7.7485	8.01496	7.72382	7.24994	7.55636	7.51429	7.18365	7.70875	7.79992	6.77015	8.00086	7.38472	7.51719	7.77501	7.96079	7.79847	7.05831	7.15304	7.1366	7.86992	6.88182	7.68604	7.34068	7.48951	6.97658	7.59407	7.21919	7.48848	7.47432	7.4527	7.60784	7.75025	7.53256	7.60323	7.6607	7.38263	6.9943	6.8791	7.40044	7.32708	7.51828	7.09609	7.77803	7.49699	8.02706	7.09494	8.1759	7.22916
ATP12A	5.76025	8.03915	7.37091	6.57555	7.22329	7.18393	7.52108	7.54653	7.12767	6.43113	5.57693	7.57062	7.20347	7.24753	6.81561	7.36058	7.19461	7.69717	6.18137	5.74032	6.74262	6.92374	7.19854	7.69049	7.57953	5.70825	7.2706	5.94266	6.4126	5.7867	8.12347	6.23637	7.63707	7.08107	5.94199	6.48395	6.05583	7.29444	5.58293	6.81644	6.51694	6.04848	6.66298	7.13112	7.75937	5.8424	5.48833	8.40663	7.84515
ATP13A1	8.76989	8.79248	8.6755	8.74024	8.64498	8.50813	8.51738	8.7073	8.77097	8.5546	8.65616	8.50447	8.75757	8.6316	8.54206	8.17444	8.44369	9.08286	8.73149	8.35755	8.30746	8.71009	8.24574	8.39955	8.77324	8.23615	8.44565	8.28839	8.44319	8.90654	8.78007	8.49091	8.67073	8.24878	8.79188	8.80332	8.41729	8.40882	8.32294	8.66772	8.46763	8.80968	8.33002	9.02149	8.84794	8.65767	8.97661	8.55785	8.73614
ATP13A2	5.78031	5.86493	6.18518	6.73864	7.1649	6.95871	6.19616	5.93869	6.861	5.34522	5.01343	5.66065	6.87216	6.24155	5.65444	5.35477	5.68594	6.14068	5.38121	7.08831	4.86062	7.76859	7.46319	6.47962	6.35636	5.17587	5.56272	5.68399	6.76846	6.2615	6.16438	5.60359	5.52016	5.74731	7.18868	6.85131	5.47455	5.14876	6.10222	5.63217	5.01933	6.13193	6.17415	6.8603	6.58476	5.98199	6.19162	6.67346	6.57932
ATP13A3	8.00699	7.96973	8.11782	8.29928	8.01514	8.61675	8.03002	7.91515	8.47915	8.52805	7.74539	8.31814	7.44646	7.80033	7.55978	7.78649	7.90127	7.92232	8.0309	7.87381	8.29203	7.82439	7.7369	8.33932	8.10379	7.62463	7.91056	7.99386	8.7073	8.00232	8.18767	8.0293	8.30468	8.00426	8.07868	8.42067	7.90463	8.16871	7.8102	7.8766	8.04025	7.37799	7.85506	7.93345	8.08052	7.68726	8.02992	8.64258	8.0154
ATP1A1	11.1419	10.5799	10.956	11.4237	10.6885	11.8102	11.1255	10.9287	11.5141	11.4095	11.6639	11.6696	11.5277	10.6142	10.3156	10.0791	10.5888	10.7829	10.2718	10.4528	9.94035	10.5081	10.9207	12.0958	10.4526	11.2628	11.6168	11.4214	11.3013	10.9351	10.9201	10.4009	10.9143	10.38	10.8673	10.5002	11.2946	10.7555	10.9277	10.8438	11.1537	10.0404	11.1864	10.6862	10.2173	10.8551	11.1609	11.3806	10.6598
ATP1A2	8.63015	8.45118	8.66812	8.07996	8.62471	7.96252	8.02229	8.51802	8.01845	7.61756	8.14787	7.55665	8.26989	8.0866	7.88008	7.91716	8.18821	8.6476	8.29331	8.10934	8.0366	8.0366	8.30148	8.07583	7.96603	9.12012	7.8553	8.50258	8.36183	7.44117	7.65474	7.62195	7.82102	8.10832	7.40301	7.02977	8.88849	8.21346	10.2935	7.54782	8.80965	7.58848	8.57552	8.79329	7.49684	7.86898	8.68056	8.08961	7.86302
ATP1B1	12.2284	11.9883	11.5471	11.349	11.5832	12.2938	11.6184	12.569	11.5015	11.3582	11.6967	11.1298	11.5081	11.257	11.3707	11.4116	11.4334	11.5409	11.0573	11.6419	11.6004	11.9188	11.8166	11.8631	10.835	11.5012	11.9977	12.2239	11.7275	11.4906	11.3146	11.3259	11.0615	11.1172	11.4342	11.1019	12.3819	11.2639	11.9222	11.8109	12.4114	11.0607	12.2375	11.1862	10.4409	11.9776	11.3857	12.0215	11.4565
ATP1B2	6.61455	5.87059	6.55885	6.20166	6.3738	5.35429	6.08825	6.51784	5.74874	4.83832	5.23091	5.40325	6.39298	6.0098	5.64252	6.35218	5.49376	6.45616	5.00184	6.35749	5.64582	7.0981	6.65519	6.25209	6.7626	5.72492	5.00299	6.35107	5.59948	5.98756	5.21358	6.12073	5.84988	5.58935	5.78518	5.59258	6.38596	5.91938	6.34675	5.21572	6.57577	5.8631	6.01491	6.04859	5.27766	6.81872	6.4531	5.53803	6.73264
ATP1B3	8.51786	8.19428	8.54257	9.24503	8.87711	9.24642	8.35966	8.60411	8.63208	9.31792	8.55571	9.5175	8.44569	8.10329	8.46276	8.4262	8.2942	8.2439	8.26633	8.39393	8.51305	8.09891	8.07062	7.90153	8.69129	8.57663	8.43855	8.60261	8.51838	8.26011	8.27722	9.30301	8.32623	8.84291	8.69347	8.3673	8.74704	8.22392	8.35917	8.39582	8.83623	8.52212	8.51447	8.0148	8.61372	9.3016	8.10706	8.57522	9.18424
ATP1B4	4.52232	5.49949	5.572	5.21919	4.79339	5.10947	5.19949	5.12039	5.53287	5.72993	5.29541	5.60454	5.87797	5.17122	5.25702	5.39501	5.42189	5.83636	5.38168	5.86826	5.56756	5.84991	5.87246	5.56562	5.85433	5.46171	5.71663	5.42581	5.20487	5.5053	5.30862	5.20777	5.53704	5.01638	5.6168	5.49546	5.87099	5.41765	5.27591	5.26646	5.58112	5.31417	5.07459	5.55863	5.40856	5.61161	5.60549	5.14808	5.60423
ATP2A1	7.93703	7.91719	7.88525	7.73447	7.8551	7.3558	7.79946	7.83506	7.62046	7.08289	7.28333	7.37033	7.81604	7.81604	7.77148	7.77148	7.83506	7.88525	7.8551	7.56171	7.75817	7.75817	7.73447	7.64522	7.62777	7.74367	7.49153	7.60363	7.40224	7.8584	7.70599	7.6533	7.8128	7.6405	7.62355	7.7799	7.60942	7.61846	7.55442	7.9696	7.94537	7.8246	7.37146	7.99277	7.67141	7.67366	7.41152	7.38198	7.77681
ATP2A2	9.78661	9.54721	9.4989	9.46243	9.18433	9.59681	9.72357	10.0259	9.50226	9.74032	9.71261	9.71261	9.75135	9.9083	9.77872	9.64595	9.84306	9.93809	9.81209	10.0632	9.67861	10.2263	10.1814	10.0315	10.1936	9.93729	9.85349	9.51899	9.80936	9.32722	9.45487	10.1598	9.81855	9.8597	9.79845	9.48128	9.9358	9.65715	9.59293	9.40731	9.98281	9.46414	9.78189	9.79945	9.7627	10.1255	9.51631	9.8447	10.1213
ATP2A3	5.17594	5.62971	5.08265	5.90138	6.14073	6.35292	6.57463	5.16537	6.10461	5.86999	5.14992	6.00055	5.34907	5.36958	6.61209	6.4718	6.31311	6.30249	6.27627	5.46518	5.90864	6.42052	6.56209	7.49869	4.94694	6.04957	6.29612	6.16894	6.20511	6.47867	5.68784	5.04092	6.03244	5.51285	5.47982	5.76484	6.61379	5.73289	6.2035	5.64155	6.26337	5.58877	6.18602	5.94044	4.94694	6.13694	6.05317	5.75952	6.41653
ATP2B1	8.10778	8.37648	8.26749	8.67676	8.43191	8.27854	8.33172	7.97329	8.53604	8.56504	7.96809	8.49823	7.74381	8.14978	8.08678	8.63335	8.6462	8.25587	8.63272	8.12126	8.64093	7.78505	7.95288	8.27303	8.84737	8.84859	8.38843	8.00966	8.90799	8.24061	8.1169	9.05877	8.1235	8.69771	8.26964	8.20764	8.6319	8.32528	7.94463	8.24356	8.66428	7.89001	8.41679	7.83748	7.94323	8.5126	8.26852	8.98956	8.38963
ATP2B2	5.47462	6.79668	5.32527	5.44928	5.53344	4.69008	6.10695	5.33761	5.7054	4.75296	4.47011	5.26837	5.43984	6.24009	6.26008	6.42296	6.39111	6.56958	6.64224	5.92948	6.44897	6.34743	6.51561	6.293	6.46213	6.16993	6.28594	6.12314	6.03612	5.61621	5.57503	5.96808	5.8053	5.99641	6.00614	5.87139	6.63269	5.26639	5.85703	5.51923	6.41509	5.34787	5.62266	5.71389	6.16993	5.92876	5.52127	5.72746	6.101
ATP2B3	3.8923	4.35246	4.31847	4.84272	3.91657	4.25077	3.96016	4.75337	4.65048	4.00208	4.37501	4.22169	4.50088	4.07894	4.50951	4.14954	4.6432	4.32004	4.34636	5.1749	5.05784	4.40833	4.61063	4.33778	4.36491	4.38466	4.26969	4.71137	4.27841	4.4248	4.45569	4.48087	4.68588	4.3923	4.04393	4.30243	4.37693	4.45315	4.48383	4.22854	3.99947	4.73651	4.43121	4.49182	4.36431	4.52881	4.36431	4.09289	4.73651
ATP2B4	9.25943	9.35555	9.055	9.58215	9.50384	9.89061	9.31572	9.29918	9.66958	9.8343	8.80176	9.33991	9.28681	9.56248	9.37233	9.58904	9.55763	9.38497	9.57598	9.62371	9.51978	9.69437	9.53614	9.76625	9.60117	9.85317	9.5245	9.60823	9.75003	9.16646	9.36858	9.7738	9.36559	9.62054	9.63091	8.86284	9.61533	9.50768	9.64276	9.58528	9.8988	9.64947	9.41011	9.66461	9.5982	9.35906	9.67961	9.55656	9.58428
ATP2C1	8.25242	8.33693	8.37653	8.08588	8.13747	7.99127	8.24686	7.52181	8.18353	7.98886	8.29843	8.25625	7.941	8.12001	8.37766	8.33726	8.17889	8.30143	8.44534	7.92392	8.54605	7.677	7.98624	8.08432	8.38735	8.03993	8.2682	7.85925	8.12693	7.87308	7.98167	8.53207	8.10018	8.2028	7.87795	7.94293	8.43899	8.16201	8.29978	7.99316	8.452	8.00036	7.97239	7.8874	8.03486	8.19234	7.88487	8.0563	8.17022
ATP2C2	6.07175	6.46463	6.26957	6.09502	5.95194	5.73714	6.74778	6.12159	6.39241	6.18701	6.51226	5.97672	6.51355	6.66965	6.45068	6.59183	6.40814	6.06998	6.21135	6.75592	6.52543	6.19133	6.54171	6.44395	6.80043	6.61184	6.7326	6.758	5.98049	6.2826	6.14547	6.78445	6.20154	6.70816	6.50776	5.69153	6.73466	6.02013	6.13728	6.30099	6.23106	6.52356	7.00893	6.12152	6.37493	6.33222	5.97732	6.18172	6.12266
ATP4A	5.19864	4.6768	5.16501	4.55655	5.21227	4.49868	5.43333	5.61906	5.56884	5.54724	5.92079	5.10059	5.45458	4.93113	5.25665	5.00737	5.2979	5.48265	5.56429	5.73167	6.03863	4.65855	4.55985	5.21816	6.02291	5.30977	5.04751	5.32696	5.07996	4.97398	5.37376	4.86846	5.29676	5.48145	5.17763	4.70292	5.88051	4.85895	4.66097	5.48313	5.16576	4.72432	5.14775	5.0421	5.58634	5.33269	5.28217	5.81273	4.71242
ATP4B	4.53606	6.0635	5.57368	3.56804	5.276	5.61015	5.5477	5.31783	5.91177	5.64965	5.38311	5.32613	3.65014	4.07714	5.73408	5.28735	5.25225	5.58335	5.63178	5.98953	5.26633	5.63835	5.96993	5.18648	5.86059	5.39676	4.35281	5.07774	4.55632	5.00902	5.0152	5.61178	5.34382	5.40598	5.31119	5.16116	5.41387	4.97734	5.13908	4.83839	5.44136	5.53545	5.47117	5.17868	5.75384	5.17246	5.45903	5.03209	5.72339
ATP5A1	10.4034	10.356	10.4128	10.2878	10.1872	10.2951	10.3774	10.625	10.2124	10.3774	10.192	10.3774	10.1521	10.4477	10.4605	10.4434	10.4343	10.3115	10.4871	10.5767	10.4605	10.3182	10.4034	10.3252	10.7647	10.3558	10.5022	10.5138	10.3951	10.1363	10.1007	10.4304	10.3387	10.5371	10.1482	10.0342	10.4923	10.4146	10.5334	10.2213	10.4054	10.2315	10.3826	10.1693	10.4094	10.3272	10.3502	10.1599	10.5092
ATP5B	12.3259	12.5838	12.378	12.3939	12.4628	12.378	12.5436	12.727	12.4005	12.4272	12.4578	12.3015	12.565	12.4511	12.6953	12.9478	12.4578	12.3412	12.6366	12.8798	12.727	12.801	12.7068	12.6688	12.958	12.755	12.8417	12.6249	12.5334	12.216	12.2563	12.7002	12.5749	12.6381	12.7002	12.0773	12.7715	12.5334	12.5178	12.2363	12.7715	12.2756	12.6187	12.2304	12.5749	12.3528	12.2812	12.4857	12.9371
ATP5C1	11.4153	11.5209	11.3467	11.3279	11.2836	11.3605	11.1225	11.5528	11.3206	11.2421	11.4752	11.5624	11.4055	11.3175	11.5485	11.6072	11.4387	11.3816	11.402	11.2782	11.4626	11.5209	11.356	11.5618	11.5145	11.3701	11.5505	11.5114	11.3189	11.4092	11.4509	11.3916	11.5033	11.4925	11.1335	11.1877	11.5033	11.5172	11.5231	11.3646	11.3627	11.3627	11.433	11.1173	11.4378	11.5063	11.2026	11.3079	11.4025
ATP5D	9.51601	9.47349	9.73692	9.3216	9.00588	9.30868	9.81048	9.84864	9.25973	9.0484	9.02596	8.90204	9.83071	9.59821	9.67254	8.95969	9.69792	9.79245	9.64072	9.87377	9.17789	10.0806	9.51826	9.68717	10.0085	9.6651	9.52863	9.51503	9.32	9.51014	9.00627	9.59188	9.67062	9.44992	9.81284	9.06745	9.52402	9.2032	9.48266	9.17585	9.68194	9.5764	9.61413	9.3559	9.56855	9.33477	9.02753	9.09139	10.1688
ATP5E	9.08949	9.22259	9.47812	8.99122	9.14857	9.1065	9.1752	9.29947	9.16347	8.98787	9.42409	9.37628	9.06292	9.33206	9.28784	9.41044	9.16347	9.1752	9.30905	9.31434	9.36221	9.04352	9.04941	9.28507	8.85714	9.16156	9.04564	9.13582	9.2911	9.39187	9.30328	9.06564	9.39805	9.21855	8.97425	9.18672	9.17536	9.21715	9.38309	9.1248	9.10531	9.38288	9.19985	9.10324	9.29786	9.16612	8.95611	9.09533	9.72071
ATP5F1	10.0273	9.87257	9.97311	10.1814	10.109	10.1678	9.84556	10.2528	10.0525	10.1502	9.99826	10.1678	9.86749	10.0155	10.1311	10.3343	10.2349	10.1039	10.0608	9.96853	9.99826	9.99826	9.83827	10.0083	9.97465	9.99214	10.0763	9.98726	10.0912	9.7406	10.1274	9.82222	10.115	9.99083	9.92379	9.98161	10.232	10.1511	10.2353	9.9506	9.98373	9.78962	10.0345	9.97658	10.1797	10.1043	9.82319	10.0941	10.1878
ATP5G1	10.0571	10.1646	9.94963	10.3417	9.65294	9.68157	10.1861	10.198	10.0632	10.0328	10.0256	10.1969	9.66503	10.3346	10.5765	10.4798	10.3417	10.296	10.3376	10.4469	10.3975	10.4818	10.1767	10.2373	10.4178	10.0718	10.105	10.1292	10.1273	10.2029	9.64426	10.3437	10.4744	10.3639	10.2864	9.58799	10.2365	9.92227	9.94635	10.006	10.0217	10.36	10.3955	9.92227	10.1994	10.0796	10.0023	10.0361	10.6972
ATP5G2	8.82918	9.16103	9.1754	9.1531	8.51379	8.8687	9.32206	9.10362	9.24193	8.89467	9.02979	9.07495	9.23004	9.49031	9.16359	8.89724	9.12985	9.49764	9.2871	9.25573	8.62382	9.50363	9.31691	8.82383	9.46194	9.3584	9.06332	9.4625	8.88515	9.31521	8.62831	9.1164	9.13019	9.24002	9.20082	8.41425	9.14569	9.06559	9.06363	9.044	9.24741	8.98265	9.1718	8.55628	9.24654	8.97043	8.85472	8.8654	9.45025
ATP5G3	10.8116	11.3634	10.9172	11.2131	10.648	11.0279	10.9633	11.0241	10.882	10.9108	10.9337	11.234	10.9398	11.345	11.176	11.3634	11.2822	10.7523	11.1422	11.1793	11.2187	11.4398	11.1326	11.2652	11.2615	10.9814	11.2028	10.7915	11.2529	10.886	11.0151	10.7215	11.4357	11.3269	10.8228	10.6182	11.1791	11.2437	11.2084	10.8914	11.2226	10.7171	10.8571	10.8283	11.1864	10.8616	10.7706	11.0988	11.4404
ATP5H	10.647	10.794	10.9636	10.954	10.691	10.4945	10.7096	10.7031	10.7435	10.609	10.8025	10.7031	10.6288	10.7759	10.8628	10.942	10.7291	10.6827	10.7291	10.6827	10.6549	10.6611	10.813	10.6929	10.8308	10.7383	10.8261	10.712	10.6628	10.523	10.8691	10.9471	10.8012	10.8269	10.6262	10.6971	10.6755	10.5596	10.7065	10.7869	10.6377	10.8671	10.7552	10.6168	11.0352	10.9649	10.7421	10.6659	10.8575
ATP5I	11.0379	11.3896	11.1261	11.1237	10.5551	10.9702	11.3958	10.8493	10.6888	11.1094	10.9	11.2091	10.8631	11.4631	11.5613	11.3316	11.4724	11.2145	11.219	11.4762	11.4631	11.4904	11.3565	11.4856	11.0164	11.1976	11.2544	11.248	10.894	11.0602	11.123	11.2638	11.1877	11.504	10.745	10.682	11.2638	11.4166	11.248	11.1304	11.3821	11.2147	11.199	10.9261	11.2964	11.5852	10.8524	10.9404	11.6308
ATP5J	11.6134	11.7705	11.572	11.7189	11.4011	11.4754	11.6814	11.9078	11.465	11.5933	11.578	11.6641	11.4296	11.8642	11.714	12.0912	11.8135	11.5755	11.7355	11.8135	11.8038	11.8299	11.6681	11.6478	11.4252	11.6271	11.6313	11.6628	11.5987	11.6415	11.5764	11.6031	11.7449	11.805	11.6141	11.3847	11.6598	11.7271	12.1701	11.6125	11.8014	11.5828	11.5046	11.4215	11.7164	11.7702	11.3582	11.6354	11.8461
ATP5L	11.6933	11.4745	11.6309	11.596	11.2619	11.6198	11.5465	11.7941	11.2101	11.6336	11.8284	11.6698	11.7663	11.7999	11.6698	11.8235	11.8454	11.5465	11.6698	11.8235	11.7794	11.8787	11.7475	12.0039	11.7291	11.7036	11.8313	11.7141	11.6542	11.6311	11.5107	11.7099	11.9135	11.9508	11.3764	11.3397	11.8648	11.829	11.7787	11.5915	11.8785	11.5627	11.804	11.2925	11.7366	11.7201	11.415	11.388	11.9409
ATP5O	9.72557	9.84861	9.62426	9.85102	9.58938	9.60803	10.0119	9.93258	9.54163	9.75437	9.84667	9.74616	9.83959	9.83093	9.91046	9.97681	10.0149	9.90584	9.98469	10.0485	10.0853	10.1751	9.80754	9.89408	9.97157	9.86319	10.1382	10.1389	9.89408	9.8979	9.71785	9.71662	9.90046	9.76783	9.61843	9.48026	9.92501	9.75361	9.77894	9.78673	9.80277	9.79591	10.0817	9.77027	9.84745	9.93209	9.54708	9.72877	10.1235
ATP5S	7.35538	7.17735	7.53422	7.27327	7.17735	6.66108	7.17142	7.46391	7.2385	6.87721	7.36925	6.92041	6.77937	7.56637	7.45726	7.48264	7.56057	7.37622	7.58061	7.3771	7.62242	7.40431	7.23654	7.51058	7.75412	7.4046	7.48955	7.3805	7.4723	6.92912	6.95647	7.79561	7.2464	7.4949	7.43029	6.89509	7.7012	7.29855	7.28157	7.39315	7.23053	7.10093	7.40707	7.01642	7.36566	7.12485	6.91839	7.06895	7.60617
ATP5SL	7.83979	8.18571	8.07723	8.13513	7.84285	8.01031	8.11172	8.21447	7.86434	7.97539	7.98267	8.26511	8.11702	8.36614	8.40788	8.55572	8.6221	8.0664	8.11666	8.38811	8.39919	8.22489	8.39063	8.21688	8.36799	8.08403	8.12904	8.26437	7.87289	7.99612	7.87951	8.13783	8.24003	8.18268	8.49386	7.79751	8.37955	7.85783	8.16458	8.00332	8.29271	8.48529	8.03575	8.06899	8.2379	8.12033	8.02854	8.03322	8.67619
ATP6AP1	9.82733	9.88865	10.1397	9.94477	10.4925	10.4522	10.4248	10.3674	10.4567	10.3179	10.1721	10.2504	10.5226	9.8264	10.0086	9.79839	10.071	10.174	10.2913	10.0905	9.9322	9.83898	9.92584	9.94558	10.5953	10.387	10.0135	9.83252	9.75592	10.3262	10.0482	10.0482	10.3715	10.1686	10.3133	10.1619	9.97948	9.75364	9.81166	9.99105	9.87385	10.0465	9.91416	10.4947	10.176	10.0465	10.5662	9.99105	10.11
ATP6AP2	8.88912	9.11041	9.05076	9.49321	9.43431	9.5472	9.04166	9.30087	9.25472	9.45265	9.05324	9.46576	8.84256	9.1085	8.975	9.24878	9.09679	8.99828	9.22909	9.10514	9.24228	8.60788	8.88016	8.78221	9.20614	8.9587	9.15023	9.09629	9.06934	9.08294	8.84743	9.48667	8.82386	9.03667	8.84206	8.94621	9.18821	8.80821	8.8072	9.1531	9.15964	9.3754	9.35641	8.90841	9.19582	9.28092	8.86235	9.16228	9.02709
ATP6V0A1	9.18951	9.00198	9.12512	9.14689	9.3901	8.58502	9.0077	9.21634	8.84108	8.59064	8.51455	8.06961	8.83629	8.78406	8.48329	8.46677	8.87924	8.87145	8.62281	8.97292	8.19886	8.99175	8.4892	8.57499	9.466	8.80219	8.66068	8.62309	8.75992	8.39977	8.26301	9.01372	9.11878	8.80657	8.67971	8.74276	8.66742	8.40891	7.87796	8.51167	8.81111	8.86855	8.7351	8.72454	9.07276	8.9082	8.93347	8.78913	9.72736
ATP6V0A2	6.77878	6.49918	6.8024	6.68185	6.73626	6.68305	6.52723	6.35243	6.95099	6.48121	6.42283	6.32324	6.51509	6.41904	6.26978	6.34681	6.47544	6.30023	6.11776	6.41144	6.3775	6.14349	6.40384	6.74052	6.66508	6.65031	6.96704	6.71758	6.30783	6.50898	6.30312	6.8862	6.45511	6.43281	6.50451	6.47058	6.46584	6.66939	6.17538	6.64453	6.27869	6.63061	6.5085	6.33681	6.42877	6.77402	6.26469	6.54785	6.51152
ATP6V0A4	6.72349	6.41748	6.31857	6.2723	6.2325	6.52514	5.44869	6.96499	6.46601	6.89187	7.05299	6.54835	6.17451	6.64689	6.80936	6.32279	6.97269	7.04823	6.56076	5.15744	6.67105	7.02329	7.58323	7.94911	6.24381	6.75348	7.66814	6.9772	6.91073	6.50094	6.3263	5.20165	6.63883	6.43499	6.32118	5.80192	7.35815	6.47436	7.07146	6.03175	7.23823	5.34598	7.13219	5.6049	6.43951	6.33246	5.89213	6.00089	7.04947
ATP6V0B	10.3243	10.0333	10.6478	10.3239	10.3169	10.5974	10.5641	10.558	10.7453	10.6256	10.8565	10.6995	11.1194	10.2805	10.5334	10.2475	10.2682	10.3347	10.3279	10.5141	10.4634	10.3547	10.3183	10.4618	10.9671	10.0135	10.592	10.2217	10.5421	10.509	10.5032	10.3163	10.8559	10.4996	10.5358	10.5185	10.3041	10.502	9.9878	10.3392	10.5726	9.96967	10.2532	10.5245	10.6828	10.3205	10.4817	10.4687	11.0219
ATP6V0C	11.0658	10.9763	10.9334	10.6958	11.0425	11.0873	10.8812	11.1176	10.8827	10.9266	10.8629	10.7184	11.0246	11.0992	11.1081	10.6285	10.8943	11.0978	11.0165	10.9984	10.6318	10.9917	10.5515	10.8416	11.4596	10.8002	10.9888	10.637	11.0487	10.8733	10.7001	10.6113	11.1883	10.8572	10.8173	10.8637	10.5576	10.7844	10.8086	10.8002	10.637	10.7821	10.5727	10.9371	11.1923	10.6921	11.014	10.8869	11.158
ATP6V0D1	10.3679	10.4327	10.7811	10.8067	11.2194	10.9751	10.8991	10.89	11.0545	10.9054	10.7009	10.6837	11.105	10.7927	10.9609	10.1249	10.7475	10.6917	10.7492	10.7557	10.3961	10.7745	10.8991	10.3766	11.0829	10.4845	10.4475	10.6783	10.5188	10.8236	10.6737	10.4809	10.9265	10.4868	10.8597	10.8336	10.5509	10.5003	10.5015	10.6273	10.3305	10.6304	10.7383	10.9755	11.0204	10.4652	10.9721	10.7163	10.8938
ATP6V0E1	9.16284	8.97857	9.22941	8.98613	9.1872	9.41157	8.95908	9.19367	9.01447	9.31613	9.35741	9.33835	8.79497	8.87607	9.09505	9.05067	8.85565	8.88627	9.03102	8.97276	9.21146	8.63659	8.8525	8.74051	8.82437	8.92184	8.81068	8.93016	9.16308	8.95331	9.397	8.86754	9.02221	8.75919	8.97594	9.40674	9.15802	9.17731	9.35122	9.43927	9.0884	8.91212	8.95188	9.29333	9.13316	8.98642	9.46683	9.28114	9.20025
ATP6V0E2	6.74837	7.63769	7.87471	7.41075	7.35879	7.51371	7.99357	7.79171	8.03089	7.61528	7.46544	7.91027	8.13546	7.86409	7.72163	7.88147	7.64848	7.73172	7.46725	8.00595	7.65467	8.17303	8.04593	7.99962	7.82144	7.95682	8.1094	8.01963	7.47045	8.00615	7.50177	7.67146	7.26169	7.40386	8.14087	7.28007	8.09863	8.08313	8.56098	7.69922	7.76158	7.51422	8.14468	7.68187	7.07123	7.42533	7.89905	7.36688	7.71786
ATP6V1A	10.0051	10.1304	10.0407	10.0839	10.0851	10.0562	10.1146	10.1572	9.83632	10.2105	9.85181	10.0956	9.59338	9.84887	9.69661	9.81452	9.97762	9.94564	10.1384	9.56464	9.97035	9.52318	9.69137	9.74441	10.2178	9.73903	10.2871	9.95365	10.0915	9.74737	9.91661	10.2018	9.84504	9.68232	9.80538	9.93135	10.0376	10.0643	9.69359	10.1523	10.0125	9.6741	9.90399	9.90166	10.2316	9.88798	9.90641	9.84876	10.1326
ATP6V1B1	4.41882	3.92584	5.08491	4.82618	6.0512	6.4997	4.23211	4.32084	5.09615	4.69154	5.34595	4.63227	5.76654	4.98725	5.35012	4.91396	4.38623	4.84512	4.2717	4.47073	5.02188	6.03526	5.98394	6.57823	4.53064	5.15449	5.66335	5.44069	5.05313	5.90212	5.29344	4.67273	4.83078	5.16641	5.14315	4.84611	6.14102	4.96858	5.10913	4.51976	5.57096	4.92405	5.80852	4.37193	4.09428	5.38203	4.5414	4.67796	4.60601
ATP6V1B2	10.7208	10.8137	10.8051	11.1935	11.0994	11.3416	10.7287	11.08	10.6749	10.9769	10.8511	10.7426	10.8059	10.7529	10.7164	10.7843	10.9423	10.98	10.6643	10.6717	10.7954	10.6808	10.9701	10.7528	11.3319	10.5696	10.9178	10.8171	10.9494	11.1442	10.873	10.7346	11.0988	10.7784	10.9387	11.3146	10.7194	10.6696	10.3035	10.873	10.5908	10.732	10.58	10.8891	10.8878	10.5545	11.0458	11.0988	11.1609
ATP6V1C1	7.94105	8.4011	8.40722	8.47533	8.21558	8.41079	8.25191	8.08793	8.31292	8.15266	8.10387	8.106	7.66198	8.05813	8.42867	8.51607	8.32217	7.97587	8.20145	8.18394	8.28512	7.74643	8.08479	7.84433	7.80279	7.75017	8.15395	8.17242	8.20136	8.37725	8.41276	8.03911	8.41045	8.25567	8.18317	8.57158	8.15001	8.03733	8.03755	8.4515	8.06973	7.95932	8.04629	7.9527	8.21012	7.82997	8.39677	8.6403	7.99515
ATP6V1D	8.5108	8.4993	8.59859	8.47321	8.57892	8.37789	8.18584	8.55666	8.25509	8.21383	8.50546	8.45675	8.30497	8.47675	8.57774	8.55543	8.32695	8.13791	8.23624	8.4622	8.58584	8.40852	8.6503	8.49525	8.59162	8.13742	8.5783	8.08233	8.54916	8.26903	8.26706	8.21621	8.63789	8.45234	8.29196	8.71705	8.31316	8.28906	8.20681	8.36724	8.27468	8.25625	8.25088	8.59162	8.70901	8.40688	8.37133	8.51261	8.68764
ATP6V1E1	11.1327	10.9134	10.8257	10.6611	11.0953	10.8826	11.0545	11.144	10.8433	10.7199	11.4865	11.2056	10.9576	10.8772	11.008	10.6322	10.7751	10.7038	10.8772	10.6663	10.8399	10.6328	10.9399	10.8507	10.7758	10.9255	10.9595	11.0249	10.7603	11.098	10.7622	10.7166	11.1578	11.0068	10.8407	11.1542	10.8017	10.6286	10.71	11.0711	10.6035	11.2344	10.7405	11.0111	10.915	11.1111	11.06	11.0477	10.7383
ATP6V1G1	9.94765	10.0305	10.0623	9.28116	10.0005	9.22527	9.22234	9.64069	9.72652	9.35895	9.8465	9.09272	9.43436	9.88817	9.43924	9.81138	9.83173	10.0562	9.75897	10.0088	9.63347	9.6503	9.77486	9.47783	9.48447	9.46494	9.48185	9.41014	9.58891	9.51564	10.2758	9.50492	10.0492	9.77869	9.54706	10.342	8.96732	9.73397	9.53526	9.94222	9.38117	9.31172	9.61041	9.18398	9.61715	9.58827	9.64488	9.60184	9.58266
ATP6V1G2	5.28893	5.69381	6.07046	5.51861	5.42111	5.7155	5.15034	5.71071	5.51861	5.88781	6.25489	5.42093	5.2266	5.40192	5.76915	5.86141	5.6789	5.87711	5.84588	5.77759	5.92002	5.14727	5.58685	5.53923	5.92115	5.4394	5.55772	5.85805	5.73535	5.83054	5.61098	5.49196	5.69179	5.47849	6.0936	5.33695	5.81869	5.63185	5.85121	5.57983	5.44812	5.39303	6.25802	5.20901	5.47373	5.5481	5.43335	5.83879	4.99604
ATP6V1H	7.39808	7.50215	7.95955	7.47212	7.58351	7.35548	7.50075	7.54213	7.65265	7.48059	7.81912	7.71722	7.74229	7.84855	7.89018	8.00528	7.62258	7.73199	7.55297	7.76572	8.09926	7.59576	7.92803	7.7048	8.20466	7.98831	7.76151	7.70764	7.73374	7.76261	7.4922	7.82599	7.75162	7.74741	7.22789	7.6023	7.60272	7.53382	7.35902	7.73829	7.57966	7.41165	7.26834	7.84894	7.9082	7.89646	7.92999	7.47108	7.61348
ATP7A	8.07601	8.5628	8.01246	7.74512	8.24429	7.94823	7.49964	8.22366	7.88243	7.67036	8.25781	7.71345	7.57066	7.91736	7.51406	7.71121	8.16973	8.09228	8.27052	7.80129	8.01284	7.73506	7.88469	8.17224	8.79529	8.84977	8.15296	8.05093	8.0611	7.56635	7.39158	8.42746	8.13938	8.46064	7.71692	7.29726	8.16048	8.07242	7.81325	7.89488	8.00043	8.09134	8.64462	7.58182	8.09644	7.83732	7.59831	7.6601	8.46208
ATP7B	6.09039	6.11613	6.35724	6.26375	6.18091	5.9162	5.69649	6.08783	5.94984	5.8729	6.42441	5.94256	5.62938	5.91861	6.20395	6.64853	6.102	6.39493	6.11252	5.91965	5.97835	6.22155	6.15155	5.97201	6.70484	6.36025	6.31113	5.78474	6.07624	5.86185	5.9931	5.96271	6.21578	6.26035	5.88478	5.85982	6.37971	5.83085	6.43295	6.15404	6.45247	5.65485	6.29573	6.04925	5.71595	5.63998	6.20385	5.72131	5.91032
ATP8A1	6.93357	7.33646	6.81701	6.67249	6.43809	5.63707	6.66319	6.23864	6.36891	5.83696	6.48761	5.44334	5.85777	6.70978	6.70067	7.11366	6.82836	6.81266	7.20702	6.56532	6.90694	6.68804	6.63592	6.75095	6.53855	6.41906	6.58819	6.44786	7.09618	7.39202	6.64375	6.46354	6.89483	6.58333	6.29315	6.40432	6.39794	6.98824	7.20865	6.67539	6.3078	6.44406	6.14337	6.26311	6.24424	7.17988	6.48416	5.95553	6.30075
ATP8A2	5.59356	5.25583	5.20238	5.21382	4.95459	4.12887	5.1208	4.84233	5.58056	4.70212	4.65161	5.03798	4.03176	5.35375	5.26511	5.69687	4.8079	5.67418	5.51225	5.41827	4.83885	4.91969	5.5091	4.98479	5.5348	4.82569	5.62545	5.37392	4.90033	4.77477	4.90651	5.17947	4.87929	5.26947	5.04851	4.39466	5.27949	4.91972	4.93563	4.68184	5.46048	4.71138	6.0871	5.10749	5.01956	4.91276	4.75281	4.7945	5.15156
ATP8B1	8.77403	8.57784	8.74893	8.79569	8.41697	8.4379	8.67761	7.70427	8.51991	8.28106	8.03256	8.26583	8.06031	8.04206	8.56563	8.59996	8.49959	9.13301	8.3088	8.6128	8.15089	8.40567	8.42977	8.60708	8.53351	8.7933	8.60467	8.72194	8.30087	8.04901	8.46297	8.75184	7.79935	8.12638	8.21594	7.93196	8.16309	8.61371	8.46088	8.0941	8.37823	8.10957	8.27565	8.47902	8.35029	8.56432	8.79025	8.46478	8.05998
ATP8B2	6.74391	7.58627	7.63425	6.59544	7.08246	7.33238	4.68985	6.67268	6.93852	7.43826	7.81248	7.57655	7.5068	6.62098	7.63945	6.68787	7.32408	7.12151	6.95898	7.70693	7.48759	7.07729	7.57795	6.79164	6.16507	7.15224	7.52628	7.03689	6.82966	7.85177	8.20127	7.06688	7.31434	6.23293	7.37209	8.76193	6.5317	7.67561	7.44178	7.2695	6.46568	7.5925	6.87667	7.95462	6.25818	6.77291	7.53206	6.97679	6.34416
ATP8B3	4.22515	3.82514	3.50243	4.2882	3.76495	3.12288	3.75818	3.99877	3.27917	3.8441	5.37502	4.52156	4.42543	4.41075	3.97179	4.27999	3.57832	3.90587	4.00215	3.98577	4.19989	4.43644	4.07515	3.80261	3.74097	3.67859	3.66212	3.17585	3.99786	3.67444	3.96802	4.072	3.89266	3.82323	3.48626	4.36158	3.73808	3.92698	4.35857	4.42253	4.27821	4.27388	4.16683	4.26402	4.4659	3.88979	4.3875	4.14915	3.83599
ATP8B4	5.77838	6.01483	5.9087	6.35258	6.36714	6.65443	5.3832	5.42509	6.26953	6.48524	6.19498	6.40056	5.0922	5.04244	5.96033	5.96107	5.57194	6.20741	6.2275	6.04683	5.98474	5.95167	4.22134	5.93527	4.49902	6.5568	5.3916	5.3306	6.00003	6.62885	6.83149	5.21333	5.99421	5.3528	5.07386	7.34097	5.15066	5.91589	5.52686	6.1888	5.43927	5.72869	5.41163	6.18642	5.98021	5.26877	6.59432	6.36057	4.74791
ATP9A	7.13851	6.60751	7.08452	7.64877	7.12495	7.85956	7.35973	6.96752	8.27515	7.98654	6.74565	8.39103	7.79667	7.02194	7.02298	6.33106	7.08237	6.58754	6.47376	7.06878	7.14626	7.11173	6.86834	6.8225	7.34599	7.42923	7.22818	7.30405	7.2063	6.51562	6.80476	7.01364	6.75324	6.72673	6.74367	6.66148	7.85175	7.82622	7.56392	6.58184	7.66708	7.47332	7.65472	7.56292	7.37576	7.13101	6.82128	6.58834	8.09144
ATP9B	6.46516	6.3198	6.38096	6.27706	6.10274	6.08282	6.3577	6.27152	5.84577	6.42051	6.59135	5.99383	5.89926	6.28333	5.96242	6.40481	6.54199	6.53925	6.58971	6.30194	6.6831	5.88499	5.7016	6.15059	6.75658	6.51949	6.47614	6.56922	6.35464	5.93057	5.9007	6.64175	6.2641	6.29887	6.48786	6.18107	6.39933	6.20524	6.12047	6.19637	6.61081	6.21349	6.16694	5.89988	6.35648	6.33781	6.07742	5.79124	6.48625
ATPAF2	6.89583	6.8128	6.90692	6.23388	6.7142	6.5348	7.02737	6.82488	7.03441	6.44698	6.82781	6.63627	6.8689	6.88737	6.96835	6.03392	7.06126	6.42874	6.63243	6.74692	6.63781	6.64482	7.20538	6.70571	7.23509	6.92141	6.88542	6.68165	6.67473	6.75307	6.66138	7.11736	6.81297	6.8421	6.82478	6.53234	6.66333	6.28636	6.30902	7.02171	7.00597	6.89294	7.05199	6.84306	7.22726	7.20694	6.51872	6.45512	6.96632
ATPIF1	10.0876	10.2223	10.3178	10.3279	9.71434	9.69883	10.1283	10.447	10.4109	10.3783	10.1644	10.2608	10.2608	10.7489	10.6665	10.234	10.3723	10.4456	10.1892	10.6515	10.4109	10.3629	10.5496	10.498	10.4205	10.3881	10.5823	10.2544	9.97091	10.1076	10.0962	10.301	10.5132	10.8091	10.2332	9.70206	10.3585	10.088	10.1002	10.4657	9.8535	10.235	10.4657	9.8903	10.443	10.7146	10.4254	9.99628	10.1893
ATR	7.6062	7.30261	7.40727	7.41111	7.40128	7.47847	7.12134	7.07369	7.33647	7.34852	7.60679	7.32885	7.05965	6.88887	6.57298	7.49677	6.91062	7.23621	7.20742	7.02326	7.13185	7.15764	7.19104	7.51586	7.32864	7.2365	7.08803	7.09546	7.81305	7.52232	7.65598	7.22244	7.22154	6.99266	6.71647	7.55151	7.12622	7.52315	7.24392	7.23341	7.0127	7.0331	7.03166	7.30594	7.15581	7.29796	7.14088	7.27908	7.06767
ATRAID	11.1805	11.3829	11.2572	11.1341	11.093	11.0248	11.2415	11.4022	11.1016	10.9125	11.5157	11.3547	11.3362	11.3261	11.4377	11.2525	11.5182	10.9785	11.341	11.0589	11.2503	11.198	11.1341	11.4365	11.4087	11.3958	11.1971	11.3375	11.1915	11.2504	11.026	11.3375	11.2651	11.3276	11.2857	11.0425	11.462	11.4881	11.3519	11.1695	11.406	11.3348	11.3261	11.016	11.1372	10.9189	11.2902	11.1755	11.4735
ATRN	7.94939	8.06323	8.19126	7.75645	7.85452	7.84356	8.11452	8.43062	7.92413	7.81704	7.72125	7.77757	7.93082	8.28179	8.4785	8.43273	8.27628	8.05488	8.10297	7.94939	8.3043	7.89214	8.16662	8.05265	8.62094	8.47764	8.4069	8.42553	7.66595	7.90305	7.6282	8.46981	7.94024	8.18181	8.38056	7.5308	8.21395	8.22643	7.73323	7.88056	8.14649	8.04157	8.57822	7.73402	7.96796	7.8517	7.54915	7.57361	8.10839
ATRNL1	5.16747	5.51173	5.05262	5.17587	4.9683	4.86312	4.89722	5.292	4.8668	4.87821	4.83738	5.05029	5.05238	5.0499	5.49565	5.20696	5.17548	5.08522	5.48217	4.88086	5.21886	5.08582	4.40113	4.95493	4.95945	5.27281	4.87867	4.89037	4.95155	4.97106	5.21874	5.24532	5.3574	5.33293	4.84532	5.00061	5.01864	5.07933	4.97252	4.64084	4.89719	5.43319	5.28688	5.03613	5.36724	4.96476	4.98176	4.87007	5.31352
ATRX	8.38645	8.83427	8.57469	8.73126	8.65232	8.5354	8.17926	8.65353	8.31904	8.57859	8.15504	8.35338	7.66331	8.778	8.65273	9.04606	8.55579	8.63252	8.96512	8.36665	8.52866	8.27853	8.35806	9.05842	8.1812	8.59894	8.97836	8.80642	8.65676	8.37784	8.58333	8.85284	8.30835	8.75919	8.57167	8.04729	8.735	8.77352	8.73111	8.69452	8.42343	8.20321	8.74957	8.16727	8.42796	8.60138	8.46496	8.30448	7.44802
ATXN1	7.29291	7.94024	7.18802	7.45823	7.57239	7.16855	7.24951	7.0445	7.33723	7.65632	6.84706	7.7189	7.29291	7.88623	7.69651	8.30183	7.72364	7.54805	7.74096	7.37732	7.83033	6.9894	7.59273	7.95414	7.43466	7.50989	7.77988	7.84604	7.57023	7.21838	7.74794	7.59157	7.35023	7.81929	7.8829	7.33269	7.46962	7.42618	7.26357	7.32353	7.57337	7.38905	7.87376	7.32944	6.85613	7.94376	7.29282	7.55438	7.18341
ATXN10	9.41185	9.25386	9.48682	9.51709	9.67893	9.81168	9.39549	9.63628	9.71121	10.1401	9.63628	9.87288	10.0021	9.53127	9.40146	9.64907	9.69889	9.62783	9.62025	9.54173	9.50681	9.67596	9.90255	9.7255	9.86031	9.984	9.83001	9.53802	9.61099	9.22878	9.51722	9.92494	9.58818	9.74353	9.45991	9.32263	9.82053	9.47771	9.94815	9.76577	9.85692	9.03136	9.78354	9.5576	9.54874	9.3062	9.5496	9.15004	9.48313
ATXN2	9.03002	8.68132	8.50804	8.30055	8.24794	7.41014	9.09934	8.74862	8.40739	7.99517	8.70553	8.44725	8.94163	8.66632	7.79398	8.75484	8.46647	8.16968	8.66221	8.56687	8.4823	8.82091	9.45454	9.12811	8.75797	9.34747	8.68014	8.81415	8.45058	8.17746	8.30634	8.86897	8.45142	8.86994	8.20337	7.85732	8.89823	8.99894	8.68515	8.30359	9.12759	7.91364	9.3211	8.61058	8.44881	7.90403	9.11542	8.41521	8.60909
ATXN2L	5.97198	5.69463	5.57436	6.06942	5.54845	5.7956	5.8246	5.86628	5.9334	5.64819	5.29885	4.93371	6.20102	5.65175	5.52835	5.88368	5.81631	6.20696	5.71309	5.6638	4.67928	6.55424	6.38805	6.34326	5.8614	6.23249	6.07649	5.6694	5.84419	6.03666	6.08731	6.13154	5.62376	6.07756	5.56609	5.65032	5.65274	5.9797	5.69562	5.48945	5.6621	5.58732	5.3215	6.1246	6.27559	5.9998	6.19019	5.82662	6.43078
ATXN3	6.14348	6.20755	6.33902	5.96088	6.19285	5.93841	5.92159	5.54508	5.9686	5.66068	6.31275	5.99831	5.85844	6.02332	5.97147	6.0774	5.80715	5.99344	5.84052	6.10792	5.91325	5.91341	6.11641	6.09139	5.98097	6.02766	6.08522	5.95998	6.04595	5.56007	6.00867	6.32405	5.89043	6.17174	6.13551	5.77002	5.94294	5.8123	5.79633	6.03269	6.08851	5.91528	5.99132	5.85524	6.04496	6.12012	6.13686	6.08175	5.76454
ATXN3L	5.20898	4.69491	4.97454	4.34014	3.92648	4.17078	4.71325	4.4665	4.5778	4.56081	4.74108	4.33654	2.40114	4.98512	5.1089	5.30521	4.87786	4.40692	4.6103	4.71908	5.38959	4.45067	4.58171	3.90228	4.63369	4.49807	4.26465	4.30535	4.32999	4.80558	3.98237	5.34308	4.86327	4.25819	4.63476	4.79253	4.70395	4.32044	4.66853	4.44614	4.95302	5.05609	4.27984	4.18163	4.76401	4.30035	4.8959	4.19391	4.99492
ATXN7	7.94179	8.36999	8.0771	8.23844	8.08472	7.69507	8.0528	8.06364	8.38493	8.09447	7.93468	7.89582	7.87086	8.02141	8.13372	8.62282	8.24334	8.21716	8.75148	8.13778	8.38231	7.91693	8.1849	7.79424	8.31244	8.14542	8.13571	8.47484	8.29893	8.57062	8.16306	8.42301	7.92577	8.16324	8.2848	8.24106	7.88469	8.19744	7.90712	8.16135	7.91386	8.33855	7.94699	7.96501	8.01716	8.84087	8.30583	8.06852	7.78246
ATXN7L1	5.0063	5.45735	5.57174	4.72262	4.89473	4.86016	5.19466	4.84552	5.49626	4.92699	5.15086	4.6763	5.31686	4.83604	4.7357	4.63771	5.05126	4.98036	5.09686	5.16499	5.14118	5.4997	5.3322	4.9556	5.14521	4.97732	5.26585	4.83968	5.21352	5.19387	5.18526	5.22317	5.02505	5.13684	5.2685	5.36223	5.06426	4.74194	5.04616	5.4416	4.71143	5.37621	4.62437	5.14771	5.08785	4.74918	5.51068	5.11798	4.70996
ATXN7L3B	9.41329	9.6806	8.99524	9.01374	9.33086	9.29774	9.59655	9.29195	9.36195	9.13025	8.98264	9.00575	9.36292	9.81086	9.70034	9.22159	9.54683	9.21328	9.40225	9.32532	9.11799	9.63951	9.39801	9.37376	9.56921	9.71609	9.3647	9.3253	9.28883	9.03002	9.12717	9.61875	9.18767	9.54492	9.3647	9.08085	9.66244	9.30739	9.33633	9.43077	9.68057	9.32488	9.92618	9.23627	9.60557	9.0997	9.35034	9.29851	9.71242
ATXN8OS	5.77464	6.08013	4.0832	5.48632	5.32332	5.63302	5.75618	5.86625	3.84469	5.72096	5.85108	5.48277	4.45684	5.91908	6.40193	5.93566	5.8205	5.96005	5.08069	5.95618	5.89192	5.17305	3.73772	4.06834	6.24893	5.17797	5.41572	5.93301	5.83043	5.58769	5.08016	5.3765	5.92901	5.66685	5.22321	5.03083	5.2012	5.62663	5.78551	5.24569	5.18684	5.68246	5.29054	5.13374	5.64816	4.59038	4.93457	4.83579	4.59785
AUH	8.92943	9.21426	8.73593	9.02773	8.37126	8.91119	8.74194	8.83099	8.69613	8.81389	8.98334	8.13614	8.37536	9.16195	9.09469	9.21426	9.18066	8.88752	8.92891	8.83546	9.16195	8.85643	9.15832	9.07989	8.86233	8.61404	9.1232	8.43039	8.9625	8.59525	9.03065	8.51837	9.0755	9.07261	7.94792	8.67037	9.13523	9.24926	9.15167	8.74169	8.94055	8.38888	8.41015	9.04593	9.11251	8.65795	8.60975	8.83223	9.08071
AUNIP	6.46737	6.47919	5.95938	6.10436	6.36438	6.20436	6.1699	6.36155	5.7516	5.99591	4.7367	5.8568	5.87543	6.04136	6.05002	5.4646	6.34685	6.885	6.22568	5.99073	5.7912	6.50522	6.51153	5.52351	6.56982	5.66434	5.99781	5.73442	6.55409	6.04033	5.79438	6.13486	6.40769	5.82965	6.61126	6.17423	5.9092	6.08321	5.4776	5.80345	5.86311	5.68931	5.78498	5.77729	6.51925	6.38726	5.55581	6.52344	6.00651
AUP1	9.73947	9.48812	9.4348	8.70003	9.27392	9.32989	9.53294	8.75741	9.37435	9.08331	9.54335	9.18146	9.59238	9.26773	9.36323	9.18279	9.39241	9.1744	9.44828	9.35338	9.08737	9.42388	9.64437	9.69255	9.63861	9.4238	9.15145	9.43519	9.35354	9.52142	9.28315	9.33692	9.43236	9.43867	9.70053	9.16943	9.11953	8.78816	9.20801	9.14376	9.24636	9.31761	9.18727	9.55822	9.40649	9.55999	9.39283	9.39619	9.67173
AURKA	6.21004	5.73262	6.06764	6.58514	6.75167	6.25836	5.91068	6.18914	6.0829	6.14881	6.66513	6.40295	6.20873	6.11993	6.22733	5.99722	6.18664	5.80293	5.90016	6.34935	6.37397	6.30036	6.1606	6.15471	6.35308	5.83004	5.79318	6.10584	6.09492	6.35408	6.3836	5.75852	6.61625	6.31134	6.30999	6.54279	6.62999	6.04854	6.07559	6.18241	6.03924	6.24789	5.89181	6.12463	6.30791	5.5328	6.08928	6.24799	6.15921
AURKAIP1	9.28281	8.99471	9.08779	8.91305	8.83956	8.98951	9.25685	9.29918	9.23613	8.99815	9.24201	9.13133	9.40059	9.16604	9.25075	8.56934	9.23967	9.17529	9.11076	9.34815	8.94543	9.578	9.26322	8.91357	9.16535	9.05322	8.99104	9.23175	8.76187	9.05533	8.91828	9.19371	9.27352	9.06504	9.23741	9.04714	9.16453	9.12819	9.14854	9.00152	9.3045	9.25819	9.20991	9.10947	9.51049	9.07471	8.99995	9.12347	9.53697
AURKB	6.40171	5.75285	5.96001	5.22869	5.4719	6.38292	6.13933	5.79115	5.67659	5.97225	3.88073	5.70742	6.00116	5.53531	5.64939	6.22446	5.53143	5.84436	3.9264	6.24445	4.50812	5.98688	5.89392	5.30946	6.25142	5.2201	5.71526	5.56216	6.27771	6.09829	5.72569	5.43207	6.50642	6.17864	7.12976	5.82959	6.64095	5.28736	6.0638	5.51395	5.21521	6.09805	4.96416	5.45858	5.75294	6.23845	5.33717	5.26559	5.57423
AURKC	6.4805	6.30037	5.81491	5.72378	5.92327	6.0611	6.20738	6.47643	6.0365	6.00831	5.81347	5.5065	6.45054	6.20029	6.316	6.17892	6.02033	6.29353	6.21164	5.67596	6.26697	6.1492	6.27617	5.91465	5.52186	6.13031	6.38865	6.00514	6.06398	6.36295	6.29935	6.57871	5.91557	6.15211	5.94466	6.57153	5.83908	5.92016	5.70611	6.31274	5.77379	5.85765	6.47604	6.46631	5.98304	5.90815	5.51302	6.34862	6.07812
AUTS2	7.35693	7.4057	7.51628	7.87194	7.34344	7.78024	8.30136	8.27953	8.1537	8.01016	7.95609	8.12643	8.40382	8.1891	7.32004	7.448	7.24099	8.12848	7.5875	7.63583	7.29125	7.76892	8.45422	8.6358	8.0945	8.18722	7.74049	7.86622	8.16647	7.67325	7.67471	8.01209	7.61699	7.79825	7.75823	7.69556	7.74419	7.7457	7.91972	7.85264	8.02419	7.95297	8.28616	7.8275	8.18122	8.13777	7.91339	7.54065	7.75727
AVEN	8.06246	8.02865	8.56226	8.46343	8.24837	8.40938	8.3727	8.44833	8.68261	8.26623	8.82214	8.73181	8.1505	8.06866	8.2907	8.50639	8.39362	7.94934	7.87862	8.20841	8.59438	8.31503	8.09674	7.99609	8.68349	8.1862	8.06713	8.35526	8.42742	8.13951	8.3319	8.7642	7.97352	7.9953	8.95008	8.64922	8.43864	7.85644	8.17152	8.14859	8.33142	8.3771	7.8313	8.46326	7.9959	8.56604	8.05898	8.13518	8.10088
AVIL	6.85979	7.07286	7.25968	6.85991	6.87924	6.88288	6.53033	6.66868	6.00337	7.19441	6.59221	6.47031	6.60147	7.08044	6.81822	7.2326	7.05971	6.36456	7.48863	6.61575	6.96701	6.4737	7.29826	7.43063	7.17668	7.30727	6.9056	6.77103	7.49794	6.54334	7.3761	6.70906	6.95259	7.07217	6.43052	6.64161	6.76631	7.00056	6.61353	6.33101	6.66375	6.45194	6.48317	6.9171	6.8353	6.54526	7.59131	7.24774	6.81928
AVL9	5.99925	6.31123	6.46744	6.35259	6.28166	6.08192	5.98126	6.20585	6.62541	6.02707	6.51001	6.31837	6.31212	6.11928	5.84328	6.43213	6.02138	6.15069	6.1156	6.10643	6.46467	5.45987	5.81239	6.22347	6.2627	6.33507	6.40144	6.41902	6.51902	6.3075	6.35844	6.27359	6.121	6.02603	6.16063	6.55606	6.15659	6.0369	5.9013	6.40355	5.98009	6.24668	6.00656	6.35508	6.08656	6.5804	6.43558	6.61229	6.06162
AVP	4.60811	5.66674	4.35897	4.30023	4.53118	4.84424	5.71763	5.76114	5.07901	4.76824	4.36931	4.8104	5.94235	4.15295	5.63451	5.25323	4.47194	5.14594	4.54357	4.61481	5.37324	6.22958	5.49966	5.33098	4.89748	5.93056	5.45312	5.13805	5.47328	5.35034	5.33788	5.22179	4.95499	5.3752	5.83112	4.94038	5.13358	5.07753	4.78289	5.45927	4.80305	4.44986	4.431	4.7282	4.78374	4.78496	5.26877	4.62168	5.41748
AVPI1	9.31742	9.14189	8.97585	9.27789	9.49051	9.22779	9.23646	9.46587	9.07262	9.27207	9.27617	9.7941	9.14818	9.39857	9.32645	9.37832	8.95583	9.52317	9.41926	9.2869	9.42344	8.86826	8.90434	8.55314	9.64802	9.02313	9.2077	9.27957	9.02439	9.44813	8.90729	9.50965	9.20191	8.88754	9.73765	10.0744	8.75194	9.09391	8.91917	9.31898	8.92042	9.28947	8.85777	9.37625	9.50965	10.3682	9.21294	9.59455	9.28421
AVPR1A	5.26776	5.07272	5.05842	5.43058	5.88013	4.97149	5.42671	5.51583	4.86601	4.93265	5.85309	5.06447	5.31547	5.34819	5.35647	6.32801	5.21808	5.48065	5.75291	6.00058	5.01665	6.3099	5.69699	4.79617	4.44745	5.17019	4.79819	5.2597	5.78364	5.36778	5.81993	5.27615	5.06971	4.87795	5.0641	4.83661	5.17454	5.67466	6.15875	5.94242	5.41397	5.06304	5.3242	5.96112	4.98396	5.38694	6.29464	6.29302	4.55178
AVPR1B	6.47802	6.86974	6.75755	6.06387	6.23935	7.03125	6.56003	6.63516	6.57071	6.20889	6.48406	7.35904	6.07	7.2014	6.41244	6.4703	6.52524	6.58444	7.19375	6.16244	6.59631	6.11692	6.24925	6.33439	6.74912	6.81904	6.59576	6.6956	6.27379	6.31902	6.41966	6.34168	5.90603	6.37225	6.28785	6.55211	6.52467	6.32309	6.69119	6.45089	6.35844	6.75951	6.61862	6.80384	6.72764	6.93252	6.0945	6.36123	6.81283
AVPR2	5.9884	5.11074	5.01743	4.89801	5.31705	5.22851	5.14057	4.64693	5.14992	4.50177	4.96462	5.71705	5.19708	5.71291	5.0607	5.29206	5.22566	4.57977	5.10092	4.58134	5.21664	5.192	4.80909	4.97385	4.60698	5.183	4.71487	4.99871	4.65618	4.67391	4.87043	5.20485	5.20527	4.89583	5.4062	5.14734	4.96958	4.99253	5.42999	4.97725	4.97537	5.27496	4.63635	5.33623	5.51374	5.00597	5.19708	4.91465	5.75742
AXIN1	7.93197	7.99264	7.25963	7.53008	7.92702	7.74004	7.83439	6.40456	7.24531	7.87495	8.27824	7.90244	7.45303	6.61569	7.22934	8.16993	7.76501	6.86239	7.62608	8.18575	6.33529	8.52694	6.86346	8.13293	8.01426	8.03582	7.70714	8.05374	7.81511	7.2503	6.38519	7.56804	7.35265	7.62469	8.45617	7.3654	7.84819	7.3927	7.75333	7.59434	7.51287	8.00173	6.93204	8.12036	7.22348	7.33115	7.81836	7.55837	7.87953
AXL	8.02212	7.96035	7.84947	8.27055	8.29279	8.59586	8.14786	8.30571	7.69664	8.73604	7.5225	8.73226	8.09478	7.95394	7.99255	7.95441	8.20377	8.09478	8.27947	8.41291	7.96666	8.49936	8.58913	7.94065	7.43548	8.29045	7.62785	8.57183	7.75863	8.4739	8.37913	7.93524	8.07031	7.52403	8.1505	8.82956	8.02409	8.20624	8.35686	8.16457	8.33716	8.40952	8.24143	8.43874	8.16612	7.94433	8.71994	8.34622	8.05515
AZGP1	8.29501	9.73335	9.02912	9.40495	8.76069	8.15189	8.8397	9.97989	8.93358	10.3269	9.84959	7.55731	8.30507	10.2415	9.15232	9.68419	9.71336	9.42829	8.69615	8.61277	10.11	9.54769	9.69496	9.96992	9.15986	8.71784	9.64082	9.19231	9.05412	8.90355	8.0202	9.58097	9.39614	8.91849	8.238	7.46701	8.88178	8.3736	8.94163	9.51906	9.02144	9.12443	8.76652	9.28694	10.275	9.8462	8.71784	8.07416	9.66316
AZGP1P1	4.53316	5.53913	4.57504	5.41275	5.30546	5.15232	5.69666	6.25935	5.81256	5.34117	5.89382	5.82864	4.79022	5.81935	5.3704	5.59764	5.93417	5.08757	6.42872	5.76886	6.00408	6.29136	5.96513	5.458	6.15491	4.67935	5.83236	5.29258	5.47312	5.86846	5.1817	5.53456	6.10474	5.32773	5.88407	5.40981	4.61757	4.97564	5.1664	5.50516	5.35383	6.14679	5.04781	5.33677	5.44307	5.35428	4.88751	5.83406	5.88017
AZI2	7.00442	7.57187	7.24074	7.37694	5.71569	6.66028	7.14468	7.48219	7.35687	6.66886	7.04186	7.09497	6.58752	7.23538	6.4483	7.53938	6.41259	7.46946	7.25985	6.69983	6.86022	6.7216	6.49334	6.50797	6.47113	6.30227	6.47093	6.61195	6.93794	6.48364	7.19296	6.52408	6.70222	6.71391	6.6641	7.41347	6.55307	7.32037	7.3543	7.43267	6.54786	6.82999	5.9906	6.76819	7.35007	7.02744	7.23755	7.35902	6.35326
AZIN1	9.96141	10.3116	10.3155	10.2455	10.1891	10.196	10.0756	10.0461	10.6943	10.5529	9.60676	10.5206	10.4841	10.2595	9.75709	10.1449	10.0612	9.98335	10.3712	10.02	10.0573	9.9495	10.11	10.5265	10.5865	10.7981	10.7981	10.5568	10.1636	9.96578	9.94854	10.5845	10.087	10.5044	10.0399	9.84255	10.4042	10.0792	10.102	10.0408	10.4456	9.99787	10.6272	9.89273	10.2065	10.2092	9.86803	10.1931	10.102
AZU1	4.03117	4.43141	4.39457	3.98395	4.46371	4.17933	3.8734	5.57649	5.04196	5.10976	4.55376	4.37401	3.69857	5.23771	4.00975	3.76238	5.71278	5.44952	5.08787	5.29461	4.98866	5.05247	5.13267	4.34857	4.44781	4.19516	5.56291	5.43801	4.47875	4.5982	4.99208	4.54446	4.54664	4.21025	5.10162	4.10709	5.09525	4.4358	5.33364	4.81362	4.58757	4.42302	4.6741	4.20455	4.87147	4.88675	4.85714	4.76819	4.95523
B2M	12.4014	12.4184	12.8323	12.7605	12.7736	12.7497	12.7605	12.2974	13.0314	12.8858	12.8	13.0207	12.8696	12.3505	12.2899	12.3298	12.1308	12.4014	12.3422	12.2854	12.2192	12.051	12.0625	12.7978	11.9643	12.3818	12.0343	12.1053	13.2084	12.6886	12.9764	12.1862	12.4846	12.1621	12.6508	12.7373	12.0297	12.7645	12.5025	12.7445	12.1799	12.6816	12.1756	12.8331	12.7936	12.5475	13.1973	12.8331	12.0979
B3GALNT1	5.03404	5.72197	5.67391	6.3312	6.03773	6.14864	5.1692	5.08968	5.94212	6.00349	6.12516	6.09786	5.60472	6.12797	6.14297	6.42836	5.43432	5.9392	5.90168	5.93224	5.85624	5.60089	5.98004	5.54905	5.16636	5.2303	5.67145	5.57009	5.83582	5.63543	6.48017	5.3957	5.79001	5.66163	5.72459	6.66264	5.88275	6.17051	6.04704	5.98365	5.67575	5.44638	5.88732	5.60787	5.54335	5.40047	6.34149	5.8794	5.27488
B3GALT1	4.10207	3.91448	3.4545	4.61783	5.19827	3.66765	3.94845	3.35918	4.97749	3.46316	4.266	2.89113	4.46167	3.53327	3.7777	3.8913	3.27069	3.17491	4.08055	4.46429	3.19322	4.34359	4.68881	4.08248	3.81297	3.87237	3.74135	3.82153	3.89877	3.49379	3.70975	4.10823	3.83142	4.18688	3.76914	4.2529	4.25328	3.79459	3.99801	3.92761	4.1786	3.78463	3.61186	4.15576	3.64988	3.81326	3.84283	4.35344	4.39147
B3GALT2	4.14986	3.38232	3.54555	2.29191	4.12018	4.00444	3.82997	3.86741	3.74825	4.26675	4.47895	3.73613	4.48124	3.30116	3.44391	3.09993	4.51633	3.27637	2.24522	3.24565	3.66172	4.14678	4.46244	3.95019	3.11459	3.69201	3.94528	3.39362	3.31115	3.96702	3.22355	3.46599	3.26204	4.11282	3.45833	4.0773	3.5396	3.79249	3.86077	4.05924	3.87556	4.11043	4.04107	3.2651	4.24041	4.03458	4.16562	3.66349	3.43145
B3GALT4	6.35251	6.08568	6.40229	5.87995	5.54219	6.41953	6.55998	5.31106	5.48778	6.31258	6.45292	6.43031	5.7205	5.63474	5.91431	6.60004	6.06086	5.68822	5.60605	5.86402	5.9717	5.15204	6.01264	5.51229	6.45078	6.13628	6.03576	6.3621	5.7748	6.12603	5.66374	6.3748	5.53815	6.44878	6.761	5.98873	6.15565	5.99301	6.09933	5.91956	5.81988	6.69754	5.99952	5.86468	6.05525	6.17107	5.671	5.49174	6.32053
B3GALT5	5.63977	6.12799	5.92393	5.23936	5.26749	5.35638	5.63013	5.73921	5.77275	5.68666	6.11066	5.75844	4.17492	5.52994	5.90545	5.45855	5.80917	5.8867	5.71705	5.18747	5.66898	4.01217	5.44835	5.83958	5.08295	5.5612	5.41266	6.57448	4.96858	6.39301	5.33521	4.9656	5.11113	5.27566	5.59352	6.21207	5.79426	5.20431	5.88099	5.51122	5.37219	5.23974	5.91796	5.59746	5.50192	5.87042	5.39368	5.34685	5.24326
B3GAT1	6.81662	5.09935	5.98523	4.32998	5.94739	6.6982	5.5687	5.64855	6.19121	5.75868	5.40458	6.59761	5.22054	5.65531	6.6196	7.10537	4.51308	6.96913	7.06002	6.42374	6.8977	5.67495	5.64952	5.79412	6.2959	5.22631	5.74931	6.15555	6.2489	6.20497	5.51271	5.10352	6.20186	5.70561	5.47699	5.69336	5.88596	6.34526	5.94262	5.57288	5.12608	5.62942	5.85625	6.55402	6.80104	7.30071	4.80572	5.98028	7.26775
B3GAT3	6.91151	6.12331	6.53245	6.73898	6.23626	6.92222	6.9503	7.0099	6.68106	7.48509	6.93827	6.93103	7.37247	6.06284	6.3753	6.30814	6.64696	6.78512	5.83241	6.18058	5.60662	7.07583	6.50583	6.8667	6.38981	6.67978	6.38399	6.43546	6.41566	6.83057	6.08634	6.91702	7.0539	7.25873	7.17528	6.7445	6.83442	6.73211	6.6312	6.76511	6.16589	6.78855	6.92279	6.89187	6.7055	6.65951	7.07553	6.65385	7.04713
B3GNT1	8.17125	7.74515	7.51562	7.5336	7.38698	7.61104	8.00712	8.02233	7.63537	7.62599	7.85358	7.2218	7.47009	7.91646	8.05869	7.82892	7.6451	7.95945	7.99228	7.98223	8.11929	7.8766	7.80877	7.55359	7.99731	7.9465	7.74438	7.78535	7.50566	7.55072	7.49909	7.97475	7.8888	7.92127	7.67596	7.72488	8.18112	7.81687	7.64937	7.55282	8.32625	7.81989	8.01796	7.52743	7.73337	7.63467	7.80312	7.5764	8.14272
B3GNT2	6.96654	7.24358	7.11094	7.53427	7.54124	7.06057	7.27509	6.99894	7.19372	7.1706	6.9148	7.19937	6.76609	7.19026	7.26434	7.41209	7.04335	6.63183	7.35919	6.8644	7.46244	6.52425	7.08572	7.12827	6.55019	6.77354	7.11042	7.08232	6.89131	7.68697	7.31798	6.81865	7.21662	6.85877	6.93015	7.90206	7.1082	7.08865	6.87855	7.07917	7.1997	7.09732	7.05804	7.40467	6.65246	7.44642	7.38769	7.29601	6.57564
B3GNT3	6.8332	5.96099	5.48702	5.34176	6.30491	5.04466	5.66855	6.68833	5.13642	5.05933	7.09889	5.12736	6.22427	6.6327	5.8749	5.2875	6.24081	5.65285	5.9943	6.74485	6.41218	5.73104	7.55782	5.77843	6.82772	6.52649	6.06767	5.5696	5.39753	5.15202	5.71146	5.71203	5.91064	5.2352	6.01288	6.45674	5.41765	5.4243	5.53049	5.89548	5.56795	5.53774	5.54938	6.53966	6.05767	5.52075	5.06863	7.08928	7.18593
B3GNT4	7.24831	7.30453	6.52186	7.1332	7.17965	6.67422	6.92639	7.24901	6.49696	6.77423	6.81559	6.65506	6.98641	7.22087	7.21395	7.26341	7.45618	7.25702	7.42832	7.02702	6.55715	7.70394	7.29084	7.13985	7.45708	7.12932	6.84868	6.79129	6.5443	6.87386	6.60737	6.77686	7.3446	7.16222	7.22991	6.61227	7.0253	6.76069	6.95171	6.64236	6.96221	7.34598	6.97085	7.2405	7.41426	6.61068	6.45641	7.41113	7.74517
B3GNTL1	6.47729	6.31635	6.17118	6.22534	6.1756	5.67778	6.10426	6.27898	6.14667	5.81365	6.18963	6.10913	6.53104	6.34062	6.09897	6.35427	6.18928	6.39773	6.44656	6.6541	6.11974	6.56706	6.66044	6.2864	6.22114	5.99613	6.33256	6.32935	6.33102	6.23413	5.83964	6.6873	6.05524	6.49454	6.62716	5.97472	6.03133	6.09988	6.23187	6.52455	6.1073	6.53547	6.58993	6.24118	6.41077	5.889	6.34296	6.2553	6.3856
B4GALNT1	6.41049	6.08504	6.21581	6.097	5.77595	5.78712	6.07639	6.25578	5.936	5.55037	5.37029	5.73549	5.86908	6.27956	5.59731	5.90199	6.22654	5.97365	6.24142	4.59836	5.97841	5.06962	5.73505	5.52803	5.83554	6.36685	5.75391	5.18486	6.16997	6.06584	5.60651	5.37413	5.57503	5.67687	5.54287	6.02649	5.16191	5.83108	5.88966	5.85048	5.92994	6.46867	5.74554	6.11832	5.93985	6.16465	5.72372	5.74688	6.61602
B4GALT1	6.47765	6.08084	5.14351	6.38225	6.24226	6.2639	6.39741	6.23831	6.43248	6.49782	6.70433	6.17299	6.89333	6.65822	6.8999	6.43048	6.33087	5.99381	6.46791	6.4747	6.48439	6.82324	6.8662	5.83608	6.24671	6.3429	6.33539	6.25793	6.85345	7.00415	6.45047	5.91955	6.88622	6.62715	6.28324	6.60402	5.86573	6.17932	6.07806	6.32916	6.20659	6.16569	5.67119	6.33964	6.60186	6.25667	6.47105	6.77251	6.16853
B4GALT2	7.87433	7.77198	7.59865	7.48436	7.71851	7.61614	7.80822	7.77304	7.56627	7.31443	7.29802	7.32544	7.95928	7.71633	7.79566	7.23526	7.83938	7.78804	7.5048	8.02829	7.39037	8.37329	7.80783	7.65049	8.11939	8.08119	7.98396	7.91293	7.24377	7.71105	7.5761	8.1063	7.58276	7.71662	7.92015	7.74634	7.56723	7.80413	7.79448	7.335	7.78684	7.6568	8.00706	7.69162	7.18925	7.9004	7.15639	7.59012	7.6093
B4GALT3	7.28569	6.86105	6.91405	6.95266	6.8489	6.80383	6.83206	6.55004	7.01474	6.78578	7.12884	6.49033	7.29211	6.70778	7.2414	6.83183	6.87673	6.61099	6.75537	6.97395	6.84205	6.75311	7.15836	6.9079	7.35457	7.43826	6.96762	6.96088	7.19567	6.62498	6.5827	7.45524	6.90885	6.9371	6.8844	6.48601	7.00856	6.74693	6.55394	6.76185	7.0547	6.87013	6.85606	6.84555	7.06666	6.79727	6.95751	6.89715	7.27286
B4GALT4	6.42893	7.36148	7.17165	7.01366	6.89596	7.00954	7.29366	7.44323	7.6214	7.34337	7.4095	7.26304	7.26065	6.70182	5.84574	7.43008	7.34854	6.80509	7.25223	6.60086	7.31536	6.13018	7.56778	7.27352	6.66807	7.30765	7.29569	7.51125	6.55266	7.12934	7.18317	7.0182	6.66005	7.56284	6.80373	6.57771	7.02299	6.58978	6.2582	7.16603	7.22936	7.81946	7.03538	7.14039	6.92564	7.31975	6.92601	7.5062	7.20042
B4GALT5	8.96905	8.92019	9.21302	9.74929	9.2827	9.36064	8.94542	9.52541	9.63597	9.77839	8.99928	9.19611	9.23029	9.12794	8.96421	8.8363	9.15252	9.10607	8.98419	9.35841	8.8427	9.16683	9.02249	8.93691	8.9608	8.787	9.15754	9.14903	9.95783	9.17716	9.30916	8.94551	9.15259	8.66028	8.75916	9.69711	9.2511	9.43007	9.68842	9.42131	9.27749	9.00118	8.8135	9.35428	9.25324	9.14088	9.79798	9.81649	9.26063
B4GALT6	5.55462	6.13103	6.29316	5.85684	6.02227	5.75609	6.05193	6.10597	5.96549	6.02594	5.6205	5.34372	5.64477	6.33438	5.43517	6.55172	5.89112	5.21599	6.35214	6.28949	6.63768	5.48389	5.62935	5.88689	5.82929	5.35725	6.12033	6.07041	5.68233	5.87617	5.45954	5.72059	6.17647	6.32168	5.39708	5.89808	5.86824	6.02249	6.09233	5.98245	5.62911	5.92377	5.80245	5.84911	5.61017	5.95789	5.60593	5.63031	5.36154
B4GALT7	7.12891	6.86917	7.2822	6.8434	7.22709	6.93656	6.98688	7.0736	7.03691	7.13674	7.14172	7.1606	7.35404	6.67054	7.2126	6.81796	6.75421	6.56886	6.93355	7.23875	7.12148	7.29464	7.31942	6.78882	7.05153	7.00349	6.57478	6.8989	6.66423	7.26842	6.93168	6.73364	7.04857	6.94144	7.35197	7.03403	6.83661	6.86743	7.08492	6.86428	6.79306	7.36732	7.15863	7.10242	7.32964	7.07434	7.01081	7.14588	7.2857
B9D1	5.92095	4.59135	6.29856	5.72307	5.97998	5.72375	6.42794	6.24969	6.3148	5.76215	6.46988	6.10173	6.37752	6.23226	6.24574	6.03749	5.88951	6.48755	6.35699	5.86951	6.02152	5.49276	6.33889	5.4456	6.30488	5.68091	5.95065	6.02023	5.45612	5.78807	5.688	6.1012	6.61269	6.2324	5.98417	6.09174	5.75353	5.38814	5.88694	6.42039	5.89055	5.84477	5.87069	5.9146	6.49475	6.36456	5.51108	6.32156	6.27242
B9D2	6.55585	6.38374	5.59183	5.02243	5.17967	5.63715	4.90021	4.73045	5.07412	6.35654	6.33597	6.14841	5.89202	6.15017	6.242	6.235	6.58867	5.63854	6.46426	7.17437	6.06475	5.48997	5.92344	5.3278	5.91026	5.53155	5.78174	5.37194	5.79815	6.43362	5.84282	5.8579	6.16337	6.53143	5.9087	6.37276	5.37943	5.71246	5.23336	5.53644	6.121	6.56247	4.91699	6.19044	6.13504	6.61854	5.57286	5.98519	6.37836
BAALC	5.60219	5.40408	5.08007	5.51371	5.99456	5.18532	5.39381	5.53767	5.50903	5.47652	5.74271	5.47997	4.62685	5.18595	5.77239	6.05623	5.67975	5.64149	5.69903	5.38721	5.99339	5.46572	4.12041	5.07943	5.17088	5.58069	5.23481	5.41767	5.2502	4.81323	5.07089	5.3022	5.57129	5.10607	5.39852	4.7686	5.8405	5.24931	5.84234	5.42257	5.66065	5.24	6.43809	5.03421	5.18293	5.31574	5.6853	4.95685	4.92326
BAAT	4.62932	4.79125	4.91184	4.96736	4.5419	4.85864	4.56292	4.24357	4.30921	4.3417	4.16125	4.78954	4.76316	4.65289	5.40354	4.9224	4.40633	5.0474	4.83788	5.33336	5.26827	4.50749	5.14355	4.84568	4.73254	4.9803	4.18855	4.64423	4.91763	5.05868	4.90209	4.83675	4.7442	4.77237	5.09129	5.16291	3.99805	4.69863	4.29387	4.67698	4.60773	4.90837	4.71092	4.47984	5.16616	5.24838	4.45674	4.78055	5.48964
BABAM1	9.17124	9.40577	9.48732	9.2522	9.28645	9.26813	9.67229	9.76669	9.28645	9.41917	9.3652	9.50543	9.53927	9.36622	9.56731	9.4949	9.39867	9.13367	9.209	8.84707	9.59493	9.30656	9.71055	9.56258	9.57402	9.31234	9.63075	9.46937	9.12506	9.6022	9.07066	9.24155	9.53768	9.60289	9.42212	9.12823	9.44202	9.39008	9.29124	9.36024	9.33825	9.54335	9.47378	9.35956	9.44413	9.48942	9.61389	9.23052	9.74689
BACE1	7.67933	7.28804	7.53858	7.57019	7.3209	8.01195	7.81411	6.99279	7.30874	7.73799	7.6075	8.04065	8.08824	7.48938	6.63331	7.2532	7.39995	7.45076	7.33808	7.52746	7.73905	7.24039	7.27552	7.41732	7.96312	7.92686	7.70653	7.63568	6.83382	7.719	7.02725	7.38537	7.2681	7.35774	7.73594	7.45028	7.3999	7.32887	7.44671	7.3045	7.50881	7.97349	7.68833	7.50167	7.4028	7.41373	7.21346	7.22124	7.50499
BACE2	7.58257	7.85891	7.438	8.15667	8.4886	8.57927	7.78774	7.72251	7.87221	8.29266	7.84429	8.51385	8.03936	7.42098	7.70987	7.46477	7.38435	7.7041	7.36785	7.66817	7.56797	7.2419	7.48782	7.95019	8.2628	7.60497	8.31012	7.13476	7.27413	7.50623	7.64655	7.70322	8.02598	8.15029	7.82491	7.38825	7.67921	7.5122	8.09186	8.04016	8.17948	7.18148	7.92009	8.13703	7.27413	7.45833	8.49701	7.80254	8.31559
BACH1	7.72697	7.85792	7.90202	7.03483	7.66977	7.20311	7.75465	7.99975	8.03808	7.07002	7.09033	7.43868	6.98651	7.70254	7.66718	7.75415	7.23105	7.49223	7.7598	7.7947	7.68274	7.87765	7.1648	7.31784	7.68722	7.37972	7.16031	7.41008	8.09564	7.54791	7.90515	7.77847	7.48599	7.71828	7.5798	8.25509	7.7041	7.21108	7.17446	7.74247	7.3965	7.81639	7.38695	7.88543	7.76492	7.6428	7.50861	7.57296	7.50602
BACH2	6.33869	6.98086	6.53629	6.43173	6.81208	6.44778	6.50321	6.22478	6.90176	6.54457	5.95646	6.40499	6.41526	6.32193	6.33473	6.78152	6.22494	6.24951	6.57509	6.08215	7.00246	6.1622	6.53926	6.73767	6.41162	6.37648	7.0415	6.71737	6.20046	6.44446	6.35809	6.63015	6.46451	6.35414	7.37029	6.4144	6.69167	6.88952	6.75725	6.32067	6.71783	6.23098	6.6206	5.87555	6.09545	6.78245	6.2801	6.44068	6.00321
BAD	7.5457	7.21413	7.37318	6.95855	7.18023	7.20752	7.45777	7.35557	7.22833	7.33136	6.32882	7.0341	7.85798	7.54194	8.00396	6.90104	7.50895	7.33639	7.58172	7.51701	7.14476	7.5728	6.92084	7.40148	7.62963	7.50948	7.2405	7.36776	6.66143	7.497	7.09106	7.48457	7.19668	7.42414	7.88331	7.01671	7.51482	6.81628	7.20065	7.13622	7.64585	7.73872	7.5899	7.50564	7.28656	7.36251	7.22456	7.2044	7.55151
BAG1	9.7334	9.40186	9.83514	9.44266	9.30239	9.85286	9.87659	10.292	9.38147	9.49079	9.98697	9.36668	9.86432	9.44576	9.91774	9.83514	9.97499	9.77824	9.63261	10.0135	9.57789	10.1867	9.6576	9.8648	10.3941	10.5306	10.0239	10.2976	9.62493	9.48419	9.14855	9.9941	9.52355	10.1654	9.92077	9.33888	9.86439	9.63151	9.64228	9.53871	9.92077	9.66735	10.0389	9.39416	9.65488	10.1998	9.56097	9.5436	10.0709
BAG2	6.63019	6.98673	6.80453	7.09269	6.28653	6.54787	6.4562	6.7857	7.15865	6.80862	6.14824	6.97252	6.57468	6.81907	6.49407	6.88708	6.90003	6.55748	6.89619	6.62091	7.14323	6.60552	6.89345	6.33829	5.94465	6.97289	6.26051	6.61425	6.59278	6.97223	7.09868	6.5527	6.66238	6.33681	6.67523	7.45969	6.51386	6.87996	6.5906	6.74156	6.46455	7.15127	6.56728	7.06379	6.29705	6.70502	6.93796	7.13442	6.223
BAG3	11.3074	10.892	10.892	10.8597	10.9543	11.3711	10.8489	11.1352	11.1526	11.1352	11.1675	10.7877	10.5523	10.7522	10.7821	10.7522	11.0155	10.643	10.6709	10.9221	10.7616	10.8024	10.6182	11.073	10.942	11.1643	10.9137	10.9137	10.9472	10.0832	10.6217	10.861	10.7359	10.8391	11.2355	10.9112	11.0371	10.6384	10.8532	10.6854	11.1766	10.754	10.7813	10.6681	10.7642	11.2504	10.8604	11.269	10.5472
BAG4	6.69782	6.68863	6.47349	6.90996	7.02077	6.84883	6.86292	4.91804	6.8721	6.60124	6.25894	6.89408	6.73151	7.15472	6.35047	6.71536	7.04204	6.88653	5.22679	6.91618	6.93142	7.05981	7.00891	6.34935	6.76457	6.70802	6.84001	6.20398	6.68417	6.58709	6.36426	7.08031	6.30477	7.39953	6.53329	6.2338	7.06021	6.31731	6.77437	6.8442	7.46663	5.83342	6.51946	5.67108	6.50315	6.46004	6.55753	7.5991	6.24528
BAG5	8.30753	8.50189	8.40699	8.49676	8.75082	8.68737	8.35439	8.91326	8.61364	8.74959	9.1389	8.69043	8.56357	8.43898	8.44273	8.58926	8.56514	8.71855	8.87672	8.47952	8.57634	8.50373	8.68497	8.49349	8.74067	8.84209	8.93241	8.55251	8.78316	8.19753	8.27157	8.97379	8.49233	8.67303	8.85677	8.25645	8.72925	8.42776	8.40985	8.72518	8.73792	8.54633	8.64836	8.37204	8.38973	9.16038	8.43589	8.72109	8.40876
BAG6	9.64049	9.29121	9.64657	9.22001	9.57201	9.65085	9.516	9.60795	9.4251	9.46431	9.78015	9.4416	9.96196	9.64946	9.89219	9.41855	9.68369	9.80498	9.41708	9.68731	9.39973	9.67266	9.58646	9.658	9.86254	9.90427	9.53243	9.83181	9.37336	9.55831	9.2764	9.73339	9.58652	9.52325	9.8996	9.24639	9.681	9.37739	9.57684	9.33618	9.57822	9.74215	9.6577	9.52891	9.57684	9.71375	9.48233	9.41775	9.94573
BAGE	4.88253	4.27274	4.45395	4.40918	4.32471	4.07564	4.52345	4.08376	4.18255	4.87431	4.94234	4.72752	4.95061	3.93555	3.0061	4.75123	4.35618	4.6486	4.73356	4.55236	4.66986	4.04921	3.02244	4.16326	4.4579	4.28113	4.10469	4.71624	4.4939	3.85738	4.42792	4.41705	4.73848	4.61707	4.69698	4.14565	4.28387	4.62906	4.29574	4.27323	4.16117	4.42017	4.42017	4.39531	4.45908	4.09093	4.34978	4.57443	5.2363
BAHCC1	4.79518	6.36883	6.26038	6.45789	5.7816	5.57472	6.52187	6.18258	5.89459	6.67185	4.80235	6.04579	6.39787	6.29539	4.89397	5.52415	6.23131	5.67162	5.31867	5.12019	4.44487	5.87028	5.55534	5.71756	5.83161	5.46287	5.49572	5.80405	5.93793	5.77142	5.86218	6.05626	5.83335	5.34669	5.69979	6.28377	5.67231	5.63367	5.80762	5.75	5.24703	5.67327	6.20571	6.47911	6.05626	6.2548	5.71449	5.76917	5.73549
BAHD1	6.27687	7.25829	7.40494	7.33577	6.79467	7.2176	7.39678	7.179	7.55764	7.70378	7.18477	7.42488	7.6186	7.22209	6.20365	5.92023	6.91567	6.93125	6.83549	6.38218	6.89896	7.14765	7.91658	7.98691	7.47544	6.96197	7.34353	6.51161	7.06996	6.93356	7.23331	6.98804	7.73098	6.96682	7.16756	6.54278	6.82679	7.44362	6.96022	6.94033	6.94462	6.30972	7.57648	7.07087	7.41278	6.89881	7.43558	6.71958	7.54765
BAI1	5.98479	5.94391	5.55373	5.92605	5.35259	5.64263	6.00419	5.01941	5.60781	5.89206	5.69828	6.48837	6.14524	4.97527	5.09422	5.9187	5.35081	4.71218	4.49267	6.27168	6.33105	6.38046	5.26065	5.4522	4.95134	4.96623	4.9823	5.47351	5.91033	5.66707	5.13662	5.74101	6.39582	5.54169	5.70923	6.67138	4.97902	5.38124	5.93783	5.79537	4.87578	5.74352	5.90427	5.89395	6.3757	5.84006	5.73228	6.17753	6.77576
BAI2	4.57141	6.00366	6.07612	6.00412	5.54285	5.75125	6.03645	6.07046	5.45915	5.91561	4.48626	5.95872	6.58032	5.92778	6.37931	6.31868	5.98307	6.49136	6.34168	6.08016	6.3502	5.6875	6.40706	5.89575	5.57498	5.47342	4.87063	6.00405	5.90313	5.57026	5.92605	6.40918	5.53563	6.15851	6.58887	6.49433	5.3634	5.96952	6.17669	5.89162	6.44286	6.98111	5.50223	5.74739	5.67356	6.13346	5.49093	5.8966	5.80873
BAI3	4.91484	4.27171	4.65464	4.24682	4.41988	4.2535	3.23147	4.62487	4.40344	4.30605	5.24035	4.48597	4.52006	4.30245	4.76888	4.9765	4.50746	4.675	4.81287	4.91773	5.29389	4.43124	4.75961	4.83131	3.97096	4.47565	4.37203	4.52796	4.61385	4.50812	4.47694	4.67629	4.37746	4.34578	4.34083	4.26191	4.56102	4.46262	4.8297	5.07904	5.22045	4.21944	5.30377	4.61575	4.19396	4.92555	4.61808	4.58459	4.82498
BAIAP2	6.44425	6.70861	6.82368	6.2983	6.19413	7.09377	6.64729	7.10382	6.32079	6.59638	6.92484	6.79552	7.25193	6.55594	6.46336	6.73542	6.79829	7.17035	6.61416	6.45506	6.40303	7.03723	6.70635	6.73198	7.22956	7.01786	6.83534	6.78343	6.77299	6.0643	6.52284	7.20934	6.64697	6.95888	6.97687	6.4119	7.02388	6.60103	6.6997	7.11628	6.98105	6.76417	6.36071	6.37403	6.90457	6.93854	6.28222	6.84847	6.75244
BAIAP2L2	5.53274	5.83677	5.42777	5.20924	5.41763	5.11093	5.65996	4.95848	5.39746	5.60956	6.10663	5.07748	5.35132	5.49621	5.89197	5.38329	5.30017	4.76929	5.72559	5.7073	6.27491	5.12299	3.98059	5.47833	5.51213	5.94043	5.73579	5.55529	5.35245	5.51271	5.44257	5.73847	5.256	5.84958	5.6664	5.83229	5.81638	5.72582	5.15377	5.32555	5.64125	6.45028	5.16244	5.09785	6.08973	5.49829	5.10842	5.45775	5.78486
BAIAP3	5.75341	5.76954	5.54003	5.27773	5.1773	5.32579	6.2407	5.42969	5.3187	5.87538	5.09065	5.31284	6.74146	6.14224	7.02433	5.94337	5.95381	5.9617	5.48668	5.24362	5.42479	6.68758	5.77145	5.24616	6.21473	5.20589	4.7255	5.74403	5.72971	5.39519	5.93074	6.31004	5.68323	5.85684	5.92724	5.73432	5.52382	5.61659	6.05437	5.46901	6.13441	6.16091	5.21337	5.14263	5.91901	6.0645	6.20222	5.40915	6.88613
BAK1	7.32437	7.70171	8.12102	7.60997	7.86067	8.1883	8.50312	8.15496	7.99859	8.02805	7.63092	8.38497	8.32558	7.76759	8.03753	7.632	8.06909	8.31808	8.00284	6.85569	7.65378	7.10544	6.81048	7.59297	7.62492	6.82845	7.1727	7.36635	8.49834	8.06833	8.595	7.75104	8.07319	7.44126	8.04975	8.50909	7.4604	7.72512	7.50609	7.59018	7.60039	7.26434	7.31194	8.24214	8.07023	7.18401	7.95537	8.29432	7.75498
BAMBI	7.35133	7.06458	6.98375	6.84204	6.55077	7.03817	7.57822	7.09448	7.12954	6.67077	7.23365	7.82665	7.91126	6.77672	7.31912	7.16569	7.27098	7.10377	7.15689	8.09611	7.47929	7.21917	7.6571	7.43486	7.27555	6.57093	8.02552	7.61301	6.77243	7.90829	6.39658	6.53984	7.25089	7.74096	8.48155	7.04339	7.92993	6.65422	7.51258	6.71217	7.20581	6.96634	8.30761	7.30509	6.51093	7.90119	6.9518	6.43261	7.64171
BANF1	10.2624	10.4841	10.6435	10.8558	10.8857	10.4678	10.9884	10.8025	10.6018	10.7188	10.4919	10.4868	10.9822	10.9694	10.8963	10.4192	11.0259	10.8281	10.8057	10.8453	10.5123	11.0098	10.952	10.915	10.4728	10.841	10.4542	10.4783	10.6861	10.9506	10.688	10.5271	10.662	10.807	10.8991	10.661	10.5761	10.3661	11.0664	10.9256	10.7968	11.071	10.8264	10.6267	10.543	10.6123	11.1391	10.5482	11.0276
BANK1	4.16452	4.05277	5.44088	5.63469	5.09928	5.09757	4.62485	5.6335	5.10167	5.70852	3.69022	4.84522	5.44164	5.65417	5.83746	4.65874	3.59893	5.19965	5.53026	5.43475	5.07135	5.94763	5.38518	5.06353	4.10767	4.7341	4.70955	4.73202	4.89728	7.13229	5.11154	4.54643	5.19315	5.32812	5.02118	5.94693	5.37835	5.30641	5.90687	6.06736	4.96477	5.2101	4.99193	5.34226	4.93127	5.26	5.2722	4.93242	4.29151
BANP	8.39046	8.53977	8.04619	8.54345	8.07542	8.04238	8.50631	8.16509	8.47841	8.08108	8.15469	8.47498	8.41658	8.30717	8.37169	8.13205	8.68902	8.70894	8.5208	8.0791	8.30601	7.74908	8.94115	8.64568	8.79274	8.77082	8.25733	8.27669	8.24033	8.48592	8.3257	8.24818	8.24175	8.43045	7.91246	8.46528	8.75779	8.70754	8.11625	8.18704	8.90973	7.93164	8.51468	8.50081	8.44002	7.72229	8.77397	8.45164	8.36122
BAP1	9.12831	8.88695	8.63404	8.45212	8.64301	8.43823	8.45541	9.17143	8.45694	8.5	9.01604	8.64401	8.73317	8.58734	8.60629	8.50877	8.92463	9.10171	8.65719	9.09016	8.71258	8.74462	8.41871	9.11767	9.38252	9.27078	8.99031	8.85915	8.60476	8.16334	8.24746	9.19815	8.79177	9.09076	9.14628	8.44927	8.98925	8.55475	8.66543	8.57109	8.94703	8.48561	8.92722	8.6595	8.61829	8.53684	8.59998	8.55686	8.8123
BARD1	6.76296	7.52935	7.43509	6.89687	7.1476	6.6751	6.80882	6.19277	7.56069	7.0847	6.99593	7.10902	8.22627	7.37846	7.59241	8.08338	7.34907	8.3829	8.04627	7.26511	7.58521	7.10385	7.60193	7.62445	7.71851	8.12614	7.99927	8.05824	7.66548	6.74984	6.89911	8.22342	6.70964	7.86446	7.18968	6.79393	7.76253	7.52892	7.31505	8.03548	7.2107	7.69283	7.20485	6.34164	7.44775	8.22909	7.62566	7.92	6.7896
BARX1	5.49006	4.98657	4.21637	3.79731	5.39256	4.02599	5.22895	5.70519	4.48878	3.04386	4.85711	3.20344	3.81566	3.61277	4.61044	3.64154	4.93742	5.39382	3.44807	3.96362	3.53483	4.37814	5.5182	3.88681	5.00936	4.29522	3.29253	5.17194	3.73974	4.96888	4.72624	4.27107	5.08072	5.12844	4.25654	4.3678	4.51926	4.12088	4.00521	3.76539	4.94645	5.13886	4.48298	4.68814	4.3238	4.82815	3.8784	4.19475	4.89944
BARX2	5.81487	5.48102	5.43479	5.32515	7.12326	5.18186	6.67881	6.70361	5.71961	5.42498	5.13973	5.64222	5.26979	5.62665	6.86076	6.19261	5.71287	5.93932	5.74937	5.09237	5.31231	5.89733	5.76485	5.4529	6.32636	6.21401	6.16135	5.41899	5.57912	4.89619	5.37694	5.65972	6.245	5.45544	5.36904	5.22406	5.64482	6.13172	5.73224	5.30251	6.00824	5.22903	5.98567	6.09746	6.1334	6.12288	5.91102	5.54378	6.63725
BASP1	8.1207	8.04065	7.59446	8.09739	7.93316	8.54439	8.22867	8.38664	8.22402	8.90046	8.09739	9.23134	7.77445	8.19149	7.61514	7.73733	7.65548	8.26334	8.05028	8.1934	7.61469	7.68324	7.78108	7.45772	7.106	7.33234	7.84626	8.21292	8.05742	8.2041	8.74909	7.72311	8.17177	8.06338	8.13584	9.07104	7.84797	8.08441	8.43184	7.90327	7.82064	8.29047	8.21269	8.52766	8.04337	8.03499	8.52367	8.58795	7.20816
BATF	7.17378	7.05035	6.58492	6.42364	7.10701	7.3818	6.27179	6.60573	5.73351	7.34891	6.09512	7.48179	7.63476	6.33276	6.44129	6.9787	6.38048	6.37199	6.28427	7.97664	7.58526	6.55808	7.81426	7.01549	6.38255	6.47538	6.25884	6.69109	7.81649	8.53104	7.91329	6.57006	7.5381	6.45949	6.70216	8.2161	6.19784	7.02824	6.76887	7.27425	6.44916	6.76255	5.98502	7.35765	6.8139	7.12062	7.56262	7.19819	6.83165
BATF3	7.57697	5.71546	6.86576	7.68846	7.90283	5.5931	7.32491	5.66626	6.07195	6.82807	5.94159	6.68998	7.43113	5.93769	7.23617	6.71119	6.31648	5.95232	5.82823	6.97769	7.26696	6.62184	6.99775	6.81288	6.03195	5.89169	5.87345	5.64924	7.45515	8.00947	8.4216	6.12217	6.8727	6.19084	6.63059	8.60747	5.85445	6.69867	6.28853	6.99387	5.89158	7.4269	5.75352	7.1026	6.71606	6.61811	6.82984	7.07111	6.6186
BAX	5.59037	5.22149	6.19739	6.46126	6.24575	7.3003	6.80756	6.54623	7.02552	6.66638	6.01348	6.59116	7.45876	6.38548	6.29386	6.38768	5.82276	5.54292	5.41461	6.79171	6.41593	7.19629	7.47686	5.68339	6.16621	5.93475	6.47246	6.14461	6.94461	7.07502	7.79764	6.27035	7.27541	5.85139	6.97383	8.13733	6.03312	6.4559	6.12142	7.13234	5.05183	6.13617	5.93139	7.15672	6.54541	6.05052	7.39317	6.57832	6.05818
BAZ1A	8.70898	8.59424	8.87153	9.25132	8.90306	9.1136	8.63621	8.50919	9.05068	9.07895	9.11881	8.96528	8.63543	8.24591	7.96789	8.46692	8.31151	8.22607	8.24662	8.50322	8.6921	7.71044	8.71225	8.9845	8.47144	8.77381	8.85676	8.45374	9.56637	8.87503	9.17968	8.73998	8.32932	8.80754	8.93115	9.08973	8.35116	9.17968	8.28043	9.04088	8.2402	8.26345	8.22618	8.49043	8.60701	8.58506	9.11179	9.1863	7.69361
BAZ1B	6.5329	6.68341	6.53962	6.43191	6.80428	6.46724	6.79849	6.84817	6.73264	6.59818	6.75467	6.62491	6.93857	6.65194	6.67672	6.45639	6.63464	6.51619	6.69665	6.99193	6.62099	7.16925	7.01628	6.9814	7.00005	6.91246	6.7171	6.57746	6.62572	6.73342	6.69018	6.69155	6.71685	6.33148	6.7408	6.73291	6.47554	6.50859	6.584	6.69358	6.619	6.9646	6.89276	6.90977	6.80755	6.39803	6.84214	6.88425	7.02172
[truncated: 11,542 more rows]
[truncated: 26 more columns]
